# Supplementary material for: A catch-up illusion arising from a distance-dependent perception bias in judging relative movement
Source: Sci Rep. 2017 Dec 6;7:17037. doi: 10.1038/s41598-017-17158-8 (PMC5719034; doi:10.1038/s41598-017-17158-8)
Supplement: Supplementary file 1 — Supplementary Dataset 2 [file 41598_2017_17158_MOESM1_ESM.csv]

Experiment	ParticipantNr	cameraspeed	chaserV	v_uncorr	nonNormChaserV	veridical	expansionRate	relative	absolute	A7	A28	A74
1	103	0	2,441578	2,441578	3,2433117	3	1,766	1,714285714	,831739962	1,593	2,317	2,681
1	104	0	2,9667242	2,9667242	1,9572024	3	1,766	1,714285714	,831739962	1,593	2,317	2,681
1	105	0	2,1298257	2,1298257	1,0608143	3	1,766	1,714285714	,831739962	1,593	2,317	2,681
1	106	0	2,0283594	2,0283594	2,1992264	3	1,766	1,714285714	,831739962	1,593	2,317	2,681
1	107	0	3,021235	3,021235	1,7920245	3	1,766	1,714285714	,831739962	1,593	2,317	2,681
1	108	0	2,3115328	2,3115328	1,3124827	3	1,766	1,714285714	,831739962	1,593	2,317	2,681
1	109	0	2,1108426	2,1108426	2,2757661	3	1,766	1,714285714	,831739962	1,593	2,317	2,681
1	110	0	2,6434049	2,6434049	2,0270323	3	1,766	1,714285714	,831739962	1,593	2,317	2,681
1	111	0	2,4928647	2,4928647	2,3236632	3	1,766	1,714285714	,831739962	1,593	2,317	2,681
1	112	0	1,9507947	1,9507947	1,6703117	3	1,766	1,714285714	,831739962	1,593	2,317	2,681
1	113	0	1,6987752	1,6987752	1,4601563	3	1,766	1,714285714	,831739962	1,593	2,317	2,681
1	114	0	2,4573441	2,4573441	1,4763601	3	1,766	1,714285714	,831739962	1,593	2,317	2,681
1	115	0	1,9214224	1,9214224	1,8904093	3	1,766	1,714285714	,831739962	1,593	2,317	2,681
1	117	0	3,139947	3,139947	1,6712906	3	1,766	1,714285714	,831739962	1,593	2,317	2,681
1	118	0	1,9484937	1,9484937	1,8878014	3	1,766	1,714285714	,831739962	1,593	2,317	2,681
1	103	1,5	2,6701418	2,6701418	3,4718755	3	2,3849	2,357142857	1,950777202	2,32	2,6666	2,843
1	104	1,5	3,0082302	3,0082302	1,9987084	3	2,3849	2,357142857	1,950777202	2,32	2,6666	2,843
1	105	1,5	2,4337129	2,4337129	1,3647015	3	2,3849	2,357142857	1,950777202	2,32	2,6666	2,843
1	106	1,5	2,5464868	2,5464868	2,7173538	3	2,3849	2,357142857	1,950777202	2,32	2,6666	2,843
1	107	1,5	3,6212062	3,6212062	2,3919957	3	2,3849	2,357142857	1,950777202	2,32	2,6666	2,843
1	108	1,5	2,5259312	2,5259312	1,5268811	3	2,3849	2,357142857	1,950777202	2,32	2,6666	2,843
1	109	1,5	2,6690988	2,6690988	2,8340223	3	2,3849	2,357142857	1,950777202	2,32	2,6666	2,843
1	110	1,5	2,7608032	2,7608032	2,1444306	3	2,3849	2,357142857	1,950777202	2,32	2,6666	2,843
1	111	1,5	2,9133889	2,9133889	2,7441874	3	2,3849	2,357142857	1,950777202	2,32	2,6666	2,843
1	112	1,5	2,3845862	2,3845862	2,1041032	3	2,3849	2,357142857	1,950777202	2,32	2,6666	2,843
1	113	1,5	2,4051598	2,4051598	2,1665409	3	2,3849	2,357142857	1,950777202	2,32	2,6666	2,843
1	114	1,5	3,0203783	3,0203783	2,0393943	3	2,3849	2,357142857	1,950777202	2,32	2,6666	2,843
1	115	1,5	2,4116886	2,4116886	2,3806755	3	2,3849	2,357142857	1,950777202	2,32	2,6666	2,843
1	117	1,5	3,6737486	3,6737486	2,2050922	3	2,3849	2,357142857	1,950777202	2,32	2,6666	2,843
1	118	1,5	2,3333505	2,3333505	2,2726582	3	2,3849	2,357142857	1,950777202	2,32	2,6666	2,843
1	103	3	3	3	3,8017337	3	3	3	3	3	3	3
1	104	3	3	3	1,9904782	3	3	3	3	3	3	3
1	105	3	3	3	1,9309886	3	3	3	3	3	3	3
1	106	3	3	3	3,170867	3	3	3	3	3	3	3
1	107	3	3	3	1,7707895	3	3	3	3	3	3	3
1	108	3	3	3	2,0009499	3	3	3	3	3	3	3
1	109	3	3	3	3,1649235	3	3	3	3	3	3	3
1	110	3	3	3	2,3836274	3	3	3	3	3	3	3
1	111	3	3	3	2,8307985	3	3	3	3	3	3	3
1	112	3	3	3	2,719517	3	3	3	3	3	3	3
1	113	3	3	3	2,7613811	3	3	3	3	3	3	3
1	114	3	3	3	2,019016	3	3	3	3	3	3	3
1	115	3	3	3	2,9689869	3	3	3	3	3	3	3
1	117	3	3	3	1,5313436	3	3	3	3	3	3	3
1	118	3	3	3	2,9393077	3	3	3	3	3	3	3
1	103	4,5	2,590226	2,590226	3,3919597	3	3,6083	3,642857143	3,958281445	3,627	3,318	3,154
1	104	4,5	3,1046076	3,1046076	2,0950858	3	3,6083	3,642857143	3,958281445	3,627	3,318	3,154
1	105	4,5	3,2045556	3,2045556	2,1355442	3	3,6083	3,642857143	3,958281445	3,627	3,318	3,154
1	106	4,5	3,6026568	3,6026568	3,7735238	3	3,6083	3,642857143	3,958281445	3,627	3,318	3,154
1	107	4,5	1,1719259	1,1719259	-,0572846	3	3,6083	3,642857143	3,958281445	3,627	3,318	3,154
1	108	4,5	3,7895185	3,7895185	2,7904684	3	3,6083	3,642857143	3,958281445	3,627	3,318	3,154
1	109	4,5	3,1952478	3,1952478	3,3601713	3	3,6083	3,642857143	3,958281445	3,627	3,318	3,154
1	110	4,5	2,4895726	2,4895726	1,8732	3	3,6083	3,642857143	3,958281445	3,627	3,318	3,154
1	111	4,5	3,1279364	3,1279364	2,9587349	3	3,6083	3,642857143	3,958281445	3,627	3,318	3,154
1	112	4,5	3,3360524	3,3360524	3,0555694	3	3,6083	3,642857143	3,958281445	3,627	3,318	3,154
1	113	4,5	3,4773957	3,4773957	3,2387768	3	3,6083	3,642857143	3,958281445	3,627	3,318	3,154
1	114	4,5	3,3517183	3,3517183	2,3707343	3	3,6083	3,642857143	3,958281445	3,627	3,318	3,154
1	115	4,5	3,7212967	3,7212967	3,6902836	3	3,6083	3,642857143	3,958281445	3,627	3,318	3,154
1	117	4,5	2,9869083	2,9869083	1,5182519	3	3,6083	3,642857143	3,958281445	3,627	3,318	3,154
1	118	4,5	3,5901891	3,5901891	3,5294968	3	3,6083	3,642857143	3,958281445	3,627	3,318	3,154
2	203	0	1,7014475	1,7014475	1,5694371	3	1,766	1,714285714	,831739962	1,593	2,317	2,681
2	204	0	1,8853604	1,8853604	1,7829723	3	1,766	1,714285714	,831739962	1,593	2,317	2,681
2	205	0	1,3916914	1,3916914	-,0128739	3	1,766	1,714285714	,831739962	1,593	2,317	2,681
2	206	0	2,3337928	2,3337928	2,588724	3	1,766	1,714285714	,831739962	1,593	2,317	2,681
2	207	0	1,5414622	1,5414622	1,6006182	3	1,766	1,714285714	,831739962	1,593	2,317	2,681
2	208	0	2,2667744	2,2667744	1,8394862	3	1,766	1,714285714	,831739962	1,593	2,317	2,681
2	209	0	2,1883977	2,1883977	2,2124631	3	1,766	1,714285714	,831739962	1,593	2,317	2,681
2	210	0	2,0411373	2,0411373	,837467	3	1,766	1,714285714	,831739962	1,593	2,317	2,681
2	211	0	2,5944155	2,5944155	1,9727905	3	1,766	1,714285714	,831739962	1,593	2,317	2,681
2	212	0	2,3361099	2,3361099	2,0620363	3	1,766	1,714285714	,831739962	1,593	2,317	2,681
2	213	0	3,2955582	3,2955582	4,1695947	3	1,766	1,714285714	,831739962	1,593	2,317	2,681
2	214	0	2,207024	2,207024	2,1953688	3	1,766	1,714285714	,831739962	1,593	2,317	2,681
2	215	0	2,1692961	2,1692961	1,1215402	3	1,766	1,714285714	,831739962	1,593	2,317	2,681
2	217	0	2,2711453	2,2711453	3,0639034	3	1,766	1,714285714	,831739962	1,593	2,317	2,681
2	218	0	2,1203784	2,1203784	1,4402043	3	1,766	1,714285714	,831739962	1,593	2,317	2,681
2	203	1,5	2,3315252	2,3315252	2,1995148	3	2,3849	2,357142857	1,950777202	2,32	2,6666	2,843
2	204	1,5	2,4973328	2,4973328	2,3949447	3	2,3849	2,357142857	1,950777202	2,32	2,6666	2,843
2	205	1,5	2,1888757	2,1888757	,7843104	3	2,3849	2,357142857	1,950777202	2,32	2,6666	2,843
2	206	1,5	2,6268219	2,6268219	2,8817531	3	2,3849	2,357142857	1,950777202	2,32	2,6666	2,843
2	207	1,5	2,2679992	2,2679992	2,3271552	3	2,3849	2,357142857	1,950777202	2,32	2,6666	2,843
2	208	1,5	2,26195	2,26195	1,8346618	3	2,3849	2,357142857	1,950777202	2,32	2,6666	2,843
2	209	1,5	2,5359063	2,5359063	2,5599717	3	2,3849	2,357142857	1,950777202	2,32	2,6666	2,843
2	210	1,5	2,7829211	2,7829211	1,5792508	3	2,3849	2,357142857	1,950777202	2,32	2,6666	2,843
2	211	1,5	2,8723069	2,8723069	2,2506819	3	2,3849	2,357142857	1,950777202	2,32	2,6666	2,843
2	212	1,5	2,8424755	2,8424755	2,5684019	3	2,3849	2,357142857	1,950777202	2,32	2,6666	2,843
2	213	1,5	3,6136272	3,6136272	4,4876637	3	2,3849	2,357142857	1,950777202	2,32	2,6666	2,843
2	214	1,5	2,7562719	2,7562719	2,7446167	3	2,3849	2,357142857	1,950777202	2,32	2,6666	2,843
2	215	1,5	2,5434122	2,5434122	1,4956563	3	2,3849	2,357142857	1,950777202	2,32	2,6666	2,843
2	217	1,5	2,5907435	2,5907435	3,3835016	3	2,3849	2,357142857	1,950777202	2,32	2,6666	2,843
2	218	1,5	2,889634	2,889634	2,2094599	3	2,3849	2,357142857	1,950777202	2,32	2,6666	2,843
2	203	3	3	3	2,8679896	3	3	3	3	3	3	3
2	204	3	3	3	2,8976119	3	3	3	3	3	3	3
2	205	3	3	3	1,5954347	3	3	3	3	3	3	3
2	206	3	3	3	3,2549312	3	3	3	3	3	3	3
2	207	3	3	3	3,059156	3	3	3	3	3	3	3
2	208	3	3	3	2,5727118	3	3	3	3	3	3	3
2	209	3	3	3	3,0240654	3	3	3	3	3	3	3
2	210	3	3	3	1,7963297	3	3	3	3	3	3	3
2	211	3	3	3	2,378375	3	3	3	3	3	3	3
2	212	3	3	3	2,7259264	3	3	3	3	3	3	3
2	213	3	3	3	3,8740365	3	3	3	3	3	3	3
2	214	3	3	3	2,9883448	3	3	3	3	3	3	3
2	215	3	3	3	1,9522441	3	3	3	3	3	3	3
2	217	3	3	3	3,7927581	3	3	3	3	3	3	3
2	218	3	3	3	2,3198259	3	3	3	3	3	3	3
2	203	4,5	3,0909282	3,0909282	2,9589178	3	3,6083	3,642857143	3,958281445	3,627	3,318	3,154
2	204	4,5	2,6818017	2,6818017	2,5794136	3	3,6083	3,642857143	3,958281445	3,627	3,318	3,154
2	205	4,5	3,3844287	3,3844287	1,9798634	3	3,6083	3,642857143	3,958281445	3,627	3,318	3,154
2	206	4,5	2,9567533	2,9567533	3,2116845	3	3,6083	3,642857143	3,958281445	3,627	3,318	3,154
2	207	4,5	3,1208867	3,1208867	3,1800427	3	3,6083	3,642857143	3,958281445	3,627	3,318	3,154
2	208	4,5	3,981547	3,981547	3,5542588	3	3,6083	3,642857143	3,958281445	3,627	3,318	3,154
2	209	4,5	3,5344952	3,5344952	3,5585606	3	3,6083	3,642857143	3,958281445	3,627	3,318	3,154
2	210	4,5	3,6274745	3,6274745	2,4238042	3	3,6083	3,642857143	3,958281445	3,627	3,318	3,154
2	211	4,5	1,9514177	1,9514177	1,3297927	3	3,6083	3,642857143	3,958281445	3,627	3,318	3,154
2	212	4,5	3,0631801	3,0631801	2,7891065	3	3,6083	3,642857143	3,958281445	3,627	3,318	3,154
2	213	4,5	2,4391893	2,4391893	3,3132258	3	3,6083	3,642857143	3,958281445	3,627	3,318	3,154
2	214	4,5	2,6449132	2,6449132	2,633258	3	3,6083	3,642857143	3,958281445	3,627	3,318	3,154
2	215	4,5	2,7396801	2,7396801	1,6919242	3	3,6083	3,642857143	3,958281445	3,627	3,318	3,154
2	217	4,5	2,9639596	2,9639596	3,7567177	3	3,6083	3,642857143	3,958281445	3,627	3,318	3,154
2	218	4,5	2,4468317	2,4468317	1,7666576	3	3,6083	3,642857143	3,958281445	3,627	3,318	3,154
3	305	0	2,4505344	2,4505344	2,3809715	3	1,766	1,714285714	,831739962	1,593	2,317	2,681
3	306	0	2,1929148	2,1929148	2,5775913	3	1,766	1,714285714	,831739962	1,593	2,317	2,681
3	307	0	2,1841878	2,1841878	1,7457276	3	1,766	1,714285714	,831739962	1,593	2,317	2,681
3	308	0	2,8396064	2,8396064	2,1011693	3	1,766	1,714285714	,831739962	1,593	2,317	2,681
3	309	0	2,2396603	2,2396603	1,7752467	3	1,766	1,714285714	,831739962	1,593	2,317	2,681
3	310	0	1,9923685	1,9923685	1,8000048	3	1,766	1,714285714	,831739962	1,593	2,317	2,681
3	311	0	3,0905438	3,0905438	2,1879923	3	1,766	1,714285714	,831739962	1,593	2,317	2,681
3	312	0	2,1607474	2,1607474	1,7720085	3	1,766	1,714285714	,831739962	1,593	2,317	2,681
3	313	0	2,4464729	2,4464729	2,4320421	3	1,766	1,714285714	,831739962	1,593	2,317	2,681
3	314	0	2,0732584	2,0732584	2,0287454	3	1,766	1,714285714	,831739962	1,593	2,317	2,681
3	315	0	2,9034458	2,9034458	3,4671774	3	1,766	1,714285714	,831739962	1,593	2,317	2,681
3	316	0	2,0355652	2,0355652	1,8037627	3	1,766	1,714285714	,831739962	1,593	2,317	2,681
3	317	0	4,068399	4,068399	3,7658797	3	1,766	1,714285714	,831739962	1,593	2,317	2,681
3	318	0	1,8575177	1,8575177	1,7516517	3	1,766	1,714285714	,831739962	1,593	2,317	2,681
3	319	0	2,1190134	2,1190134	2,4143781	3	1,766	1,714285714	,831739962	1,593	2,317	2,681
3	305	1,5	2,6131182	2,6131182	2,5435553	3	2,3849	2,357142857	1,950777202	2,32	2,6666	2,843
3	306	1,5	2,6449202	2,6449202	3,0295967	3	2,3849	2,357142857	1,950777202	2,32	2,6666	2,843
3	307	1,5	2,5455359	2,5455359	2,1070757	3	2,3849	2,357142857	1,950777202	2,32	2,6666	2,843
3	308	1,5	2,9979365	2,9979365	2,2594994	3	2,3849	2,357142857	1,950777202	2,32	2,6666	2,843
3	309	1,5	2,7981892	2,7981892	2,3337756	3	2,3849	2,357142857	1,950777202	2,32	2,6666	2,843
3	310	1,5	2,2118724	2,2118724	2,0195087	3	2,3849	2,357142857	1,950777202	2,32	2,6666	2,843
3	311	1,5	2,8363168	2,8363168	1,9337653	3	2,3849	2,357142857	1,950777202	2,32	2,6666	2,843
3	312	1,5	2,4480855	2,4480855	2,0593466	3	2,3849	2,357142857	1,950777202	2,32	2,6666	2,843
3	313	1,5	2,6776987	2,6776987	2,6632679	3	2,3849	2,357142857	1,950777202	2,32	2,6666	2,843
3	314	1,5	2,4405531	2,4405531	2,3960401	3	2,3849	2,357142857	1,950777202	2,32	2,6666	2,843
3	315	1,5	2,8797066	2,8797066	3,4434382	3	2,3849	2,357142857	1,950777202	2,32	2,6666	2,843
3	316	1,5	2,5439464	2,5439464	2,3121439	3	2,3849	2,357142857	1,950777202	2,32	2,6666	2,843
3	317	1,5	3,0850225	3,0850225	2,7825032	3	2,3849	2,357142857	1,950777202	2,32	2,6666	2,843
3	318	1,5	2,2949363	2,2949363	2,1890703	3	2,3849	2,357142857	1,950777202	2,32	2,6666	2,843
3	319	1,5	2,3700235	2,3700235	2,6653882	3	2,3849	2,357142857	1,950777202	2,32	2,6666	2,843
3	305	3	3	3	2,9304371	3	3	3	3	3	3	3
3	306	3	3	3	3,3846765	3	3	3	3	3	3	3
3	307	3	3	3	2,5615398	3	3	3	3	3	3	3
3	308	3	3	3	2,2615629	3	3	3	3	3	3	3
3	309	3	3	3	2,5355864	3	3	3	3	3	3	3
3	310	3	3	3	2,8076363	3	3	3	3	3	3	3
3	311	3	3	3	2,0974485	3	3	3	3	3	3	3
3	312	3	3	3	2,6112611	3	3	3	3	3	3	3
3	313	3	3	3	2,9855692	3	3	3	3	3	3	3
3	314	3	3	3	2,955487	3	3	3	3	3	3	3
3	315	3	3	3	3,5637316	3	3	3	3	3	3	3
3	316	3	3	3	2,7681975	3	3	3	3	3	3	3
3	317	3	3	3	2,6974807	3	3	3	3	3	3	3
3	318	3	3	3	2,894134	3	3	3	3	3	3	3
3	319	3	3	3	3,2953647	3	3	3	3	3	3	3
3	305	4,5	3,1438598	3,1438598	3,0742969	3	3,6083	3,642857143	3,958281445	3,627	3,318	3,154
3	306	4,5	2,5496806	2,5496806	2,9343571	3	3,6083	3,642857143	3,958281445	3,627	3,318	3,154
3	307	4,5	3,1295349	3,1295349	2,6910747	3	3,6083	3,642857143	3,958281445	3,627	3,318	3,154
3	308	4,5	3,3628778	3,3628778	2,6244407	3	3,6083	3,642857143	3,958281445	3,627	3,318	3,154
3	309	4,5	3,5673907	3,5673907	3,1029771	3	3,6083	3,642857143	3,958281445	3,627	3,318	3,154
3	310	4,5	3,5147071	3,5147071	3,3223434	3	3,6083	3,642857143	3,958281445	3,627	3,318	3,154
3	311	4,5	3,4067074	3,4067074	2,5041559	3	3,6083	3,642857143	3,958281445	3,627	3,318	3,154
3	312	4,5	3,1779015	3,1779015	2,7891626	3	3,6083	3,642857143	3,958281445	3,627	3,318	3,154
3	313	4,5	2,9923239	2,9923239	2,9778931	3	3,6083	3,642857143	3,958281445	3,627	3,318	3,154
3	314	4,5	3,1761367	3,1761367	3,1316237	3	3,6083	3,642857143	3,958281445	3,627	3,318	3,154
3	315	4,5	2,918023	2,918023	3,4817546	3	3,6083	3,642857143	3,958281445	3,627	3,318	3,154
3	316	4,5	3,5087316	3,5087316	3,2769291	3	3,6083	3,642857143	3,958281445	3,627	3,318	3,154
3	317	4,5	2,8738591	2,8738591	2,5713398	3	3,6083	3,642857143	3,958281445	3,627	3,318	3,154
3	318	4,5	3,5600919	3,5600919	3,4542259	3	3,6083	3,642857143	3,958281445	3,627	3,318	3,154
3	319	4,5	3,3282559	3,3282559	3,6236206	3	3,6083	3,642857143	3,958281445	3,627	3,318	3,154
4	404	0	1,8170559	1,8170559	1,8400627	3	1,766	1,714285714	,9269	1,593	2,317	2,681
4	405	0	2,0855929	2,0855929	2,4088887	3	1,766	1,714285714	,9269	1,593	2,317	2,681
4	406	0	2,2552598	2,2552598	2,3381999	3	1,766	1,714285714	,9269	1,593	2,317	2,681
4	407	0	2,483988	2,483988	1,3883357	3	1,766	1,714285714	,9269	1,593	2,317	2,681
4	408	0	2,7791511	2,7791511	2,5504848	3	1,766	1,714285714	,9269	1,593	2,317	2,681
4	409	0	2,00975	2,00975	2,0232501	3	1,766	1,714285714	,9269	1,593	2,317	2,681
4	410	0	2,1898039	2,1898039	2,186474	3	1,766	1,714285714	,9269	1,593	2,317	2,681
4	411	0	2,6715388	2,6715388	,934908	3	1,766	1,714285714	,9269	1,593	2,317	2,681
4	412	0	2,3119508	2,3119508	2,0383338	3	1,766	1,714285714	,9269	1,593	2,317	2,681
4	413	0	2,7469641	2,7469641	2,3218399	3	1,766	1,714285714	,9269	1,593	2,317	2,681
4	414	0	2,6326464	2,6326464	3,3565432	3	1,766	1,714285714	,9269	1,593	2,317	2,681
4	415	0	2,4639832	2,4639832	1,4295105	3	1,766	1,714285714	,9269	1,593	2,317	2,681
4	416	0	2,3752933	2,3752933	2,2677729	3	1,766	1,714285714	,9269	1,593	2,317	2,681
4	417	0	2,1268637	2,1268637	1,7751426	3	1,766	1,714285714	,9269	1,593	2,317	2,681
4	418	0	2,7540039		5,6136278	3	1,766	1,714285714	,9269	1,593	2,317	2,681
4	404	1,5	2,4208451	2,4208451	2,4438519	3	2,3849	2,357142857	2,0005	2,32	2,6666	2,843
4	405	1,5	2,3706474	2,3706474	2,6939432	3	2,3849	2,357142857	2,0005	2,32	2,6666	2,843
4	406	1,5	2,5276981	2,5276981	2,6106382	3	2,3849	2,357142857	2,0005	2,32	2,6666	2,843
4	407	1,5	2,8112459	2,8112459	1,7155936	3	2,3849	2,357142857	2,0005	2,32	2,6666	2,843
4	408	1,5	2,6508972	2,6508972	2,4222309	3	2,3849	2,357142857	2,0005	2,32	2,6666	2,843
4	409	1,5	2,4609392	2,4609392	2,4744393	3	2,3849	2,357142857	2,0005	2,32	2,6666	2,843
4	410	1,5	2,5263897	2,5263897	2,5230598	3	2,3849	2,357142857	2,0005	2,32	2,6666	2,843
4	411	1,5	2,9875788	2,9875788	1,250948	3	2,3849	2,357142857	2,0005	2,32	2,6666	2,843
4	412	1,5	2,6260815	2,6260815	2,3524645	3	2,3849	2,357142857	2,0005	2,32	2,6666	2,843
4	413	1,5	2,7920823	2,7920823	2,3669581	3	2,3849	2,357142857	2,0005	2,32	2,6666	2,843
4	414	1,5	2,7793341	2,7793341	3,5032309	3	2,3849	2,357142857	2,0005	2,32	2,6666	2,843
4	415	1,5	2,8751906	2,8751906	1,8407179	3	2,3849	2,357142857	2,0005	2,32	2,6666	2,843
4	416	1,5	2,5277482	2,5277482	2,4202278	3	2,3849	2,357142857	2,0005	2,32	2,6666	2,843
4	417	1,5	2,473187	2,473187	2,1214659	3	2,3849	2,357142857	2,0005	2,32	2,6666	2,843
4	418	1,5	2,8815548		5,7411787	3	2,3849	2,357142857	2,0005	2,32	2,6666	2,843
4	404	3	3	3	3,0230068	3	3	3	3	3	3	3
4	405	3	3	3	3,3232958	3	3	3	3	3	3	3
4	406	3	3	3	3,0829401	3	3	3	3	3	3	3
4	407	3	3	3	1,9043477	3	3	3	3	3	3	3
4	408	3	3	3	2,7713337	3	3	3	3	3	3	3
4	409	3	3	3	3,0135001	3	3	3	3	3	3	3
4	410	3	3	3	2,9966701	3	3	3	3	3	3	3
4	411	3	3	3	1,2633692	3	3	3	3	3	3	3
4	412	3	3	3	2,726383	3	3	3	3	3	3	3
4	413	3	3	3	2,5748758	3	3	3	3	3	3	3
4	414	3	3	3	3,7238968	3	3	3	3	3	3	3
4	415	3	3	3	1,9655273	3	3	3	3	3	3	3
4	416	3	3	3	2,8924796	3	3	3	3	3	3	3
4	417	3	3	3	2,6482789	3	3	3	3	3	3	3
4	418	3	3		5,8596239	3	3	3	3	3	3	3
4	404	4,5	3,5151248	3,5151248	3,5381316	3	3,6083	3,642857143	3,9042	3,627	3,318	3,154
4	405	4,5	3,0909407	3,0909407	3,4142365	3	3,6083	3,642857143	3,9042	3,627	3,318	3,154
4	406	4,5	3,2281665	3,2281665	3,3111066	3	3,6083	3,642857143	3,9042	3,627	3,318	3,154
4	407	4,5	3,1811576	3,1811576	2,0855053	3	3,6083	3,642857143	3,9042	3,627	3,318	3,154
4	408	4,5	3,0955738	3,0955738	2,8669075	3	3,6083	3,642857143	3,9042	3,627	3,318	3,154
4	409	4,5	3,2121988	3,2121988	3,2256989	3	3,6083	3,642857143	3,9042	3,627	3,318	3,154
4	410	4,5	3,2158471	3,2158471	3,2125172	3	3,6083	3,642857143	3,9042	3,627	3,318	3,154
4	411	4,5	2,5891586	2,5891586	,8525278	3	3,6083	3,642857143	3,9042	3,627	3,318	3,154
4	412	4,5	3,3428609	3,3428609	3,0692439	3	3,6083	3,642857143	3,9042	3,627	3,318	3,154
4	413	4,5	2,8802701	2,8802701	2,4551459	3	3,6083	3,642857143	3,9042	3,627	3,318	3,154
4	414	4,5	3,156752	3,156752	3,8806488	3	3,6083	3,642857143	3,9042	3,627	3,318	3,154
4	415	4,5	3,4996095	3,4996095	2,4651368	3	3,6083	3,642857143	3,9042	3,627	3,318	3,154
4	416	4,5	2,9885115	2,9885115	2,8809911	3	3,6083	3,642857143	3,9042	3,627	3,318	3,154
4	417	4,5	3,3965719	3,3965719	3,0448508	3	3,6083	3,642857143	3,9042	3,627	3,318	3,154
4	418	4,5	2,9134745		5,7730984	3	3,6083	3,642857143	3,9042	3,627	3,318	3,154
5	501	0	4,3121331	4,3121331	3,9962989	3	4,234	4,2857	5,1683	4,4069	3,6832	3,3186
5	502	0	3,7370622	3,7370622	2,8634545	3	4,234	4,2857	5,1683	4,4069	3,6832	3,3186
5	503	0		4,734439	2,7084232	3	4,234	4,2857	5,1683	4,4069	3,6832	3,3186
5	504	0	2,4223598	2,4223598	2,9097818	3	4,234	4,2857	5,1683	4,4069	3,6832	3,3186
5	505	0	4,2825017	4,2825017	4,5075894	3	4,234	4,2857	5,1683	4,4069	3,6832	3,3186
5	506	0	3,1642238	3,1642238	2,8949275	3	4,234	4,2857	5,1683	4,4069	3,6832	3,3186
5	507	0	2,9873537		2,8775539	3	4,234	4,2857	5,1683	4,4069	3,6832	3,3186
5	508	0	2,9440915	2,9440915	3,125227	3	4,234	4,2857	5,1683	4,4069	3,6832	3,3186
5	509	0	3,2377746	3,2377746	2,9976575	3	4,234	4,2857	5,1683	4,4069	3,6832	3,3186
5	510	0	3,7656199	3,7656199	2,5901785	3	4,234	4,2857	5,1683	4,4069	3,6832	3,3186
5	511	0	4,3914624	4,3914624	4,7336438	3	4,234	4,2857	5,1683	4,4069	3,6832	3,3186
5	512	0	3,6781517	3,6781517	3,8151689	3	4,234	4,2857	5,1683	4,4069	3,6832	3,3186
5	513	0	3,434891	3,434891	3,417612	3	4,234	4,2857	5,1683	4,4069	3,6832	3,3186
5	514	0	3,7000218	3,7000218	3,3672779	3	4,234	4,2857	5,1683	4,4069	3,6832	3,3186
5	515	0	3,1200091	3,1200091	1,4321229	3	4,234	4,2857	5,1683	4,4069	3,6832	3,3186
5	501	1,5	3,7156495	3,7156495	3,3998153	3	3,6213	3,6429	4,301	3,7697	3,3538	3,1617
5	502	1,5	3,1283931	3,1283931	2,2547854	3	3,6213	3,6429	4,301	3,7697	3,3538	3,1617
5	503	1,5	4,0242602	4,0242602	1,9982444	3	3,6213	3,6429	4,301	3,7697	3,3538	3,1617
5	504	1,5	2,4082749	2,4082749	2,8956969	3	3,6213	3,6429	4,301	3,7697	3,3538	3,1617
5	505	1,5	3,5356493	3,5356493	3,760737	3	3,6213	3,6429	4,301	3,7697	3,3538	3,1617
5	506	1,5	2,891501	2,891501	2,6222047	3	3,6213	3,6429	4,301	3,7697	3,3538	3,1617
5	507	1,5	2,7623275		2,6525277	3	3,6213	3,6429	4,301	3,7697	3,3538	3,1617
5	508	1,5	2,7503704	2,7503704	2,9315059	3	3,6213	3,6429	4,301	3,7697	3,3538	3,1617
5	509	1,5	3,0745548	3,0745548	2,8344377	3	3,6213	3,6429	4,301	3,7697	3,3538	3,1617
5	510	1,5	3,5836018	3,5836018	2,4081604	3	3,6213	3,6429	4,301	3,7697	3,3538	3,1617
5	511	1,5	3,3020519	3,3020519	3,6442333	3	3,6213	3,6429	4,301	3,7697	3,3538	3,1617
5	512	1,5	3,4208925	3,4208925	3,5579097	3	3,6213	3,6429	4,301	3,7697	3,3538	3,1617
5	513	1,5	2,8667482	2,8667482	2,8494692	3	3,6213	3,6429	4,301	3,7697	3,3538	3,1617
5	514	1,5	3,6708281	3,6708281	3,3380842	3	3,6213	3,6429	4,301	3,7697	3,3538	3,1617
5	515	1,5	2,8242819	2,8242819	1,1363957	3	3,6213	3,6429	4,301	3,7697	3,3538	3,1617
5	501	3	3	3	2,6841658	3	3	3	3	3	3	3
5	502	3	3	3	2,1263923	3	3	3	3	3	3	3
5	503	3	3	3	,9739842	3	3	3	3	3	3	3
5	504	3	3	3	3,487422	3	3	3	3	3	3	3
5	505	3	3	3	3,2250877	3	3	3	3	3	3	3
5	506	3	3	3	2,7307037	3	3	3	3	3	3	3
5	507	3	3		2,8902002	3	3	3	3	3	3	3
5	508	3	3	3	3,1811355	3	3	3	3	3	3	3
5	509	3	3	3	2,7598829	3	3	3	3	3	3	3
5	510	3	3	3	1,8245586	3	3	3	3	3	3	3
5	511	3	3	3	3,3421814	3	3	3	3	3	3	3
5	512	3	3	3	3,1370172	3	3	3	3	3	3	3
5	513	3	3	3	2,982721	3	3	3	3	3	3	3
5	514	3	3	3	2,6672561	3	3	3	3	3	3	3
5	515	3	3	3	1,3121138	3	3	3	3	3	3	3
5	501	4,5	2,2888575	2,2888575	1,9730233	3	2,3746	2,3571	1,1339	2,085	2,6214	2,8336
5	502	4,5	2,0142131	2,0142131	1,1406054	3	2,3746	2,3571	1,1339	2,085	2,6214	2,8336
5	503	4,5	1,886474	1,886474	-,1395418	3	2,3746	2,3571	1,1339	2,085	2,6214	2,8336
5	504	4,5	2,0255506	2,0255506	2,5129726	3	2,3746	2,3571	1,1339	2,085	2,6214	2,8336
5	505	4,5	2,0572454	2,0572454	2,2823331	3	2,3746	2,3571	1,1339	2,085	2,6214	2,8336
5	506	4,5	2,8647712	2,8647712	2,5954749	3	2,3746	2,3571	1,1339	2,085	2,6214	2,8336
5	507	4,5	2,9385338		2,828734	3	2,3746	2,3571	1,1339	2,085	2,6214	2,8336
5	508	4,5	3,0252887	3,0252887	3,2064242	3	2,3746	2,3571	1,1339	2,085	2,6214	2,8336
5	509	4,5	2,6540955	2,6540955	2,4139784	3	2,3746	2,3571	1,1339	2,085	2,6214	2,8336
5	510	4,5	3,9369431	3,9369431	2,7615017	3	2,3746	2,3571	1,1339	2,085	2,6214	2,8336
5	511	4,5	2,4926078	2,4926078	2,8347892	3	2,3746	2,3571	1,1339	2,085	2,6214	2,8336
5	512	4,5	2,6762265	2,6762265	2,8132437	3	2,3746	2,3571	1,1339	2,085	2,6214	2,8336
5	513	4,5	2,9299053	2,9299053	2,9126263	3	2,3746	2,3571	1,1339	2,085	2,6214	2,8336
5	514	4,5	2,0712527	2,0712527	1,7385088	3	2,3746	2,3571	1,1339	2,085	2,6214	2,8336
5	515	4,5	2,9718767	2,9718767	1,2839905	3	2,3746	2,3571	1,1339	2,085	2,6214	2,8336
6	601	0	3,1443436	3,1443436	2,5681344	3
6	602	0	3,6366621	3,6366621	1,8822758	3
6	603	0	2,4300191	2,4300191	4,3302993	3
6	604	0	2,6943141	2,6943141	3,2334828	3
6	605	0	2,6107726	2,6107726	3,1181889	3
6	606	0	3,0884573	3,0884573	2,697176	3
6	607	0	2,9988457	2,9988457	2,8951077	3
6	608	0	2,9985299	2,9985299	2,9589267	3
6	609	0	2,7082066	2,7082066	3,22176	3
6	610	0	2,5938299	2,5938299	3,3592182	3
6	611	0	3,1605331	3,1605331	2,7146654	3
6	612	0	2,5670766	2,5670766	3,4548313	3
6	613	0	2,3672631	2,3672631	1,5494285	3
6	614	0	2,7354878	2,7354878	2,3953955	3
6	615	0	3,4885364	3,4885364	1,981094	3
6	601	1,5	3,0227298	3,0227298	2,4465206	3
6	602	1,5	3,0580459	3,0580459	1,3036596	3
6	603	1,5	2,7153594	2,7153594	4,6156396	3
6	604	1,5	2,8623288	2,8623288	3,4014975	3
6	605	1,5	2,8570349	2,8570349	3,3644512	3
6	606	1,5	2,9504327	2,9504327	2,5591514	3
6	607	1,5	3,0001217	3,0001217	2,8963837	3
6	608	1,5	3,0960681	3,0960681	3,0564649	3
6	609	1,5	2,8644458	2,8644458	3,3779992	3
6	610	1,5	2,7940066	2,7940066	3,5593949	3
6	611	1,5	3,1994939	3,1994939	2,7536262	3
6	612	1,5	2,738822	2,738822	3,6265767	3
6	613	1,5	2,8089325	2,8089325	1,9910979	3
6	614	1,5	2,879448	2,879448	2,5393557	3
6	615	1,5	3,2346002	3,2346002	1,7271578	3
6	601	3	3	3	2,4237908	3
6	602	3	3	3	1,2456137	3
6	603	3	3	3	4,9002802	3
6	604	3	3	3	3,5391687	3
6	605	3	3	3	3,5074163	3
6	606	3	3	3	2,6087187	3
6	607	3	3	3	2,896262	3
6	608	3	3	3	2,9603968	3
6	609	3	3	3	3,5135534	3
6	610	3	3	3	3,7653883	3
6	611	3	3	3	2,5541323	3
6	612	3	3	3	3,8877547	3
6	613	3	3	3	2,1821654	3
6	614	3	3	3	2,6599077	3
6	615	3	3	3	1,4925576	3
6	601	4,5	2,940071	2,940071	2,3638618	3
6	602	4,5	2,1121483	2,1121483	,357762	3
6	603	4,5	2,9954645	2,9954645	4,8957447	3
6	604	4,5	3,272226	3,272226	3,8113947	3
6	605	4,5	2,9061527	2,9061527	3,413569	3
6	606	4,5	2,614261	2,614261	2,2229797	3
6	607	4,5	3,2370248	3,2370248	3,1332868	3
6	608	4,5	3,0099292	3,0099292	2,970326	3
6	609	4,5	2,8889425	2,8889425	3,4024959	3
6	610	4,5	3,1033577	3,1033577	3,868746	3
6	611	4,5	3,1733658	3,1733658	2,7274981	3
6	612	4,5	3,0566984	3,0566984	3,9444531	3
6	613	4,5	3,3302594	3,3302594	2,5124248	3
6	614	4,5	3,2171461	3,2171461	2,8770538	3
6	615	4,5	1,4321019	1,4321019	-,0753405	3
