# Supplementary material for: A catch-up illusion arising from a distance-dependent perception bias in judging relative movement
Source: Sci Rep. 2017 Dec 6;7:17037. doi: 10.1038/s41598-017-17158-8 (PMC5719034; doi:10.1038/s41598-017-17158-8)
Supplement: Supplementary file 2 — Supplementary Dataset 1 [file 41598_2017_17158_MOESM2_ESM.xlsx]

## Sheet: 6_VP_01
trial	vpNr	vpName	vpAge	sex	stcsID	camPos	camCond	condition	velHaunted	velChaser	stcsType	answer	lastAnswer	alternations	2up1down
1	48	1	19	2	2	BACK_LEFT	VELOCITY_1	FALLBEHIND	30	5	UP	FALLBEHIND	FALLBEHIND	0	TRUE
2	48	1	19	2	8	BACK_LEFT	VELOCITY_3	FALLBEHIND	30	5	UP	FALLBEHIND	FALLBEHIND	0	TRUE
3	48	1	19	2	11	BACK_LEFT	VELOCITY_4	FALLBEHIND	30	5	UP	FALLBEHIND	FALLBEHIND	0	TRUE
4	48	1	19	2	8	BACK_LEFT	VELOCITY_3	FALLBEHIND	30	5	UP	FALLBEHIND	FALLBEHIND	0	TRUE
5	48	1	19	2	2	BACK_LEFT	VELOCITY_1	FALLBEHIND	30	5	UP	FALLBEHIND	FALLBEHIND	0	TRUE
6	48	1	19	2	2	BACK_LEFT	VELOCITY_1	FALLBEHIND	30	7	UP	FALLBEHIND	FALLBEHIND	0	TRUE
7	48	1	19	2	6	BACK_LEFT	VELOCITY_2	FALLBEHIND	30	5	UP	FALLBEHIND	FALLBEHIND	0	FALSE
8	48	1	19	2	12	BACK_LEFT	VELOCITY_4	FALLBEHIND	30	5	UP	FALLBEHIND	FALLBEHIND	0	FALSE
9	48	1	19	2	3	BACK_LEFT	VELOCITY_1	FALLBEHIND	30	5	UP	FALLBEHIND	FALLBEHIND	0	FALSE
10	48	1	19	2	10	BACK_LEFT	VELOCITY_4	CATCHUP	30	55	DOWN	CATCHUP	CATCHUP	0	TRUE
11	48	1	19	2	4	BACK_LEFT	VELOCITY_2	CATCHUP	30	55	DOWN	CATCHUP	CATCHUP	0	TRUE
12	48	1	19	2	7	BACK_LEFT	VELOCITY_3	CATCHUP	30	55	DOWN	CATCHUP	CATCHUP	0	TRUE
13	48	1	19	2	11	BACK_LEFT	VELOCITY_4	FALLBEHIND	30	5	UP	FALLBEHIND	FALLBEHIND	0	TRUE
14	48	1	19	2	2	BACK_LEFT	VELOCITY_1	FALLBEHIND	30	7	UP	FALLBEHIND	FALLBEHIND	0	TRUE
15	48	1	19	2	2	BACK_LEFT	VELOCITY_1	FALLBEHIND	30	9	UP	FALLBEHIND	FALLBEHIND	0	TRUE
16	48	1	19	2	11	BACK_LEFT	VELOCITY_4	FALLBEHIND	30	7	UP	FALLBEHIND	FALLBEHIND	0	TRUE
17	48	1	19	2	8	BACK_LEFT	VELOCITY_3	FALLBEHIND	30	7	UP	FALLBEHIND	FALLBEHIND	0	TRUE
18	48	1	19	2	5	BACK_LEFT	VELOCITY_2	FALLBEHIND	30	5	UP	CATCHUP	FALLBEHIND	1	TRUE
19	48	1	19	2	9	BACK_LEFT	VELOCITY_3	FALLBEHIND	30	5	UP	FALLBEHIND	FALLBEHIND	0	FALSE
20	48	1	19	2	7	BACK_LEFT	VELOCITY_3	CATCHUP	30	55	DOWN	CATCHUP	CATCHUP	0	TRUE
21	48	1	19	2	3	BACK_LEFT	VELOCITY_1	FALLBEHIND	30	7	UP	FALLBEHIND	FALLBEHIND	0	FALSE
22	48	1	19	2	11	BACK_LEFT	VELOCITY_4	FALLBEHIND	30	7	UP	FALLBEHIND	FALLBEHIND	0	TRUE
23	48	1	19	2	2	BACK_LEFT	VELOCITY_1	FALLBEHIND	30	9	UP	FALLBEHIND	FALLBEHIND	0	TRUE
24	48	1	19	2	10	BACK_LEFT	VELOCITY_4	CATCHUP	30	55	DOWN	CATCHUP	CATCHUP	0	TRUE
25	48	1	19	2	4	BACK_LEFT	VELOCITY_2	CATCHUP	30	55	DOWN	CATCHUP	CATCHUP	0	TRUE
26	48	1	19	2	7	BACK_LEFT	VELOCITY_3	CATCHUP	30	53	DOWN	CATCHUP	CATCHUP	0	TRUE
27	48	1	19	2	3	BACK_LEFT	VELOCITY_1	FALLBEHIND	30	9	UP	FALLBEHIND	FALLBEHIND	0	FALSE
28	48	1	19	2	3	BACK_LEFT	VELOCITY_1	FALLBEHIND	30	11	UP	FALLBEHIND	FALLBEHIND	0	FALSE
29	48	1	19	2	5	BACK_LEFT	VELOCITY_2	FALLBEHIND	30	3	UP	FALLBEHIND	CATCHUP	2	TRUE
30	48	1	19	2	1	BACK_LEFT	VELOCITY_1	CATCHUP	30	55	DOWN	CATCHUP	CATCHUP	0	TRUE
31	48	1	19	2	2	BACK_LEFT	VELOCITY_1	FALLBEHIND	30	11	UP	FALLBEHIND	FALLBEHIND	0	TRUE
32	48	1	19	2	4	BACK_LEFT	VELOCITY_2	CATCHUP	30	53	DOWN	CATCHUP	CATCHUP	0	TRUE
33	48	1	19	2	7	BACK_LEFT	VELOCITY_3	CATCHUP	30	53	DOWN	CATCHUP	CATCHUP	0	TRUE
34	48	1	19	2	1	BACK_LEFT	VELOCITY_1	CATCHUP	30	55	DOWN	CATCHUP	CATCHUP	0	TRUE
35	48	1	19	2	1	BACK_LEFT	VELOCITY_1	CATCHUP	30	53	DOWN	CATCHUP	CATCHUP	0	TRUE
36	48	1	19	2	12	BACK_LEFT	VELOCITY_4	FALLBEHIND	30	7	UP	FALLBEHIND	FALLBEHIND	0	FALSE
37	48	1	19	2	9	BACK_LEFT	VELOCITY_3	FALLBEHIND	30	7	UP	FALLBEHIND	FALLBEHIND	0	FALSE
38	48	1	19	2	7	BACK_LEFT	VELOCITY_3	CATCHUP	30	51	DOWN	CATCHUP	CATCHUP	0	TRUE
39	48	1	19	2	9	BACK_LEFT	VELOCITY_3	FALLBEHIND	30	9	UP	FALLBEHIND	FALLBEHIND	0	FALSE
40	48	1	19	2	1	BACK_LEFT	VELOCITY_1	CATCHUP	30	53	DOWN	CATCHUP	CATCHUP	0	TRUE
41	48	1	19	2	2	BACK_LEFT	VELOCITY_1	FALLBEHIND	30	11	UP	FALLBEHIND	FALLBEHIND	0	TRUE
42	48	1	19	2	6	BACK_LEFT	VELOCITY_2	FALLBEHIND	30	7	UP	FALLBEHIND	FALLBEHIND	0	FALSE
43	48	1	19	2	8	BACK_LEFT	VELOCITY_3	FALLBEHIND	30	7	UP	FALLBEHIND	FALLBEHIND	0	TRUE
44	48	1	19	2	6	BACK_LEFT	VELOCITY_2	FALLBEHIND	30	9	UP	FALLBEHIND	FALLBEHIND	0	FALSE
45	48	1	19	2	10	BACK_LEFT	VELOCITY_4	CATCHUP	30	53	DOWN	CATCHUP	CATCHUP	0	TRUE
46	48	1	19	2	8	BACK_LEFT	VELOCITY_3	FALLBEHIND	30	9	UP	FALLBEHIND	FALLBEHIND	0	TRUE
47	48	1	19	2	8	BACK_LEFT	VELOCITY_3	FALLBEHIND	30	9	UP	FALLBEHIND	FALLBEHIND	0	TRUE
48	48	1	19	2	9	BACK_LEFT	VELOCITY_3	FALLBEHIND	30	11	UP	FALLBEHIND	FALLBEHIND	0	FALSE
49	48	1	19	2	4	BACK_LEFT	VELOCITY_2	CATCHUP	30	53	DOWN	CATCHUP	CATCHUP	0	TRUE
50	48	1	19	2	4	BACK_LEFT	VELOCITY_2	CATCHUP	30	51	DOWN	CATCHUP	CATCHUP	0	TRUE
51	48	1	19	2	1	BACK_LEFT	VELOCITY_1	CATCHUP	30	51	DOWN	CATCHUP	CATCHUP	0	TRUE
52	48	1	19	2	1	BACK_LEFT	VELOCITY_1	CATCHUP	30	51	DOWN	CATCHUP	CATCHUP	0	TRUE
53	48	1	19	2	10	BACK_LEFT	VELOCITY_4	CATCHUP	30	53	DOWN	CATCHUP	CATCHUP	0	TRUE
54	48	1	19	2	11	BACK_LEFT	VELOCITY_4	FALLBEHIND	30	9	UP	FALLBEHIND	FALLBEHIND	0	TRUE
55	48	1	19	2	1	BACK_LEFT	VELOCITY_1	CATCHUP	30	49	DOWN	CATCHUP	CATCHUP	0	TRUE
56	48	1	19	2	3	BACK_LEFT	VELOCITY_1	FALLBEHIND	30	13	UP	FALLBEHIND	FALLBEHIND	0	FALSE
57	48	1	19	2	10	BACK_LEFT	VELOCITY_4	CATCHUP	30	51	DOWN	CATCHUP	CATCHUP	0	TRUE
58	48	1	19	2	12	BACK_LEFT	VELOCITY_4	FALLBEHIND	30	9	UP	FALLBEHIND	FALLBEHIND	0	FALSE
59	48	1	19	2	1	BACK_LEFT	VELOCITY_1	CATCHUP	30	49	DOWN	CATCHUP	CATCHUP	0	TRUE
60	48	1	19	2	7	BACK_LEFT	VELOCITY_3	CATCHUP	30	51	DOWN	CATCHUP	CATCHUP	0	TRUE
61	48	1	19	2	2	BACK_LEFT	VELOCITY_1	FALLBEHIND	30	13	UP	FALLBEHIND	FALLBEHIND	0	TRUE
62	48	1	19	2	4	BACK_LEFT	VELOCITY_2	CATCHUP	30	51	DOWN	CATCHUP	CATCHUP	0	TRUE
63	48	1	19	2	8	BACK_LEFT	VELOCITY_3	FALLBEHIND	30	11	UP	FALLBEHIND	FALLBEHIND	0	TRUE
64	48	1	19	2	4	BACK_LEFT	VELOCITY_2	CATCHUP	30	49	DOWN	CATCHUP	CATCHUP	0	TRUE
65	48	1	19	2	9	BACK_LEFT	VELOCITY_3	FALLBEHIND	30	13	UP	FALLBEHIND	FALLBEHIND	0	FALSE
66	48	1	19	2	2	BACK_LEFT	VELOCITY_1	FALLBEHIND	30	13	UP	FALLBEHIND	FALLBEHIND	0	TRUE
67	48	1	19	2	10	BACK_LEFT	VELOCITY_4	CATCHUP	30	51	DOWN	CATCHUP	CATCHUP	0	TRUE
68	48	1	19	2	2	BACK_LEFT	VELOCITY_1	FALLBEHIND	30	15	UP	FALLBEHIND	FALLBEHIND	0	TRUE
69	48	1	19	2	10	BACK_LEFT	VELOCITY_4	CATCHUP	30	49	DOWN	CATCHUP	CATCHUP	0	TRUE
70	48	1	19	2	12	BACK_LEFT	VELOCITY_4	FALLBEHIND	30	11	UP	FALLBEHIND	FALLBEHIND	0	FALSE
71	48	1	19	2	1	BACK_LEFT	VELOCITY_1	CATCHUP	30	47	DOWN	CATCHUP	CATCHUP	0	TRUE
72	48	1	19	2	9	BACK_LEFT	VELOCITY_3	FALLBEHIND	30	15	UP	FALLBEHIND	FALLBEHIND	0	FALSE
73	48	1	19	2	1	BACK_LEFT	VELOCITY_1	CATCHUP	30	47	DOWN	CATCHUP	CATCHUP	0	TRUE
74	48	1	19	2	8	BACK_LEFT	VELOCITY_3	FALLBEHIND	30	11	UP	FALLBEHIND	FALLBEHIND	0	TRUE
75	48	1	19	2	9	BACK_LEFT	VELOCITY_3	FALLBEHIND	30	17	UP	FALLBEHIND	FALLBEHIND	0	FALSE
76	48	1	19	2	6	BACK_LEFT	VELOCITY_2	FALLBEHIND	30	11	UP	FALLBEHIND	FALLBEHIND	0	FALSE
77	48	1	19	2	11	BACK_LEFT	VELOCITY_4	FALLBEHIND	30	9	UP	FALLBEHIND	FALLBEHIND	0	TRUE
78	48	1	19	2	3	BACK_LEFT	VELOCITY_1	FALLBEHIND	30	15	UP	FALLBEHIND	FALLBEHIND	0	FALSE
79	48	1	19	2	5	BACK_LEFT	VELOCITY_2	FALLBEHIND	30	3	UP	FALLBEHIND	FALLBEHIND	2	TRUE
80	48	1	19	2	3	BACK_LEFT	VELOCITY_1	FALLBEHIND	30	17	UP	FALLBEHIND	FALLBEHIND	0	FALSE
81	48	1	19	2	8	BACK_LEFT	VELOCITY_3	FALLBEHIND	30	13	UP	FALLBEHIND	FALLBEHIND	0	TRUE
82	48	1	19	2	5	BACK_LEFT	VELOCITY_2	FALLBEHIND	30	5	UP	FALLBEHIND	FALLBEHIND	2	TRUE
83	48	1	19	2	7	BACK_LEFT	VELOCITY_3	CATCHUP	30	49	DOWN	CATCHUP	CATCHUP	0	TRUE
84	48	1	19	2	8	BACK_LEFT	VELOCITY_3	FALLBEHIND	30	13	UP	FALLBEHIND	FALLBEHIND	0	TRUE
85	48	1	19	2	11	BACK_LEFT	VELOCITY_4	FALLBEHIND	30	11	UP	FALLBEHIND	FALLBEHIND	0	TRUE
86	48	1	19	2	5	BACK_LEFT	VELOCITY_2	FALLBEHIND	30	5	UP	FALLBEHIND	FALLBEHIND	2	TRUE
87	48	1	19	2	4	BACK_LEFT	VELOCITY_2	CATCHUP	30	49	DOWN	CATCHUP	CATCHUP	0	TRUE
88	48	1	19	2	4	BACK_LEFT	VELOCITY_2	CATCHUP	30	47	DOWN	CATCHUP	CATCHUP	0	TRUE
89	48	1	19	2	10	BACK_LEFT	VELOCITY_4	CATCHUP	30	49	DOWN	CATCHUP	CATCHUP	0	TRUE
90	48	1	19	2	5	BACK_LEFT	VELOCITY_2	FALLBEHIND	30	7	UP	FALLBEHIND	FALLBEHIND	2	TRUE
91	48	1	19	2	7	BACK_LEFT	VELOCITY_3	CATCHUP	30	49	DOWN	CATCHUP	CATCHUP	0	TRUE
92	48	1	19	2	11	BACK_LEFT	VELOCITY_4	FALLBEHIND	30	11	UP	FALLBEHIND	FALLBEHIND	0	TRUE
93	48	1	19	2	5	BACK_LEFT	VELOCITY_2	FALLBEHIND	30	7	UP	FALLBEHIND	FALLBEHIND	2	TRUE
94	48	1	19	2	4	BACK_LEFT	VELOCITY_2	CATCHUP	30	47	DOWN	CATCHUP	CATCHUP	0	TRUE
95	48	1	19	2	8	BACK_LEFT	VELOCITY_3	FALLBEHIND	30	15	UP	FALLBEHIND	FALLBEHIND	0	TRUE
96	48	1	19	2	6	BACK_LEFT	VELOCITY_2	FALLBEHIND	30	13	UP	FALLBEHIND	FALLBEHIND	0	FALSE
97	48	1	19	2	6	BACK_LEFT	VELOCITY_2	FALLBEHIND	30	15	UP	FALLBEHIND	FALLBEHIND	0	FALSE
98	48	1	19	2	1	BACK_LEFT	VELOCITY_1	CATCHUP	30	45	DOWN	CATCHUP	CATCHUP	0	TRUE
99	48	1	19	2	1	BACK_LEFT	VELOCITY_1	CATCHUP	30	45	DOWN	CATCHUP	CATCHUP	0	TRUE
100	48	1	19	2	5	BACK_LEFT	VELOCITY_2	FALLBEHIND	30	9	UP	FALLBEHIND	FALLBEHIND	2	TRUE
101	48	1	19	2	11	BACK_LEFT	VELOCITY_4	FALLBEHIND	30	13	UP	FALLBEHIND	FALLBEHIND	0	TRUE
102	48	1	19	2	4	BACK_LEFT	VELOCITY_2	CATCHUP	30	45	DOWN	CATCHUP	CATCHUP	0	TRUE
103	48	1	19	2	7	BACK_LEFT	VELOCITY_3	CATCHUP	30	47	DOWN	CATCHUP	CATCHUP	0	TRUE
104	48	1	19	2	9	BACK_LEFT	VELOCITY_3	FALLBEHIND	30	19	UP	FALLBEHIND	FALLBEHIND	0	FALSE
105	48	1	19	2	11	BACK_LEFT	VELOCITY_4	FALLBEHIND	30	13	UP	FALLBEHIND	FALLBEHIND	0	TRUE
106	48	1	19	2	3	BACK_LEFT	VELOCITY_1	FALLBEHIND	30	19	UP	FALLBEHIND	FALLBEHIND	0	FALSE
107	48	1	19	2	8	BACK_LEFT	VELOCITY_3	FALLBEHIND	30	15	UP	FALLBEHIND	FALLBEHIND	0	TRUE
108	48	1	19	2	7	BACK_LEFT	VELOCITY_3	CATCHUP	30	47	DOWN	CATCHUP	CATCHUP	0	TRUE
109	48	1	19	2	1	BACK_LEFT	VELOCITY_1	CATCHUP	30	43	DOWN	CATCHUP	CATCHUP	0	TRUE
110	48	1	19	2	8	BACK_LEFT	VELOCITY_3	FALLBEHIND	30	17	UP	FALLBEHIND	FALLBEHIND	0	TRUE
111	48	1	19	2	3	BACK_LEFT	VELOCITY_1	FALLBEHIND	30	21	UP	FALLBEHIND	FALLBEHIND	0	FALSE
112	48	1	19	2	10	BACK_LEFT	VELOCITY_4	CATCHUP	30	47	DOWN	CATCHUP	CATCHUP	0	TRUE
113	48	1	19	2	2	BACK_LEFT	VELOCITY_1	FALLBEHIND	30	15	UP	FALLBEHIND	FALLBEHIND	0	TRUE
114	48	1	19	2	10	BACK_LEFT	VELOCITY_4	CATCHUP	30	47	DOWN	CATCHUP	CATCHUP	0	TRUE
115	48	1	19	2	6	BACK_LEFT	VELOCITY_2	FALLBEHIND	30	17	UP	FALLBEHIND	FALLBEHIND	0	FALSE
116	48	1	19	2	8	BACK_LEFT	VELOCITY_3	FALLBEHIND	30	17	UP	FALLBEHIND	FALLBEHIND	0	TRUE
117	48	1	19	2	2	BACK_LEFT	VELOCITY_1	FALLBEHIND	30	17	UP	FALLBEHIND	FALLBEHIND	0	TRUE
118	48	1	19	2	5	BACK_LEFT	VELOCITY_2	FALLBEHIND	30	9	UP	FALLBEHIND	FALLBEHIND	2	TRUE
119	48	1	19	2	12	BACK_LEFT	VELOCITY_4	FALLBEHIND	30	13	UP	FALLBEHIND	FALLBEHIND	0	FALSE
120	48	1	19	2	4	BACK_LEFT	VELOCITY_2	CATCHUP	30	45	DOWN	CATCHUP	CATCHUP	0	TRUE
121	48	1	19	2	6	BACK_LEFT	VELOCITY_2	FALLBEHIND	30	19	UP	FALLBEHIND	FALLBEHIND	0	FALSE
122	48	1	19	2	2	BACK_LEFT	VELOCITY_1	FALLBEHIND	30	17	UP	FALLBEHIND	FALLBEHIND	0	TRUE
123	48	1	19	2	4	BACK_LEFT	VELOCITY_2	CATCHUP	30	43	DOWN	CATCHUP	CATCHUP	0	TRUE
124	48	1	19	2	11	BACK_LEFT	VELOCITY_4	FALLBEHIND	30	15	UP	FALLBEHIND	FALLBEHIND	0	TRUE
125	48	1	19	2	9	BACK_LEFT	VELOCITY_3	FALLBEHIND	30	21	UP	FALLBEHIND	FALLBEHIND	0	FALSE
126	48	1	19	2	7	BACK_LEFT	VELOCITY_3	CATCHUP	30	45	DOWN	CATCHUP	CATCHUP	0	TRUE
127	48	1	19	2	2	BACK_LEFT	VELOCITY_1	FALLBEHIND	30	19	UP	FALLBEHIND	FALLBEHIND	0	TRUE
128	48	1	19	2	4	BACK_LEFT	VELOCITY_2	CATCHUP	30	43	DOWN	CATCHUP	CATCHUP	0	TRUE
129	48	1	19	2	4	BACK_LEFT	VELOCITY_2	CATCHUP	30	41	DOWN	CATCHUP	CATCHUP	0	TRUE
130	48	1	19	2	12	BACK_LEFT	VELOCITY_4	FALLBEHIND	30	15	UP	FALLBEHIND	FALLBEHIND	0	FALSE
131	48	1	19	2	6	BACK_LEFT	VELOCITY_2	FALLBEHIND	30	21	UP	FALLBEHIND	FALLBEHIND	0	FALSE
132	48	1	19	2	8	BACK_LEFT	VELOCITY_3	FALLBEHIND	30	19	UP	FALLBEHIND	FALLBEHIND	0	TRUE
133	48	1	19	2	10	BACK_LEFT	VELOCITY_4	CATCHUP	30	45	DOWN	CATCHUP	CATCHUP	0	TRUE
134	48	1	19	2	7	BACK_LEFT	VELOCITY_3	CATCHUP	30	45	DOWN	CATCHUP	CATCHUP	0	TRUE
135	48	1	19	2	8	BACK_LEFT	VELOCITY_3	FALLBEHIND	30	19	UP	FALLBEHIND	FALLBEHIND	0	TRUE
136	48	1	19	2	10	BACK_LEFT	VELOCITY_4	CATCHUP	30	45	DOWN	CATCHUP	CATCHUP	0	TRUE
137	48	1	19	2	7	BACK_LEFT	VELOCITY_3	CATCHUP	30	43	DOWN	CATCHUP	CATCHUP	0	TRUE
138	48	1	19	2	7	BACK_LEFT	VELOCITY_3	CATCHUP	30	43	DOWN	CATCHUP	CATCHUP	0	TRUE
139	48	1	19	2	7	BACK_LEFT	VELOCITY_3	CATCHUP	30	41	DOWN	CATCHUP	CATCHUP	0	TRUE
140	48	1	19	2	11	BACK_LEFT	VELOCITY_4	FALLBEHIND	30	15	UP	FALLBEHIND	FALLBEHIND	0	TRUE
141	48	1	19	2	8	BACK_LEFT	VELOCITY_3	FALLBEHIND	30	21	UP	FALLBEHIND	FALLBEHIND	0	TRUE
142	48	1	19	2	10	BACK_LEFT	VELOCITY_4	CATCHUP	30	43	DOWN	FALLBEHIND	CATCHUP	1	TRUE
143	48	1	19	2	8	BACK_LEFT	VELOCITY_3	FALLBEHIND	30	21	UP	FALLBEHIND	FALLBEHIND	0	TRUE
144	48	1	19	2	12	BACK_LEFT	VELOCITY_4	FALLBEHIND	30	17	UP	FALLBEHIND	FALLBEHIND	0	FALSE
145	48	1	19	2	8	BACK_LEFT	VELOCITY_3	FALLBEHIND	30	23	UP	FALLBEHIND	FALLBEHIND	0	TRUE
146	48	1	19	2	6	BACK_LEFT	VELOCITY_2	FALLBEHIND	30	23	UP	FALLBEHIND	FALLBEHIND	0	FALSE
147	48	1	19	2	11	BACK_LEFT	VELOCITY_4	FALLBEHIND	30	17	UP	FALLBEHIND	FALLBEHIND	0	TRUE
148	48	1	19	2	5	BACK_LEFT	VELOCITY_2	FALLBEHIND	30	11	UP	FALLBEHIND	FALLBEHIND	2	TRUE
149	48	1	19	2	8	BACK_LEFT	VELOCITY_3	FALLBEHIND	30	23	UP	FALLBEHIND	FALLBEHIND	0	TRUE
150	48	1	19	2	12	BACK_LEFT	VELOCITY_4	FALLBEHIND	30	19	UP	FALLBEHIND	FALLBEHIND	0	FALSE
151	48	1	19	2	7	BACK_LEFT	VELOCITY_3	CATCHUP	30	41	DOWN	CATCHUP	CATCHUP	0	TRUE
152	48	1	19	2	11	BACK_LEFT	VELOCITY_4	FALLBEHIND	30	17	UP	FALLBEHIND	FALLBEHIND	0	TRUE
153	48	1	19	2	8	BACK_LEFT	VELOCITY_3	FALLBEHIND	30	25	UP	CATCHUP	FALLBEHIND	1	TRUE
154	48	1	19	2	1	BACK_LEFT	VELOCITY_1	CATCHUP	30	43	DOWN	CATCHUP	CATCHUP	0	TRUE
155	48	1	19	2	12	BACK_LEFT	VELOCITY_4	FALLBEHIND	30	21	UP	FALLBEHIND	FALLBEHIND	0	FALSE
156	48	1	19	2	9	BACK_LEFT	VELOCITY_3	FALLBEHIND	30	23	UP	FALLBEHIND	FALLBEHIND	0	FALSE
157	48	1	19	2	5	BACK_LEFT	VELOCITY_2	FALLBEHIND	30	11	UP	FALLBEHIND	FALLBEHIND	2	TRUE
158	48	1	19	2	7	BACK_LEFT	VELOCITY_3	CATCHUP	30	39	DOWN	CATCHUP	CATCHUP	0	TRUE
159	48	1	19	2	6	BACK_LEFT	VELOCITY_2	FALLBEHIND	30	25	UP	FALLBEHIND	FALLBEHIND	0	FALSE
160	48	1	19	2	1	BACK_LEFT	VELOCITY_1	CATCHUP	30	41	DOWN	CATCHUP	CATCHUP	0	TRUE
161	48	1	19	2	7	BACK_LEFT	VELOCITY_3	CATCHUP	30	39	DOWN	CATCHUP	CATCHUP	0	TRUE
162	48	1	19	2	7	BACK_LEFT	VELOCITY_3	CATCHUP	30	37	DOWN	CATCHUP	CATCHUP	0	TRUE
163	48	1	19	2	3	BACK_LEFT	VELOCITY_1	FALLBEHIND	30	23	UP	FALLBEHIND	FALLBEHIND	0	FALSE
164	48	1	19	2	1	BACK_LEFT	VELOCITY_1	CATCHUP	30	41	DOWN	CATCHUP	CATCHUP	0	TRUE
165	48	1	19	2	10	BACK_LEFT	VELOCITY_4	CATCHUP	30	45	DOWN	CATCHUP	FALLBEHIND	2	TRUE
166	48	1	19	2	9	BACK_LEFT	VELOCITY_3	FALLBEHIND	30	25	UP	FALLBEHIND	FALLBEHIND	0	FALSE
167	48	1	19	2	2	BACK_LEFT	VELOCITY_1	FALLBEHIND	30	19	UP	FALLBEHIND	FALLBEHIND	0	TRUE
168	48	1	19	2	6	BACK_LEFT	VELOCITY_2	FALLBEHIND	30	27	UP	CATCHUP	FALLBEHIND	1	FALSE
169	48	1	19	2	1	BACK_LEFT	VELOCITY_1	CATCHUP	30	39	DOWN	CATCHUP	CATCHUP	0	TRUE
170	48	1	19	2	7	BACK_LEFT	VELOCITY_3	CATCHUP	30	37	DOWN	CATCHUP	CATCHUP	0	TRUE
171	48	1	19	2	12	BACK_LEFT	VELOCITY_4	FALLBEHIND	30	23	UP	FALLBEHIND	FALLBEHIND	0	FALSE
172	48	1	19	2	6	BACK_LEFT	VELOCITY_2	FALLBEHIND	30	25	UP	FALLBEHIND	CATCHUP	2	FALSE
173	48	1	19	2	3	BACK_LEFT	VELOCITY_1	FALLBEHIND	30	25	UP	CATCHUP	FALLBEHIND	1	FALSE
174	48	1	19	2	1	BACK_LEFT	VELOCITY_1	CATCHUP	30	39	DOWN	CATCHUP	CATCHUP	0	TRUE
175	48	1	19	2	10	BACK_LEFT	VELOCITY_4	CATCHUP	30	45	DOWN	CATCHUP	CATCHUP	2	TRUE
176	48	1	19	2	8	BACK_LEFT	VELOCITY_3	FALLBEHIND	30	23	UP	CATCHUP	CATCHUP	1	TRUE
177	48	1	19	2	8	BACK_LEFT	VELOCITY_3	FALLBEHIND	30	21	UP	FALLBEHIND	CATCHUP	2	TRUE
178	48	1	19	2	8	BACK_LEFT	VELOCITY_3	FALLBEHIND	30	21	UP	FALLBEHIND	FALLBEHIND	2	TRUE
179	48	1	19	2	11	BACK_LEFT	VELOCITY_4	FALLBEHIND	30	19	UP	FALLBEHIND	FALLBEHIND	0	TRUE
180	48	1	19	2	8	BACK_LEFT	VELOCITY_3	FALLBEHIND	30	23	UP	FALLBEHIND	FALLBEHIND	2	TRUE
181	48	1	19	2	6	BACK_LEFT	VELOCITY_2	FALLBEHIND	30	27	UP	FALLBEHIND	FALLBEHIND	2	FALSE
182	48	1	19	2	1	BACK_LEFT	VELOCITY_1	CATCHUP	30	37	DOWN	CATCHUP	CATCHUP	0	TRUE
183	48	1	19	2	9	BACK_LEFT	VELOCITY_3	FALLBEHIND	30	27	UP	FALLBEHIND	FALLBEHIND	0	FALSE
184	48	1	19	2	2	BACK_LEFT	VELOCITY_1	FALLBEHIND	30	21	UP	FALLBEHIND	FALLBEHIND	0	TRUE
185	48	1	19	2	9	BACK_LEFT	VELOCITY_3	FALLBEHIND	30	29	UP	FALLBEHIND	FALLBEHIND	0	FALSE
186	48	1	19	2	1	BACK_LEFT	VELOCITY_1	CATCHUP	30	37	DOWN	CATCHUP	CATCHUP	0	TRUE
187	48	1	19	2	7	BACK_LEFT	VELOCITY_3	CATCHUP	30	35	DOWN	CATCHUP	CATCHUP	0	TRUE
188	48	1	19	2	1	BACK_LEFT	VELOCITY_1	CATCHUP	30	35	DOWN	CATCHUP	CATCHUP	0	TRUE
189	48	1	19	2	9	BACK_LEFT	VELOCITY_3	FALLBEHIND	30	31	UP	FALLBEHIND	FALLBEHIND	0	FALSE
190	48	1	19	2	8	BACK_LEFT	VELOCITY_3	FALLBEHIND	30	23	UP	CATCHUP	FALLBEHIND	3	TRUE
191	48	1	19	2	2	BACK_LEFT	VELOCITY_1	FALLBEHIND	30	21	UP	FALLBEHIND	FALLBEHIND	0	TRUE
192	48	1	19	2	4	BACK_LEFT	VELOCITY_2	CATCHUP	30	41	DOWN	CATCHUP	CATCHUP	0	TRUE
193	48	1	19	2	7	BACK_LEFT	VELOCITY_3	CATCHUP	30	35	DOWN	CATCHUP	CATCHUP	0	TRUE
194	48	1	19	2	2	BACK_LEFT	VELOCITY_1	FALLBEHIND	30	23	UP	FALLBEHIND	FALLBEHIND	0	TRUE
195	48	1	19	2	3	BACK_LEFT	VELOCITY_1	FALLBEHIND	30	23	UP	FALLBEHIND	CATCHUP	2	FALSE
196	48	1	19	2	7	BACK_LEFT	VELOCITY_3	CATCHUP	30	33	DOWN	CATCHUP	CATCHUP	0	TRUE
197	48	1	19	2	6	BACK_LEFT	VELOCITY_2	FALLBEHIND	30	29	UP	FALLBEHIND	FALLBEHIND	2	FALSE
198	48	1	19	2	7	BACK_LEFT	VELOCITY_3	CATCHUP	30	33	DOWN	CATCHUP	CATCHUP	0	TRUE
199	48	1	19	2	5	BACK_LEFT	VELOCITY_2	FALLBEHIND	30	13	UP	FALLBEHIND	FALLBEHIND	2	TRUE
200	48	1	19	2	4	BACK_LEFT	VELOCITY_2	CATCHUP	30	39	DOWN	CATCHUP	CATCHUP	0	TRUE
201	48	1	19	2	1	BACK_LEFT	VELOCITY_1	CATCHUP	30	35	DOWN	CATCHUP	CATCHUP	0	TRUE
202	48	1	19	2	6	BACK_LEFT	VELOCITY_2	FALLBEHIND	30	31	UP	FALLBEHIND	FALLBEHIND	2	FALSE
203	48	1	19	2	10	BACK_LEFT	VELOCITY_4	CATCHUP	30	43	DOWN	CATCHUP	CATCHUP	2	TRUE
204	48	1	19	2	10	BACK_LEFT	VELOCITY_4	CATCHUP	30	43	DOWN	CATCHUP	CATCHUP	2	TRUE
205	48	1	19	2	11	BACK_LEFT	VELOCITY_4	FALLBEHIND	30	19	UP	FALLBEHIND	FALLBEHIND	0	TRUE
206	48	1	19	2	2	BACK_LEFT	VELOCITY_1	FALLBEHIND	30	23	UP	FALLBEHIND	FALLBEHIND	0	TRUE
207	48	1	19	2	4	BACK_LEFT	VELOCITY_2	CATCHUP	30	39	DOWN	CATCHUP	CATCHUP	0	TRUE
208	48	1	19	2	7	BACK_LEFT	VELOCITY_3	CATCHUP	30	31	DOWN	CATCHUP	CATCHUP	0	TRUE
209	48	1	19	2	3	BACK_LEFT	VELOCITY_1	FALLBEHIND	30	25	UP	FALLBEHIND	FALLBEHIND	2	FALSE
210	48	1	19	2	10	BACK_LEFT	VELOCITY_4	CATCHUP	30	41	DOWN	CATCHUP	CATCHUP	2	TRUE
211	48	1	19	2	6	BACK_LEFT	VELOCITY_2	FALLBEHIND	30	33	UP	CATCHUP	FALLBEHIND	3	FALSE
212	48	1	19	2	7	BACK_LEFT	VELOCITY_3	CATCHUP	30	31	DOWN	CATCHUP	CATCHUP	0	TRUE
213	48	1	19	2	5	BACK_LEFT	VELOCITY_2	FALLBEHIND	30	13	UP	FALLBEHIND	FALLBEHIND	2	TRUE
214	48	1	19	2	2	BACK_LEFT	VELOCITY_1	FALLBEHIND	30	25	UP	FALLBEHIND	FALLBEHIND	0	TRUE
215	48	1	19	2	11	BACK_LEFT	VELOCITY_4	FALLBEHIND	30	21	UP	FALLBEHIND	FALLBEHIND	0	TRUE
216	48	1	19	2	8	BACK_LEFT	VELOCITY_3	FALLBEHIND	30	21	UP	FALLBEHIND	CATCHUP	4	TRUE
217	48	1	19	2	9	BACK_LEFT	VELOCITY_3	FALLBEHIND	30	33	UP	CATCHUP	FALLBEHIND	1	FALSE
218	48	1	19	2	4	BACK_LEFT	VELOCITY_2	CATCHUP	30	37	DOWN	CATCHUP	CATCHUP	0	TRUE
219	48	1	19	2	4	BACK_LEFT	VELOCITY_2	CATCHUP	30	37	DOWN	CATCHUP	CATCHUP	0	TRUE
220	48	1	19	2	11	BACK_LEFT	VELOCITY_4	FALLBEHIND	30	21	UP	FALLBEHIND	FALLBEHIND	0	TRUE
221	48	1	19	2	12	BACK_LEFT	VELOCITY_4	FALLBEHIND	30	25	UP	FALLBEHIND	FALLBEHIND	0	FALSE
222	48	1	19	2	9	BACK_LEFT	VELOCITY_3	FALLBEHIND	30	31	UP	CATCHUP	CATCHUP	1	FALSE
223	48	1	19	2	4	BACK_LEFT	VELOCITY_2	CATCHUP	30	35	DOWN	CATCHUP	CATCHUP	0	TRUE
224	48	1	19	2	7	BACK_LEFT	VELOCITY_3	CATCHUP	30	29	DOWN	CATCHUP	CATCHUP	0	TRUE
225	48	1	19	2	2	BACK_LEFT	VELOCITY_1	FALLBEHIND	30	25	UP	FALLBEHIND	FALLBEHIND	0	TRUE
226	48	1	19	2	12	BACK_LEFT	VELOCITY_4	FALLBEHIND	30	27	UP	FALLBEHIND	FALLBEHIND	0	FALSE
227	48	1	19	2	8	BACK_LEFT	VELOCITY_3	FALLBEHIND	30	21	UP	FALLBEHIND	FALLBEHIND	4	TRUE
228	48	1	19	2	10	BACK_LEFT	VELOCITY_4	CATCHUP	30	41	DOWN	CATCHUP	CATCHUP	2	TRUE
229	48	1	19	2	5	BACK_LEFT	VELOCITY_2	FALLBEHIND	30	15	UP	FALLBEHIND	FALLBEHIND	2	TRUE
230	48	1	19	2	12	BACK_LEFT	VELOCITY_4	FALLBEHIND	30	29	UP	CATCHUP	FALLBEHIND	1	FALSE
231	48	1	19	2	11	BACK_LEFT	VELOCITY_4	FALLBEHIND	30	23	UP	FALLBEHIND	FALLBEHIND	0	TRUE
232	48	1	19	2	2	BACK_LEFT	VELOCITY_1	FALLBEHIND	30	27	UP	CATCHUP	FALLBEHIND	1	TRUE
233	48	1	19	2	3	BACK_LEFT	VELOCITY_1	FALLBEHIND	30	27	UP	CATCHUP	FALLBEHIND	3	FALSE
234	48	1	19	2	1	BACK_LEFT	VELOCITY_1	CATCHUP	30	33	DOWN	CATCHUP	CATCHUP	0	TRUE
235	48	1	19	2	4	BACK_LEFT	VELOCITY_2	CATCHUP	30	35	DOWN	CATCHUP	CATCHUP	0	TRUE
236	48	1	19	2	12	BACK_LEFT	VELOCITY_4	FALLBEHIND	30	27	UP	CATCHUP	CATCHUP	1	FALSE
237	48	1	19	2	1	BACK_LEFT	VELOCITY_1	CATCHUP	30	33	DOWN	CATCHUP	CATCHUP	0	TRUE
238	48	1	19	2	12	BACK_LEFT	VELOCITY_4	FALLBEHIND	30	25	UP	CATCHUP	CATCHUP	1	FALSE
239	48	1	19	2	2	BACK_LEFT	VELOCITY_1	FALLBEHIND	30	25	UP	CATCHUP	CATCHUP	1	TRUE
240	48	1	19	2	5	BACK_LEFT	VELOCITY_2	FALLBEHIND	30	15	UP	FALLBEHIND	FALLBEHIND	2	TRUE
241	48	1	19	2	4	BACK_LEFT	VELOCITY_2	CATCHUP	30	33	DOWN	CATCHUP	CATCHUP	0	TRUE
242	48	1	19	2	9	BACK_LEFT	VELOCITY_3	FALLBEHIND	30	29	UP	CATCHUP	CATCHUP	1	FALSE
243	48	1	19	2	5	BACK_LEFT	VELOCITY_2	FALLBEHIND	30	17	UP	FALLBEHIND	FALLBEHIND	2	TRUE
244	48	1	19	2	8	BACK_LEFT	VELOCITY_3	FALLBEHIND	30	23	UP	FALLBEHIND	FALLBEHIND	4	TRUE
245	48	1	19	2	3	BACK_LEFT	VELOCITY_1	FALLBEHIND	30	25	UP	FALLBEHIND	CATCHUP	4	FALSE
246	48	1	19	2	12	BACK_LEFT	VELOCITY_4	FALLBEHIND	30	23	UP	FALLBEHIND	CATCHUP	2	FALSE
247	48	1	19	2	4	BACK_LEFT	VELOCITY_2	CATCHUP	30	33	DOWN	FALLBEHIND	CATCHUP	1	TRUE
248	48	1	19	2	11	BACK_LEFT	VELOCITY_4	FALLBEHIND	30	23	UP	FALLBEHIND	FALLBEHIND	0	TRUE
249	48	1	19	2	5	BACK_LEFT	VELOCITY_2	FALLBEHIND	30	17	UP	FALLBEHIND	FALLBEHIND	2	TRUE
250	48	1	19	2	5	BACK_LEFT	VELOCITY_2	FALLBEHIND	30	19	UP	FALLBEHIND	FALLBEHIND	2	TRUE
251	48	1	19	2	8	BACK_LEFT	VELOCITY_3	FALLBEHIND	30	23	UP	FALLBEHIND	FALLBEHIND	4	TRUE
252	48	1	19	2	3	BACK_LEFT	VELOCITY_1	FALLBEHIND	30	27	UP	FALLBEHIND	FALLBEHIND	4	FALSE
253	48	1	19	2	1	BACK_LEFT	VELOCITY_1	CATCHUP	30	31	DOWN	FALLBEHIND	CATCHUP	1	TRUE
254	48	1	19	2	9	BACK_LEFT	VELOCITY_3	FALLBEHIND	30	27	UP	FALLBEHIND	CATCHUP	2	FALSE
255	48	1	19	2	6	BACK_LEFT	VELOCITY_2	FALLBEHIND	30	31	UP	CATCHUP	CATCHUP	3	FALSE
256	48	1	19	2	4	BACK_LEFT	VELOCITY_2	CATCHUP	30	35	DOWN	CATCHUP	FALLBEHIND	2	TRUE
257	48	1	19	2	2	BACK_LEFT	VELOCITY_1	FALLBEHIND	30	23	UP	FALLBEHIND	CATCHUP	2	TRUE
258	48	1	19	2	4	BACK_LEFT	VELOCITY_2	CATCHUP	30	35	DOWN	CATCHUP	CATCHUP	2	TRUE
259	48	1	19	2	2	BACK_LEFT	VELOCITY_1	FALLBEHIND	30	23	UP	FALLBEHIND	FALLBEHIND	2	TRUE
260	48	1	19	2	7	BACK_LEFT	VELOCITY_3	CATCHUP	30	29	DOWN	FALLBEHIND	CATCHUP	1	TRUE
261	48	1	19	2	2	BACK_LEFT	VELOCITY_1	FALLBEHIND	30	25	UP	FALLBEHIND	FALLBEHIND	2	TRUE
262	48	1	19	2	12	BACK_LEFT	VELOCITY_4	FALLBEHIND	30	25	UP	FALLBEHIND	FALLBEHIND	2	FALSE
263	48	1	19	2	4	BACK_LEFT	VELOCITY_2	CATCHUP	30	33	DOWN	CATCHUP	CATCHUP	2	TRUE
264	48	1	19	2	4	BACK_LEFT	VELOCITY_2	CATCHUP	30	33	DOWN	CATCHUP	CATCHUP	2	TRUE
265	48	1	19	2	6	BACK_LEFT	VELOCITY_2	FALLBEHIND	30	29	UP	CATCHUP	CATCHUP	3	FALSE
266	48	1	19	2	3	BACK_LEFT	VELOCITY_1	FALLBEHIND	30	29	UP	FALLBEHIND	FALLBEHIND	4	FALSE
267	48	1	19	2	7	BACK_LEFT	VELOCITY_3	CATCHUP	30	31	DOWN	CATCHUP	FALLBEHIND	2	TRUE
268	48	1	19	2	6	BACK_LEFT	VELOCITY_2	FALLBEHIND	30	27	UP	CATCHUP	CATCHUP	3	FALSE
269	48	1	19	2	1	BACK_LEFT	VELOCITY_1	CATCHUP	30	33	DOWN	CATCHUP	FALLBEHIND	2	TRUE
270	48	1	19	2	4	BACK_LEFT	VELOCITY_2	CATCHUP	30	31	DOWN	CATCHUP	CATCHUP	2	TRUE
271	48	1	19	2	9	BACK_LEFT	VELOCITY_3	FALLBEHIND	30	29	UP	CATCHUP	FALLBEHIND	3	FALSE
272	48	1	19	2	4	BACK_LEFT	VELOCITY_2	CATCHUP	30	31	DOWN	CATCHUP	CATCHUP	2	TRUE
273	48	1	19	2	11	BACK_LEFT	VELOCITY_4	FALLBEHIND	30	25	UP	CATCHUP	FALLBEHIND	1	TRUE
274	48	1	19	2	8	BACK_LEFT	VELOCITY_3	FALLBEHIND	30	25	UP	CATCHUP	FALLBEHIND	5	TRUE
275	48	1	19	2	8	BACK_LEFT	VELOCITY_3	FALLBEHIND	30	23	UP	CATCHUP	CATCHUP	5	TRUE
276	48	1	19	2	8	BACK_LEFT	VELOCITY_3	FALLBEHIND	30	21	UP	CATCHUP	CATCHUP	5	TRUE
277	48	1	19	2	8	BACK_LEFT	VELOCITY_3	FALLBEHIND	30	19	UP	FALLBEHIND	CATCHUP	6	TRUE
278	48	1	19	2	3	BACK_LEFT	VELOCITY_1	FALLBEHIND	30	31	UP	CATCHUP	FALLBEHIND	5	FALSE
279	48	1	19	2	7	BACK_LEFT	VELOCITY_3	CATCHUP	30	31	DOWN	CATCHUP	CATCHUP	2	TRUE
280	48	1	19	2	9	BACK_LEFT	VELOCITY_3	FALLBEHIND	30	27	UP	CATCHUP	CATCHUP	3	FALSE
281	48	1	19	2	8	BACK_LEFT	VELOCITY_3	FALLBEHIND	30	19	UP	FALLBEHIND	FALLBEHIND	6	TRUE
282	48	1	19	2	1	BACK_LEFT	VELOCITY_1	CATCHUP	30	33	DOWN	CATCHUP	CATCHUP	2	TRUE
283	48	1	19	2	1	BACK_LEFT	VELOCITY_1	CATCHUP	30	31	DOWN	CATCHUP	CATCHUP	2	TRUE
284	48	1	19	2	1	BACK_LEFT	VELOCITY_1	CATCHUP	30	31	DOWN	CATCHUP	CATCHUP	2	TRUE
285	48	1	19	2	2	BACK_LEFT	VELOCITY_1	FALLBEHIND	30	25	UP	CATCHUP	FALLBEHIND	3	TRUE
286	48	1	19	2	5	BACK_LEFT	VELOCITY_2	FALLBEHIND	30	19	UP	FALLBEHIND	FALLBEHIND	2	TRUE
287	48	1	19	2	6	BACK_LEFT	VELOCITY_2	FALLBEHIND	30	25	UP	FALLBEHIND	CATCHUP	4	FALSE
288	48	1	19	2	6	BACK_LEFT	VELOCITY_2	FALLBEHIND	30	27	UP	FALLBEHIND	FALLBEHIND	4	FALSE
289	48	1	19	2	8	BACK_LEFT	VELOCITY_3	FALLBEHIND	30	21	UP	FALLBEHIND	FALLBEHIND	6	TRUE
290	48	1	19	2	3	BACK_LEFT	VELOCITY_1	FALLBEHIND	30	29	UP	CATCHUP	CATCHUP	5	FALSE
291	48	1	19	2	4	BACK_LEFT	VELOCITY_2	CATCHUP	30	29	DOWN	CATCHUP	CATCHUP	2	TRUE
292	48	1	19	2	5	BACK_LEFT	VELOCITY_2	FALLBEHIND	30	21	UP	FALLBEHIND	FALLBEHIND	2	TRUE
293	48	1	19	2	2	BACK_LEFT	VELOCITY_1	FALLBEHIND	30	23	UP	FALLBEHIND	CATCHUP	4	TRUE
294	48	1	19	2	11	BACK_LEFT	VELOCITY_4	FALLBEHIND	30	23	UP	FALLBEHIND	CATCHUP	2	TRUE
295	48	1	19	2	9	BACK_LEFT	VELOCITY_3	FALLBEHIND	30	25	UP	CATCHUP	CATCHUP	3	FALSE
296	48	1	19	2	5	BACK_LEFT	VELOCITY_2	FALLBEHIND	30	21	UP	FALLBEHIND	FALLBEHIND	2	TRUE
297	48	1	19	2	1	BACK_LEFT	VELOCITY_1	CATCHUP	30	29	DOWN	CATCHUP	CATCHUP	2	TRUE
298	48	1	19	2	3	BACK_LEFT	VELOCITY_1	FALLBEHIND	30	27	UP	CATCHUP	CATCHUP	5	FALSE
299	48	1	19	2	3	BACK_LEFT	VELOCITY_1	FALLBEHIND	30	25	UP	CATCHUP	CATCHUP	5	FALSE
300	48	1	19	2	6	BACK_LEFT	VELOCITY_2	FALLBEHIND	30	29	UP	CATCHUP	FALLBEHIND	5	FALSE
301	48	1	19	2	2	BACK_LEFT	VELOCITY_1	FALLBEHIND	30	23	UP	FALLBEHIND	FALLBEHIND	4	TRUE
302	48	1	19	2	1	BACK_LEFT	VELOCITY_1	CATCHUP	30	29	DOWN	CATCHUP	CATCHUP	2	TRUE
303	48	1	19	2	3	BACK_LEFT	VELOCITY_1	FALLBEHIND	30	23	UP	FALLBEHIND	CATCHUP	6	FALSE
304	48	1	19	2	3	BACK_LEFT	VELOCITY_1	FALLBEHIND	30	25	UP	FALLBEHIND	FALLBEHIND	6	FALSE
305	48	1	19	2	3	BACK_LEFT	VELOCITY_1	FALLBEHIND	30	27	UP	FALLBEHIND	FALLBEHIND	6	FALSE
306	48	1	19	2	7	BACK_LEFT	VELOCITY_3	CATCHUP	30	29	DOWN	FALLBEHIND	CATCHUP	3	TRUE
307	48	1	19	2	7	BACK_LEFT	VELOCITY_3	CATCHUP	30	31	DOWN	CATCHUP	FALLBEHIND	4	TRUE
308	48	1	19	2	1	BACK_LEFT	VELOCITY_1	CATCHUP	30	27	DOWN	CATCHUP	CATCHUP	2	TRUE
309	48	1	19	2	12	BACK_LEFT	VELOCITY_4	FALLBEHIND	30	27	UP	CATCHUP	FALLBEHIND	3	FALSE
310	48	1	19	2	10	BACK_LEFT	VELOCITY_4	CATCHUP	30	39	DOWN	CATCHUP	CATCHUP	2	TRUE
311	48	1	19	2	9	BACK_LEFT	VELOCITY_3	FALLBEHIND	30	23	UP	FALLBEHIND	CATCHUP	4	FALSE
312	48	1	19	2	2	BACK_LEFT	VELOCITY_1	FALLBEHIND	30	25	UP	FALLBEHIND	FALLBEHIND	4	TRUE
313	48	1	19	2	3	BACK_LEFT	VELOCITY_1	FALLBEHIND	30	29	UP	CATCHUP	FALLBEHIND	7	FALSE
314	48	1	19	2	1	BACK_LEFT	VELOCITY_1	CATCHUP	30	27	DOWN	CATCHUP	CATCHUP	2	TRUE
315	48	1	19	2	12	BACK_LEFT	VELOCITY_4	FALLBEHIND	30	25	UP	FALLBEHIND	CATCHUP	4	FALSE
316	48	1	19	2	4	BACK_LEFT	VELOCITY_2	CATCHUP	30	29	DOWN	CATCHUP	CATCHUP	2	TRUE
317	48	1	19	2	5	BACK_LEFT	VELOCITY_2	FALLBEHIND	30	23	UP	FALLBEHIND	FALLBEHIND	2	TRUE
318	48	1	19	2	12	BACK_LEFT	VELOCITY_4	FALLBEHIND	30	27	UP	CATCHUP	FALLBEHIND	5	FALSE
319	48	1	19	2	10	BACK_LEFT	VELOCITY_4	CATCHUP	30	39	DOWN	CATCHUP	CATCHUP	2	TRUE
320	48	1	19	2	5	BACK_LEFT	VELOCITY_2	FALLBEHIND	30	23	UP	CATCHUP	FALLBEHIND	3	TRUE
321	48	1	19	2	1	BACK_LEFT	VELOCITY_1	CATCHUP	30	25	DOWN	FALLBEHIND	CATCHUP	3	TRUE
322	48	1	19	2	5	BACK_LEFT	VELOCITY_2	FALLBEHIND	30	21	UP	FALLBEHIND	CATCHUP	4	TRUE
323	48	1	19	2	11	BACK_LEFT	VELOCITY_4	FALLBEHIND	30	23	UP	FALLBEHIND	FALLBEHIND	2	TRUE
324	48	1	19	2	3	BACK_LEFT	VELOCITY_1	FALLBEHIND	30	27	UP	FALLBEHIND	CATCHUP	0	FALSE
325	48	1	19	2	10	BACK_LEFT	VELOCITY_4	CATCHUP	30	37	DOWN	CATCHUP	CATCHUP	2	TRUE
326	48	1	19	2	11	BACK_LEFT	VELOCITY_4	FALLBEHIND	30	25	UP	CATCHUP	FALLBEHIND	3	TRUE
327	48	1	19	2	5	BACK_LEFT	VELOCITY_2	FALLBEHIND	30	21	UP	FALLBEHIND	FALLBEHIND	4	TRUE
328	48	1	19	2	5	BACK_LEFT	VELOCITY_2	FALLBEHIND	30	23	UP	FALLBEHIND	FALLBEHIND	4	TRUE
329	48	1	19	2	12	BACK_LEFT	VELOCITY_4	FALLBEHIND	30	25	UP	CATCHUP	CATCHUP	5	FALSE
330	48	1	19	2	10	BACK_LEFT	VELOCITY_4	CATCHUP	30	37	DOWN	CATCHUP	CATCHUP	2	TRUE
331	48	1	19	2	8	BACK_LEFT	VELOCITY_3	FALLBEHIND	30	21	UP	FALLBEHIND	FALLBEHIND	6	TRUE
332	48	1	19	2	9	BACK_LEFT	VELOCITY_3	FALLBEHIND	30	25	UP	FALLBEHIND	FALLBEHIND	4	FALSE
333	48	1	19	2	7	BACK_LEFT	VELOCITY_3	CATCHUP	30	31	DOWN	CATCHUP	CATCHUP	4	TRUE
334	48	1	19	2	8	BACK_LEFT	VELOCITY_3	FALLBEHIND	30	23	UP	FALLBEHIND	FALLBEHIND	6	TRUE
335	48	1	19	2	11	BACK_LEFT	VELOCITY_4	FALLBEHIND	30	23	UP	FALLBEHIND	CATCHUP	4	TRUE
336	48	1	19	2	5	BACK_LEFT	VELOCITY_2	FALLBEHIND	30	23	UP	FALLBEHIND	FALLBEHIND	4	TRUE
337	48	1	19	2	9	BACK_LEFT	VELOCITY_3	FALLBEHIND	30	27	UP	FALLBEHIND	FALLBEHIND	4	FALSE
338	48	1	19	2	1	BACK_LEFT	VELOCITY_1	CATCHUP	30	27	DOWN	FALLBEHIND	FALLBEHIND	3	TRUE
339	48	1	19	2	1	BACK_LEFT	VELOCITY_1	CATCHUP	30	29	DOWN	CATCHUP	FALLBEHIND	4	TRUE
340	48	1	19	2	8	BACK_LEFT	VELOCITY_3	FALLBEHIND	30	23	UP	CATCHUP	FALLBEHIND	7	TRUE
341	48	1	19	2	9	BACK_LEFT	VELOCITY_3	FALLBEHIND	30	29	UP	CATCHUP	FALLBEHIND	5	FALSE
342	48	1	19	2	11	BACK_LEFT	VELOCITY_4	FALLBEHIND	30	23	UP	CATCHUP	FALLBEHIND	5	TRUE
343	48	1	19	2	7	BACK_LEFT	VELOCITY_3	CATCHUP	30	29	DOWN	CATCHUP	CATCHUP	4	TRUE
344	48	1	19	2	4	BACK_LEFT	VELOCITY_2	CATCHUP	30	27	DOWN	CATCHUP	CATCHUP	2	TRUE
345	48	1	19	2	2	BACK_LEFT	VELOCITY_1	FALLBEHIND	30	25	UP	FALLBEHIND	FALLBEHIND	4	TRUE
346	48	1	19	2	10	BACK_LEFT	VELOCITY_4	CATCHUP	30	35	DOWN	CATCHUP	CATCHUP	2	TRUE
347	48	1	19	2	6	BACK_LEFT	VELOCITY_2	FALLBEHIND	30	27	UP	CATCHUP	CATCHUP	5	FALSE
348	48	1	19	2	8	BACK_LEFT	VELOCITY_3	FALLBEHIND	30	21	UP	FALLBEHIND	CATCHUP	0	TRUE
349	48	1	19	2	1	BACK_LEFT	VELOCITY_1	CATCHUP	30	29	DOWN	FALLBEHIND	CATCHUP	5	TRUE
350	48	1	19	2	2	BACK_LEFT	VELOCITY_1	FALLBEHIND	30	27	UP	FALLBEHIND	FALLBEHIND	4	TRUE
351	48	1	19	2	5	BACK_LEFT	VELOCITY_2	FALLBEHIND	30	25	UP	FALLBEHIND	FALLBEHIND	4	TRUE
352	48	1	19	2	6	BACK_LEFT	VELOCITY_2	FALLBEHIND	30	25	UP	CATCHUP	CATCHUP	5	FALSE
353	48	1	19	2	2	BACK_LEFT	VELOCITY_1	FALLBEHIND	30	27	UP	CATCHUP	FALLBEHIND	5	TRUE
354	48	1	19	2	1	BACK_LEFT	VELOCITY_1	CATCHUP	30	31	DOWN	CATCHUP	FALLBEHIND	6	TRUE
355	48	1	19	2	7	BACK_LEFT	VELOCITY_3	CATCHUP	30	29	DOWN	CATCHUP	CATCHUP	4	TRUE
356	48	1	19	2	7	BACK_LEFT	VELOCITY_3	CATCHUP	30	27	DOWN	FALLBEHIND	CATCHUP	5	TRUE
357	48	1	19	2	4	BACK_LEFT	VELOCITY_2	CATCHUP	30	27	DOWN	CATCHUP	CATCHUP	2	TRUE
358	48	1	19	2	11	BACK_LEFT	VELOCITY_4	FALLBEHIND	30	21	UP	FALLBEHIND	CATCHUP	6	TRUE
359	48	1	19	2	1	BACK_LEFT	VELOCITY_1	CATCHUP	30	31	DOWN	CATCHUP	CATCHUP	6	TRUE
360	48	1	19	2	12	BACK_LEFT	VELOCITY_4	FALLBEHIND	30	23	UP	CATCHUP	CATCHUP	5	FALSE
361	48	1	19	2	9	BACK_LEFT	VELOCITY_3	FALLBEHIND	30	27	UP	CATCHUP	CATCHUP	5	FALSE
362	48	1	19	2	8	BACK_LEFT	VELOCITY_3	FALLBEHIND	30	21	UP	FALLBEHIND	FALLBEHIND	0	TRUE
363	48	1	19	2	5	BACK_LEFT	VELOCITY_2	FALLBEHIND	30	25	UP	FALLBEHIND	FALLBEHIND	4	TRUE
364	48	1	19	2	5	BACK_LEFT	VELOCITY_2	FALLBEHIND	30	27	UP	CATCHUP	FALLBEHIND	5	TRUE
365	48	1	19	2	2	BACK_LEFT	VELOCITY_1	FALLBEHIND	30	25	UP	CATCHUP	CATCHUP	5	TRUE
366	48	1	19	2	5	BACK_LEFT	VELOCITY_2	FALLBEHIND	30	25	UP	CATCHUP	CATCHUP	5	TRUE
367	48	1	19	2	5	BACK_LEFT	VELOCITY_2	FALLBEHIND	30	23	UP	FALLBEHIND	CATCHUP	6	TRUE
368	48	1	19	2	12	BACK_LEFT	VELOCITY_4	FALLBEHIND	30	21	UP	FALLBEHIND	CATCHUP	6	FALSE
369	48	1	19	2	2	BACK_LEFT	VELOCITY_1	FALLBEHIND	30	23	UP	FALLBEHIND	CATCHUP	6	TRUE
370	48	1	19	2	9	BACK_LEFT	VELOCITY_3	FALLBEHIND	30	25	UP	FALLBEHIND	CATCHUP	6	FALSE
371	48	1	19	2	9	BACK_LEFT	VELOCITY_3	FALLBEHIND	30	27	UP	FALLBEHIND	FALLBEHIND	6	FALSE
372	48	1	19	2	1	BACK_LEFT	VELOCITY_1	CATCHUP	30	29	DOWN	CATCHUP	CATCHUP	6	TRUE
373	48	1	19	2	8	BACK_LEFT	VELOCITY_3	FALLBEHIND	30	22	UP	FALLBEHIND	FALLBEHIND	0	TRUE
374	48	1	19	2	8	BACK_LEFT	VELOCITY_3	FALLBEHIND	30	22	UP	FALLBEHIND	FALLBEHIND	0	TRUE
375	48	1	19	2	7	BACK_LEFT	VELOCITY_3	CATCHUP	30	29	DOWN	CATCHUP	FALLBEHIND	6	TRUE
376	48	1	19	2	9	BACK_LEFT	VELOCITY_3	FALLBEHIND	30	29	UP	CATCHUP	FALLBEHIND	7	FALSE
377	48	1	19	2	8	BACK_LEFT	VELOCITY_3	FALLBEHIND	30	23	UP	FALLBEHIND	FALLBEHIND	0	TRUE
378	48	1	19	2	4	BACK_LEFT	VELOCITY_2	CATCHUP	30	25	DOWN	FALLBEHIND	CATCHUP	3	TRUE
379	48	1	19	2	6	BACK_LEFT	VELOCITY_2	FALLBEHIND	30	23	UP	CATCHUP	CATCHUP	5	FALSE
380	48	1	19	2	9	BACK_LEFT	VELOCITY_3	FALLBEHIND	30	27	UP	CATCHUP	CATCHUP	7	FALSE
381	48	1	19	2	3	BACK_LEFT	VELOCITY_1	FALLBEHIND	30	28	UP	FALLBEHIND	FALLBEHIND	0	FALSE
382	48	1	19	2	10	BACK_LEFT	VELOCITY_4	CATCHUP	30	35	DOWN	CATCHUP	CATCHUP	2	TRUE
383	48	1	19	2	2	BACK_LEFT	VELOCITY_1	FALLBEHIND	30	23	UP	FALLBEHIND	FALLBEHIND	6	TRUE
384	48	1	19	2	7	BACK_LEFT	VELOCITY_3	CATCHUP	30	29	DOWN	CATCHUP	CATCHUP	6	TRUE
385	48	1	19	2	6	BACK_LEFT	VELOCITY_2	FALLBEHIND	30	21	UP	CATCHUP	CATCHUP	5	FALSE
386	48	1	19	2	3	BACK_LEFT	VELOCITY_1	FALLBEHIND	30	29	UP	FALLBEHIND	FALLBEHIND	0	FALSE
387	48	1	19	2	4	BACK_LEFT	VELOCITY_2	CATCHUP	30	27	DOWN	FALLBEHIND	FALLBEHIND	3	TRUE
388	48	1	19	2	9	BACK_LEFT	VELOCITY_3	FALLBEHIND	30	25	UP	CATCHUP	CATCHUP	7	FALSE
389	48	1	19	2	4	BACK_LEFT	VELOCITY_2	CATCHUP	30	29	DOWN	CATCHUP	FALLBEHIND	4	TRUE
390	48	1	19	2	7	BACK_LEFT	VELOCITY_3	CATCHUP	30	27	DOWN	CATCHUP	CATCHUP	6	TRUE
391	48	1	19	2	5	BACK_LEFT	VELOCITY_2	FALLBEHIND	30	23	UP	FALLBEHIND	FALLBEHIND	6	TRUE
392	48	1	19	2	3	BACK_LEFT	VELOCITY_1	FALLBEHIND	30	30	UP	CATCHUP	FALLBEHIND	1	FALSE
393	48	1	19	2	11	BACK_LEFT	VELOCITY_4	FALLBEHIND	30	21	UP	CATCHUP	FALLBEHIND	7	TRUE
394	48	1	19	2	7	BACK_LEFT	VELOCITY_3	CATCHUP	30	27	DOWN	CATCHUP	CATCHUP	6	TRUE
395	48	1	19	2	9	BACK_LEFT	VELOCITY_3	FALLBEHIND	30	23	UP	CATCHUP	CATCHUP	7	FALSE
396	48	1	19	2	2	BACK_LEFT	VELOCITY_1	FALLBEHIND	30	25	UP	FALLBEHIND	FALLBEHIND	6	TRUE
397	48	1	19	2	9	BACK_LEFT	VELOCITY_3	FALLBEHIND	30	21	UP	FALLBEHIND	CATCHUP	0	FALSE
398	48	1	19	2	8	BACK_LEFT	VELOCITY_3	FALLBEHIND	30	23	UP	FALLBEHIND	FALLBEHIND	0	TRUE
399	48	1	19	2	2	BACK_LEFT	VELOCITY_1	FALLBEHIND	30	25	UP	CATCHUP	FALLBEHIND	7	TRUE
400	48	1	19	2	9	BACK_LEFT	VELOCITY_3	FALLBEHIND	30	22	UP	FALLBEHIND	FALLBEHIND	0	FALSE
401	48	1	19	2	1	BACK_LEFT	VELOCITY_1	CATCHUP	30	29	DOWN	CATCHUP	CATCHUP	6	TRUE
402	48	1	19	2	4	BACK_LEFT	VELOCITY_2	CATCHUP	30	29	DOWN	CATCHUP	CATCHUP	4	TRUE
403	48	1	19	2	4	BACK_LEFT	VELOCITY_2	CATCHUP	30	27	DOWN	CATCHUP	CATCHUP	4	TRUE
404	48	1	19	2	8	BACK_LEFT	VELOCITY_3	FALLBEHIND	30	24	UP	FALLBEHIND	FALLBEHIND	0	TRUE
405	48	1	19	2	7	BACK_LEFT	VELOCITY_3	CATCHUP	30	25	DOWN	CATCHUP	CATCHUP	6	TRUE
406	48	1	19	2	12	BACK_LEFT	VELOCITY_4	FALLBEHIND	30	23	UP	FALLBEHIND	FALLBEHIND	6	FALSE
407	48	1	19	2	1	BACK_LEFT	VELOCITY_1	CATCHUP	30	27	DOWN	CATCHUP	CATCHUP	6	TRUE
408	48	1	19	2	9	BACK_LEFT	VELOCITY_3	FALLBEHIND	30	23	UP	FALLBEHIND	FALLBEHIND	0	FALSE
409	48	1	19	2	9	BACK_LEFT	VELOCITY_3	FALLBEHIND	30	24	UP	FALLBEHIND	FALLBEHIND	0	FALSE
410	48	1	19	2	7	BACK_LEFT	VELOCITY_3	CATCHUP	30	25	DOWN	CATCHUP	CATCHUP	6	TRUE
411	48	1	19	2	7	BACK_LEFT	VELOCITY_3	CATCHUP	30	23	DOWN	FALLBEHIND	CATCHUP	7	TRUE
412	48	1	19	2	6	BACK_LEFT	VELOCITY_2	FALLBEHIND	30	19	UP	FALLBEHIND	CATCHUP	6	FALSE
413	48	1	19	2	12	BACK_LEFT	VELOCITY_4	FALLBEHIND	30	25	UP	CATCHUP	FALLBEHIND	7	FALSE
414	48	1	19	2	8	BACK_LEFT	VELOCITY_3	FALLBEHIND	30	24	UP	CATCHUP	FALLBEHIND	1	TRUE
415	48	1	19	2	1	BACK_LEFT	VELOCITY_1	CATCHUP	30	27	DOWN	CATCHUP	CATCHUP	6	TRUE
416	48	1	19	2	10	BACK_LEFT	VELOCITY_4	CATCHUP	30	33	DOWN	CATCHUP	CATCHUP	2	TRUE
417	48	1	19	2	6	BACK_LEFT	VELOCITY_2	FALLBEHIND	30	21	UP	FALLBEHIND	FALLBEHIND	6	FALSE
418	48	1	19	2	12	BACK_LEFT	VELOCITY_4	FALLBEHIND	30	23	UP	CATCHUP	CATCHUP	7	FALSE
419	48	1	19	2	1	BACK_LEFT	VELOCITY_1	CATCHUP	30	25	DOWN	CATCHUP	CATCHUP	6	TRUE
420	48	1	19	2	6	BACK_LEFT	VELOCITY_2	FALLBEHIND	30	23	UP	FALLBEHIND	FALLBEHIND	6	FALSE
421	48	1	19	2	5	BACK_LEFT	VELOCITY_2	FALLBEHIND	30	25	UP	FALLBEHIND	FALLBEHIND	6	TRUE
422	48	1	19	2	3	BACK_LEFT	VELOCITY_1	FALLBEHIND	30	29	UP	CATCHUP	CATCHUP	1	FALSE
423	48	1	19	2	10	BACK_LEFT	VELOCITY_4	CATCHUP	30	33	DOWN	CATCHUP	CATCHUP	2	TRUE
424	48	1	19	2	9	BACK_LEFT	VELOCITY_3	FALLBEHIND	30	25	UP	FALLBEHIND	FALLBEHIND	0	FALSE
425	48	1	19	2	1	BACK_LEFT	VELOCITY_1	CATCHUP	30	25	DOWN	CATCHUP	CATCHUP	6	TRUE
426	48	1	19	2	11	BACK_LEFT	VELOCITY_4	FALLBEHIND	30	19	UP	FALLBEHIND	CATCHUP	0	TRUE
427	48	1	19	2	11	BACK_LEFT	VELOCITY_4	FALLBEHIND	30	19	UP	FALLBEHIND	FALLBEHIND	0	TRUE
428	48	1	19	2	7	BACK_LEFT	VELOCITY_3	CATCHUP	30	25	DOWN	CATCHUP	FALLBEHIND	0	TRUE
429	48	1	19	2	8	BACK_LEFT	VELOCITY_3	FALLBEHIND	30	23	UP	CATCHUP	CATCHUP	1	TRUE
430	48	1	19	2	9	BACK_LEFT	VELOCITY_3	FALLBEHIND	30	26	UP	CATCHUP	FALLBEHIND	1	FALSE
431	48	1	19	2	1	BACK_LEFT	VELOCITY_1	CATCHUP	30	23	DOWN	FALLBEHIND	CATCHUP	7	TRUE
432	48	1	19	2	1	BACK_LEFT	VELOCITY_1	CATCHUP	30	25	DOWN	CATCHUP	FALLBEHIND	0	TRUE
433	48	1	19	2	6	BACK_LEFT	VELOCITY_2	FALLBEHIND	30	25	UP	CATCHUP	FALLBEHIND	7	FALSE
434	48	1	19	2	3	BACK_LEFT	VELOCITY_1	FALLBEHIND	30	28	UP	CATCHUP	CATCHUP	1	FALSE
435	48	1	19	2	2	BACK_LEFT	VELOCITY_1	FALLBEHIND	30	23	UP	FALLBEHIND	CATCHUP	0	TRUE
436	48	1	19	2	1	BACK_LEFT	VELOCITY_1	CATCHUP	30	25	DOWN	CATCHUP	CATCHUP	0	TRUE
437	48	1	19	2	8	BACK_LEFT	VELOCITY_3	FALLBEHIND	30	22	UP	CATCHUP	CATCHUP	1	TRUE
438	48	1	19	2	7	BACK_LEFT	VELOCITY_3	CATCHUP	30	25	DOWN	CATCHUP	CATCHUP	0	TRUE
439	48	1	19	2	10	BACK_LEFT	VELOCITY_4	CATCHUP	30	31	DOWN	CATCHUP	CATCHUP	2	TRUE
440	48	1	19	2	5	BACK_LEFT	VELOCITY_2	FALLBEHIND	30	25	UP	FALLBEHIND	FALLBEHIND	6	TRUE
441	48	1	19	2	8	BACK_LEFT	VELOCITY_3	FALLBEHIND	30	21	UP	CATCHUP	CATCHUP	1	TRUE
442	48	1	19	2	6	BACK_LEFT	VELOCITY_2	FALLBEHIND	30	23	UP	FALLBEHIND	CATCHUP	0	FALSE
443	48	1	19	2	8	BACK_LEFT	VELOCITY_3	FALLBEHIND	30	20	UP	FALLBEHIND	CATCHUP	2	TRUE
444	48	1	19	2	7	BACK_LEFT	VELOCITY_3	CATCHUP	30	24	DOWN	FALLBEHIND	CATCHUP	1	TRUE
445	48	1	19	2	1	BACK_LEFT	VELOCITY_1	CATCHUP	30	24	DOWN	CATCHUP	CATCHUP	0	TRUE
446	48	1	19	2	3	BACK_LEFT	VELOCITY_1	FALLBEHIND	30	27	UP	CATCHUP	CATCHUP	1	FALSE
447	48	1	19	2	4	BACK_LEFT	VELOCITY_2	CATCHUP	30	27	DOWN	CATCHUP	CATCHUP	4	TRUE
448	48	1	19	2	10	BACK_LEFT	VELOCITY_4	CATCHUP	30	31	DOWN	CATCHUP	CATCHUP	2	TRUE
449	48	1	19	2	11	BACK_LEFT	VELOCITY_4	FALLBEHIND	30	20	UP	FALLBEHIND	FALLBEHIND	0	TRUE
450	48	1	19	2	1	BACK_LEFT	VELOCITY_1	CATCHUP	30	24	DOWN	CATCHUP	CATCHUP	0	TRUE
451	48	1	19	2	12	BACK_LEFT	VELOCITY_4	FALLBEHIND	30	21	UP	CATCHUP	CATCHUP	7	FALSE
452	48	1	19	2	1	BACK_LEFT	VELOCITY_1	CATCHUP	30	23	DOWN	CATCHUP	CATCHUP	0	TRUE
453	48	1	19	2	5	BACK_LEFT	VELOCITY_2	FALLBEHIND	30	27	UP	CATCHUP	FALLBEHIND	7	TRUE
454	48	1	19	2	7	BACK_LEFT	VELOCITY_3	CATCHUP	30	25	DOWN	CATCHUP	FALLBEHIND	2	TRUE
455	48	1	19	2	2	BACK_LEFT	VELOCITY_1	FALLBEHIND	30	23	UP	FALLBEHIND	FALLBEHIND	0	TRUE
456	48	1	19	2	10	BACK_LEFT	VELOCITY_4	CATCHUP	30	29	DOWN	CATCHUP	CATCHUP	2	TRUE
457	48	1	19	2	12	BACK_LEFT	VELOCITY_4	FALLBEHIND	30	19	UP	FALLBEHIND	CATCHUP	0	FALSE
458	48	1	19	2	8	BACK_LEFT	VELOCITY_3	FALLBEHIND	30	20	UP	FALLBEHIND	FALLBEHIND	2	TRUE
459	48	1	19	2	2	BACK_LEFT	VELOCITY_1	FALLBEHIND	30	24	UP	FALLBEHIND	FALLBEHIND	0	TRUE
460	48	1	19	2	12	BACK_LEFT	VELOCITY_4	FALLBEHIND	30	20	UP	FALLBEHIND	FALLBEHIND	0	FALSE
461	48	1	19	2	10	BACK_LEFT	VELOCITY_4	CATCHUP	30	29	DOWN	CATCHUP	CATCHUP	2	TRUE
462	48	1	19	2	5	BACK_LEFT	VELOCITY_2	FALLBEHIND	30	25	UP	FALLBEHIND	CATCHUP	0	TRUE
463	48	1	19	2	9	BACK_LEFT	VELOCITY_3	FALLBEHIND	30	25	UP	CATCHUP	CATCHUP	1	FALSE
464	48	1	19	2	12	BACK_LEFT	VELOCITY_4	FALLBEHIND	30	21	UP	FALLBEHIND	FALLBEHIND	0	FALSE
465	48	1	19	2	7	BACK_LEFT	VELOCITY_3	CATCHUP	30	25	DOWN	CATCHUP	CATCHUP	2	TRUE
466	48	1	19	2	6	BACK_LEFT	VELOCITY_2	FALLBEHIND	30	24	UP	FALLBEHIND	FALLBEHIND	0	FALSE
467	48	1	19	2	1	BACK_LEFT	VELOCITY_1	CATCHUP	30	23	DOWN	FALLBEHIND	CATCHUP	1	TRUE
468	48	1	19	2	9	BACK_LEFT	VELOCITY_3	FALLBEHIND	30	24	UP	CATCHUP	CATCHUP	1	FALSE
469	48	1	19	2	4	BACK_LEFT	VELOCITY_2	CATCHUP	30	25	DOWN	CATCHUP	CATCHUP	4	TRUE
470	48	1	19	2	8	BACK_LEFT	VELOCITY_3	FALLBEHIND	30	21	UP	FALLBEHIND	FALLBEHIND	2	TRUE
471	48	1	19	2	8	BACK_LEFT	VELOCITY_3	FALLBEHIND	30	21	UP	FALLBEHIND	FALLBEHIND	2	TRUE
472	48	1	19	2	12	BACK_LEFT	VELOCITY_4	FALLBEHIND	30	22	UP	CATCHUP	FALLBEHIND	1	FALSE
473	48	1	19	2	7	BACK_LEFT	VELOCITY_3	CATCHUP	30	24	DOWN	CATCHUP	CATCHUP	2	TRUE
474	48	1	19	2	12	BACK_LEFT	VELOCITY_4	FALLBEHIND	30	21	UP	CATCHUP	CATCHUP	1	FALSE
475	48	1	19	2	6	BACK_LEFT	VELOCITY_2	FALLBEHIND	30	25	UP	FALLBEHIND	FALLBEHIND	0	FALSE
476	48	1	19	2	5	BACK_LEFT	VELOCITY_2	FALLBEHIND	30	25	UP	CATCHUP	FALLBEHIND	1	TRUE
477	48	1	19	2	11	BACK_LEFT	VELOCITY_4	FALLBEHIND	30	20	UP	CATCHUP	FALLBEHIND	1	TRUE
478	48	1	19	2	12	BACK_LEFT	VELOCITY_4	FALLBEHIND	30	20	UP	CATCHUP	CATCHUP	1	FALSE
479	48	1	19	2	2	BACK_LEFT	VELOCITY_1	FALLBEHIND	30	24	UP	FALLBEHIND	FALLBEHIND	0	TRUE
480	48	1	19	2	10	BACK_LEFT	VELOCITY_4	CATCHUP	30	27	DOWN	CATCHUP	CATCHUP	2	TRUE
481	48	1	19	2	11	BACK_LEFT	VELOCITY_4	FALLBEHIND	30	19	UP	CATCHUP	CATCHUP	1	TRUE
482	48	1	19	2	5	BACK_LEFT	VELOCITY_2	FALLBEHIND	30	24	UP	CATCHUP	CATCHUP	1	TRUE
483	48	1	19	2	3	BACK_LEFT	VELOCITY_1	FALLBEHIND	30	26	UP	CATCHUP	CATCHUP	1	FALSE
484	48	1	19	2	1	BACK_LEFT	VELOCITY_1	CATCHUP	30	24	DOWN	FALLBEHIND	FALLBEHIND	1	TRUE
485	48	1	19	2	12	BACK_LEFT	VELOCITY_4	FALLBEHIND	30	19	UP	FALLBEHIND	CATCHUP	2	FALSE
486	48	1	19	2	12	BACK_LEFT	VELOCITY_4	FALLBEHIND	30	20	UP	FALLBEHIND	FALLBEHIND	2	FALSE
487	48	1	19	2	5	BACK_LEFT	VELOCITY_2	FALLBEHIND	30	23	UP	FALLBEHIND	CATCHUP	2	TRUE
488	48	1	19	2	8	BACK_LEFT	VELOCITY_3	FALLBEHIND	30	22	UP	CATCHUP	FALLBEHIND	3	TRUE
489	48	1	19	2	1	BACK_LEFT	VELOCITY_1	CATCHUP	30	25	DOWN	CATCHUP	FALLBEHIND	2	TRUE
490	48	1	19	2	1	BACK_LEFT	VELOCITY_1	CATCHUP	30	25	DOWN	FALLBEHIND	CATCHUP	3	TRUE
491	48	1	19	2	7	BACK_LEFT	VELOCITY_3	CATCHUP	30	24	DOWN	FALLBEHIND	CATCHUP	3	TRUE
492	48	1	19	2	7	BACK_LEFT	VELOCITY_3	CATCHUP	30	25	DOWN	CATCHUP	FALLBEHIND	4	TRUE
493	48	1	19	2	2	BACK_LEFT	VELOCITY_1	FALLBEHIND	30	25	UP	CATCHUP	FALLBEHIND	1	TRUE
494	48	1	19	2	5	BACK_LEFT	VELOCITY_2	FALLBEHIND	30	23	UP	CATCHUP	FALLBEHIND	3	TRUE
495	48	1	19	2	6	BACK_LEFT	VELOCITY_2	FALLBEHIND	30	26	UP	CATCHUP	FALLBEHIND	1	FALSE
496	48	1	19	2	8	BACK_LEFT	VELOCITY_3	FALLBEHIND	30	21	UP	CATCHUP	CATCHUP	3	TRUE
497	48	1	19	2	6	BACK_LEFT	VELOCITY_2	FALLBEHIND	30	25	UP	FALLBEHIND	CATCHUP	2	FALSE
498	48	1	19	2	5	BACK_LEFT	VELOCITY_2	FALLBEHIND	30	22	UP	CATCHUP	CATCHUP	3	TRUE
499	48	1	19	2	12	BACK_LEFT	VELOCITY_4	FALLBEHIND	30	21	UP	FALLBEHIND	FALLBEHIND	2	FALSE
500	48	1	19	2	11	BACK_LEFT	VELOCITY_4	FALLBEHIND	30	18	UP	CATCHUP	CATCHUP	1	TRUE
501	48	1	19	2	10	BACK_LEFT	VELOCITY_4	CATCHUP	30	27	DOWN	CATCHUP	CATCHUP	2	TRUE
502	48	1	19	2	9	BACK_LEFT	VELOCITY_3	FALLBEHIND	30	23	UP	FALLBEHIND	CATCHUP	2	FALSE
503	48	1	19	2	12	BACK_LEFT	VELOCITY_4	FALLBEHIND	30	22	UP	CATCHUP	FALLBEHIND	3	FALSE
504	48	1	19	2	10	BACK_LEFT	VELOCITY_4	CATCHUP	30	25	DOWN	FALLBEHIND	CATCHUP	3	TRUE
505	48	1	19	2	1	BACK_LEFT	VELOCITY_1	CATCHUP	30	26	DOWN	FALLBEHIND	FALLBEHIND	3	TRUE
506	48	1	19	2	12	BACK_LEFT	VELOCITY_4	FALLBEHIND	30	21	UP	CATCHUP	CATCHUP	3	FALSE
507	48	1	19	2	8	BACK_LEFT	VELOCITY_3	FALLBEHIND	30	20	UP	FALLBEHIND	CATCHUP	4	TRUE
508	48	1	19	2	5	BACK_LEFT	VELOCITY_2	FALLBEHIND	30	21	UP	FALLBEHIND	CATCHUP	4	TRUE
509	48	1	19	2	5	BACK_LEFT	VELOCITY_2	FALLBEHIND	30	21	UP	FALLBEHIND	FALLBEHIND	4	TRUE
510	48	1	19	2	10	BACK_LEFT	VELOCITY_4	CATCHUP	30	27	DOWN	CATCHUP	FALLBEHIND	4	TRUE
511	48	1	19	2	10	BACK_LEFT	VELOCITY_4	CATCHUP	30	27	DOWN	CATCHUP	CATCHUP	4	TRUE
512	48	1	19	2	10	BACK_LEFT	VELOCITY_4	CATCHUP	30	25	DOWN	CATCHUP	CATCHUP	4	TRUE
513	48	1	19	2	3	BACK_LEFT	VELOCITY_1	FALLBEHIND	30	25	UP	FALLBEHIND	CATCHUP	2	FALSE
514	48	1	19	2	1	BACK_LEFT	VELOCITY_1	CATCHUP	30	27	DOWN	FALLBEHIND	FALLBEHIND	3	TRUE
515	48	1	19	2	3	BACK_LEFT	VELOCITY_1	FALLBEHIND	30	26	UP	FALLBEHIND	FALLBEHIND	2	FALSE
516	48	1	19	2	4	BACK_LEFT	VELOCITY_2	CATCHUP	30	25	DOWN	FALLBEHIND	CATCHUP	5	TRUE
517	48	1	19	2	9	BACK_LEFT	VELOCITY_3	FALLBEHIND	30	24	UP	FALLBEHIND	FALLBEHIND	2	FALSE
518	48	1	19	2	6	BACK_LEFT	VELOCITY_2	FALLBEHIND	30	26	UP	FALLBEHIND	FALLBEHIND	2	FALSE
519	48	1	19	2	11	BACK_LEFT	VELOCITY_4	FALLBEHIND	30	17	UP	FALLBEHIND	CATCHUP	2	TRUE
520	48	1	19	2	1	BACK_LEFT	VELOCITY_1	CATCHUP	30	28	DOWN	CATCHUP	FALLBEHIND	4	TRUE
521	48	1	19	2	2	BACK_LEFT	VELOCITY_1	FALLBEHIND	30	24	UP	CATCHUP	CATCHUP	1	TRUE
522	48	1	19	2	7	BACK_LEFT	VELOCITY_3	CATCHUP	30	25	DOWN	CATCHUP	CATCHUP	4	TRUE
523	48	1	19	2	10	BACK_LEFT	VELOCITY_4	CATCHUP	30	25	DOWN	FALLBEHIND	CATCHUP	5	TRUE
524	48	1	19	2	7	BACK_LEFT	VELOCITY_3	CATCHUP	30	24	DOWN	FALLBEHIND	CATCHUP	5	TRUE
525	48	1	19	2	1	BACK_LEFT	VELOCITY_1	CATCHUP	30	28	DOWN	CATCHUP	CATCHUP	4	TRUE
526	48	1	19	2	11	BACK_LEFT	VELOCITY_4	FALLBEHIND	30	17	UP	FALLBEHIND	FALLBEHIND	2	TRUE
527	48	1	19	2	3	BACK_LEFT	VELOCITY_1	FALLBEHIND	30	27	UP	CATCHUP	FALLBEHIND	3	FALSE
528	48	1	19	2	1	BACK_LEFT	VELOCITY_1	CATCHUP	30	27	DOWN	FALLBEHIND	CATCHUP	5	TRUE
529	48	1	19	2	11	BACK_LEFT	VELOCITY_4	FALLBEHIND	30	18	UP	FALLBEHIND	FALLBEHIND	2	TRUE
530	48	1	19	2	5	BACK_LEFT	VELOCITY_2	FALLBEHIND	30	22	UP	FALLBEHIND	FALLBEHIND	4	TRUE
531	48	1	19	2	7	BACK_LEFT	VELOCITY_3	CATCHUP	30	25	DOWN	FALLBEHIND	FALLBEHIND	5	TRUE
532	48	1	19	2	11	BACK_LEFT	VELOCITY_4	FALLBEHIND	30	18	UP	FALLBEHIND	FALLBEHIND	2	TRUE
533	48	1	19	2	3	BACK_LEFT	VELOCITY_1	FALLBEHIND	30	26	UP	FALLBEHIND	CATCHUP	4	FALSE
534	48	1	19	2	6	BACK_LEFT	VELOCITY_2	FALLBEHIND	30	27	UP	FALLBEHIND	FALLBEHIND	2	FALSE
535	48	1	19	2	12	BACK_LEFT	VELOCITY_4	FALLBEHIND	30	20	UP	FALLBEHIND	CATCHUP	4	FALSE
536	48	1	19	2	12	BACK_LEFT	VELOCITY_4	FALLBEHIND	30	21	UP	FALLBEHIND	FALLBEHIND	4	FALSE
537	48	1	19	2	6	BACK_LEFT	VELOCITY_2	FALLBEHIND	30	28	UP	CATCHUP	FALLBEHIND	3	FALSE
538	48	1	19	2	11	BACK_LEFT	VELOCITY_4	FALLBEHIND	30	19	UP	FALLBEHIND	FALLBEHIND	2	TRUE
539	48	1	19	2	4	BACK_LEFT	VELOCITY_2	CATCHUP	30	27	DOWN	FALLBEHIND	FALLBEHIND	5	TRUE
540	48	1	19	2	8	BACK_LEFT	VELOCITY_3	FALLBEHIND	30	20	UP	FALLBEHIND	FALLBEHIND	4	TRUE
541	48	1	19	2	4	BACK_LEFT	VELOCITY_2	CATCHUP	30	29	DOWN	CATCHUP	FALLBEHIND	6	TRUE
542	48	1	19	2	9	BACK_LEFT	VELOCITY_3	FALLBEHIND	30	25	UP	CATCHUP	FALLBEHIND	3	FALSE
543	48	1	19	2	11	BACK_LEFT	VELOCITY_4	FALLBEHIND	30	19	UP	FALLBEHIND	FALLBEHIND	2	TRUE
544	48	1	19	2	12	BACK_LEFT	VELOCITY_4	FALLBEHIND	30	22	UP	CATCHUP	FALLBEHIND	5	FALSE
545	48	1	19	2	8	BACK_LEFT	VELOCITY_3	FALLBEHIND	30	21	UP	CATCHUP	FALLBEHIND	5	TRUE
546	48	1	19	2	6	BACK_LEFT	VELOCITY_2	FALLBEHIND	30	27	UP	CATCHUP	CATCHUP	3	FALSE
547	48	1	19	2	2	BACK_LEFT	VELOCITY_1	FALLBEHIND	30	23	UP	FALLBEHIND	CATCHUP	2	TRUE
548	48	1	19	2	10	BACK_LEFT	VELOCITY_4	CATCHUP	30	27	DOWN	CATCHUP	FALLBEHIND	6	TRUE
549	48	1	19	2	1	BACK_LEFT	VELOCITY_1	CATCHUP	30	28	DOWN	CATCHUP	FALLBEHIND	6	TRUE
550	48	1	19	2	6	BACK_LEFT	VELOCITY_2	FALLBEHIND	30	26	UP	CATCHUP	CATCHUP	3	FALSE
551	48	1	19	2	11	BACK_LEFT	VELOCITY_4	FALLBEHIND	30	20	UP	FALLBEHIND	FALLBEHIND	2	TRUE
552	48	1	19	2	4	BACK_LEFT	VELOCITY_2	CATCHUP	30	29	DOWN	CATCHUP	CATCHUP	6	TRUE
553	48	1	19	2	2	BACK_LEFT	VELOCITY_1	FALLBEHIND	30	23	UP	CATCHUP	FALLBEHIND	3	TRUE
554	48	1	19	2	7	BACK_LEFT	VELOCITY_3	CATCHUP	30	26	DOWN	CATCHUP	FALLBEHIND	6	TRUE
555	48	1	19	2	7	BACK_LEFT	VELOCITY_3	CATCHUP	30	26	DOWN	FALLBEHIND	CATCHUP	7	TRUE
556	48	1	19	2	11	BACK_LEFT	VELOCITY_4	FALLBEHIND	30	20	UP	FALLBEHIND	FALLBEHIND	2	TRUE
557	48	1	19	2	6	BACK_LEFT	VELOCITY_2	FALLBEHIND	30	25	UP	CATCHUP	CATCHUP	3	FALSE
558	48	1	19	2	8	BACK_LEFT	VELOCITY_3	FALLBEHIND	30	20	UP	FALLBEHIND	CATCHUP	6	TRUE
559	48	1	19	2	10	BACK_LEFT	VELOCITY_4	CATCHUP	30	27	DOWN	FALLBEHIND	CATCHUP	7	TRUE
560	48	1	19	2	6	BACK_LEFT	VELOCITY_2	FALLBEHIND	30	24	UP	CATCHUP	CATCHUP	3	FALSE
561	48	1	19	2	1	BACK_LEFT	VELOCITY_1	CATCHUP	30	28	DOWN	FALLBEHIND	CATCHUP	7	TRUE
562	48	1	19	2	10	BACK_LEFT	VELOCITY_4	CATCHUP	30	29	DOWN	FALLBEHIND	FALLBEHIND	7	TRUE
563	48	1	19	2	2	BACK_LEFT	VELOCITY_1	FALLBEHIND	30	22	UP	FALLBEHIND	CATCHUP	4	TRUE
564	48	1	19	2	2	BACK_LEFT	VELOCITY_1	FALLBEHIND	30	22	UP	FALLBEHIND	FALLBEHIND	4	TRUE
565	48	1	19	2	1	BACK_LEFT	VELOCITY_1	CATCHUP	30	29	DOWN	CATCHUP	FALLBEHIND	8	TRUE
566	48	1	19	2	6	BACK_LEFT	VELOCITY_2	FALLBEHIND	30	23	UP	CATCHUP	CATCHUP	3	FALSE
567	48	1	19	2	8	BACK_LEFT	VELOCITY_3	FALLBEHIND	30	20	UP	FALLBEHIND	FALLBEHIND	6	TRUE
568	48	1	19	2	3	BACK_LEFT	VELOCITY_1	FALLBEHIND	30	27	UP	CATCHUP	FALLBEHIND	5	FALSE
569	48	1	19	2	3	BACK_LEFT	VELOCITY_1	FALLBEHIND	30	26	UP	CATCHUP	CATCHUP	5	FALSE
570	48	1	19	2	10	BACK_LEFT	VELOCITY_4	CATCHUP	30	31	DOWN	FALLBEHIND	FALLBEHIND	7	TRUE
571	48	1	19	2	6	BACK_LEFT	VELOCITY_2	FALLBEHIND	30	22	UP	FALLBEHIND	CATCHUP	4	FALSE
572	48	1	19	2	4	BACK_LEFT	VELOCITY_2	CATCHUP	30	27	DOWN	CATCHUP	CATCHUP	6	TRUE
573	48	1	19	2	12	BACK_LEFT	VELOCITY_4	FALLBEHIND	30	21	UP	FALLBEHIND	CATCHUP	6	FALSE
574	48	1	19	2	10	BACK_LEFT	VELOCITY_4	CATCHUP	30	33	DOWN	CATCHUP	FALLBEHIND	0	TRUE
575	48	1	19	2	12	BACK_LEFT	VELOCITY_4	FALLBEHIND	30	22	UP	FALLBEHIND	FALLBEHIND	6	FALSE
576	48	1	19	2	6	BACK_LEFT	VELOCITY_2	FALLBEHIND	30	23	UP	FALLBEHIND	FALLBEHIND	4	FALSE
577	48	1	19	2	5	BACK_LEFT	VELOCITY_2	FALLBEHIND	30	22	UP	FALLBEHIND	FALLBEHIND	4	TRUE
578	48	1	19	2	12	BACK_LEFT	VELOCITY_4	FALLBEHIND	30	23	UP	CATCHUP	FALLBEHIND	7	FALSE
579	48	1	19	2	5	BACK_LEFT	VELOCITY_2	FALLBEHIND	30	23	UP	CATCHUP	FALLBEHIND	5	TRUE
580	48	1	19	2	7	BACK_LEFT	VELOCITY_3	CATCHUP	30	27	DOWN	CATCHUP	FALLBEHIND	8	TRUE
581	48	1	19	2	6	BACK_LEFT	VELOCITY_2	FALLBEHIND	30	24	UP	CATCHUP	FALLBEHIND	5	FALSE
582	48	1	19	2	12	BACK_LEFT	VELOCITY_4	FALLBEHIND	30	22	UP	FALLBEHIND	CATCHUP	8	FALSE
583	48	1	19	2	2	BACK_LEFT	VELOCITY_1	FALLBEHIND	30	23	UP	FALLBEHIND	FALLBEHIND	4	TRUE
584	48	1	19	2	10	BACK_LEFT	VELOCITY_4	CATCHUP	30	33	DOWN	CATCHUP	CATCHUP	0	TRUE
585	48	1	19	2	8	BACK_LEFT	VELOCITY_3	FALLBEHIND	30	21	UP	FALLBEHIND	FALLBEHIND	6	TRUE
586	48	1	19	2	4	BACK_LEFT	VELOCITY_2	CATCHUP	30	27	DOWN	CATCHUP	CATCHUP	6	TRUE
587	48	1	19	2	4	BACK_LEFT	VELOCITY_2	CATCHUP	30	25	DOWN	CATCHUP	CATCHUP	6	TRUE
588	48	1	19	2	9	BACK_LEFT	VELOCITY_3	FALLBEHIND	30	24	UP	FALLBEHIND	CATCHUP	4	FALSE
589	48	1	19	2	3	BACK_LEFT	VELOCITY_1	FALLBEHIND	30	25	UP	CATCHUP	CATCHUP	5	FALSE
590	48	1	19	2	8	BACK_LEFT	VELOCITY_3	FALLBEHIND	30	21	UP	FALLBEHIND	FALLBEHIND	6	TRUE
591	48	1	19	2	4	BACK_LEFT	VELOCITY_2	CATCHUP	30	25	DOWN	CATCHUP	CATCHUP	6	TRUE
592	48	1	19	2	3	BACK_LEFT	VELOCITY_1	FALLBEHIND	30	24	UP	CATCHUP	CATCHUP	5	FALSE
593	48	1	19	2	4	BACK_LEFT	VELOCITY_2	CATCHUP	30	23	DOWN	CATCHUP	CATCHUP	6	TRUE
594	48	1	19	2	5	BACK_LEFT	VELOCITY_2	FALLBEHIND	30	22	UP	FALLBEHIND	CATCHUP	6	TRUE
595	48	1	19	2	11	BACK_LEFT	VELOCITY_4	FALLBEHIND	30	21	UP	CATCHUP	FALLBEHIND	3	TRUE
596	48	1	19	2	5	BACK_LEFT	VELOCITY_2	FALLBEHIND	30	22	UP	FALLBEHIND	FALLBEHIND	6	TRUE
597	48	1	19	2	6	BACK_LEFT	VELOCITY_2	FALLBEHIND	30	23	UP	CATCHUP	CATCHUP	5	FALSE
598	48	1	19	2	10	BACK_LEFT	VELOCITY_4	CATCHUP	30	32	DOWN	CATCHUP	CATCHUP	0	TRUE
599	48	1	19	2	8	BACK_LEFT	VELOCITY_3	FALLBEHIND	30	22	UP	FALLBEHIND	FALLBEHIND	6	TRUE
600	48	1	19	2	8	BACK_LEFT	VELOCITY_3	FALLBEHIND	30	22	UP	CATCHUP	FALLBEHIND	7	TRUE
601	48	1	19	2	8	BACK_LEFT	VELOCITY_3	FALLBEHIND	30	21	UP	FALLBEHIND	CATCHUP	8	TRUE
602	48	1	19	2	5	BACK_LEFT	VELOCITY_2	FALLBEHIND	30	23	UP	CATCHUP	FALLBEHIND	7	TRUE
603	48	1	19	2	4	BACK_LEFT	VELOCITY_2	CATCHUP	30	23	DOWN	CATCHUP	CATCHUP	6	TRUE
604	48	1	19	2	6	BACK_LEFT	VELOCITY_2	FALLBEHIND	30	22	UP	FALLBEHIND	CATCHUP	6	FALSE
605	48	1	19	2	6	BACK_LEFT	VELOCITY_2	FALLBEHIND	30	23	UP	CATCHUP	FALLBEHIND	7	FALSE
606	48	1	19	2	5	BACK_LEFT	VELOCITY_2	FALLBEHIND	30	22	UP	CATCHUP	CATCHUP	7	TRUE
607	48	1	19	2	3	BACK_LEFT	VELOCITY_1	FALLBEHIND	30	23	UP	FALLBEHIND	CATCHUP	6	FALSE
608	48	1	19	2	9	BACK_LEFT	VELOCITY_3	FALLBEHIND	30	25	UP	CATCHUP	FALLBEHIND	5	FALSE
609	48	1	19	2	6	BACK_LEFT	VELOCITY_2	FALLBEHIND	30	22	UP	CATCHUP	CATCHUP	7	FALSE
610	48	1	19	2	10	BACK_LEFT	VELOCITY_4	CATCHUP	30	32	DOWN	CATCHUP	CATCHUP	0	TRUE
611	48	1	19	2	3	BACK_LEFT	VELOCITY_1	FALLBEHIND	30	24	UP	FALLBEHIND	FALLBEHIND	6	FALSE
612	48	1	19	2	11	BACK_LEFT	VELOCITY_4	FALLBEHIND	30	20	UP	FALLBEHIND	CATCHUP	4	TRUE
613	48	1	19	2	11	BACK_LEFT	VELOCITY_4	FALLBEHIND	30	20	UP	FALLBEHIND	FALLBEHIND	4	TRUE
614	48	1	19	2	9	BACK_LEFT	VELOCITY_3	FALLBEHIND	30	24	UP	FALLBEHIND	CATCHUP	6	FALSE
615	48	1	19	2	3	BACK_LEFT	VELOCITY_1	FALLBEHIND	30	25	UP	FALLBEHIND	FALLBEHIND	6	FALSE
616	48	1	19	2	5	BACK_LEFT	VELOCITY_2	FALLBEHIND	30	21	UP	FALLBEHIND	CATCHUP	8	TRUE
617	48	1	19	2	3	BACK_LEFT	VELOCITY_1	FALLBEHIND	30	26	UP	CATCHUP	FALLBEHIND	7	FALSE
618	48	1	19	2	3	BACK_LEFT	VELOCITY_1	FALLBEHIND	30	25	UP	CATCHUP	CATCHUP	7	FALSE
619	48	1	19	2	3	BACK_LEFT	VELOCITY_1	FALLBEHIND	30	24	UP	CATCHUP	CATCHUP	7	FALSE
620	48	1	19	2	4	BACK_LEFT	VELOCITY_2	CATCHUP	30	21	DOWN	CATCHUP	CATCHUP	6	TRUE
621	48	1	19	2	4	BACK_LEFT	VELOCITY_2	CATCHUP	30	21	DOWN	FALLBEHIND	CATCHUP	7	TRUE
622	48	1	19	2	10	BACK_LEFT	VELOCITY_4	CATCHUP	30	31	DOWN	CATCHUP	CATCHUP	0	TRUE
623	48	1	19	2	4	BACK_LEFT	VELOCITY_2	CATCHUP	30	23	DOWN	FALLBEHIND	FALLBEHIND	7	TRUE
624	48	1	19	2	10	BACK_LEFT	VELOCITY_4	CATCHUP	30	31	DOWN	FALLBEHIND	CATCHUP	1	TRUE
625	48	1	19	2	3	BACK_LEFT	VELOCITY_1	FALLBEHIND	30	23	UP	FALLBEHIND	CATCHUP	8	FALSE
626	48	1	19	2	11	BACK_LEFT	VELOCITY_4	FALLBEHIND	30	21	UP	CATCHUP	FALLBEHIND	5	TRUE
627	48	1	19	2	9	BACK_LEFT	VELOCITY_3	FALLBEHIND	30	25	UP	CATCHUP	FALLBEHIND	7	FALSE
628	48	1	19	2	9	BACK_LEFT	VELOCITY_3	FALLBEHIND	30	24	UP	CATCHUP	CATCHUP	7	FALSE
629	48	1	19	2	10	BACK_LEFT	VELOCITY_4	CATCHUP	30	32	DOWN	CATCHUP	FALLBEHIND	2	TRUE
630	48	1	19	2	6	BACK_LEFT	VELOCITY_2	FALLBEHIND	30	21	UP	FALLBEHIND	CATCHUP	8	FALSE
631	48	1	19	2	10	BACK_LEFT	VELOCITY_4	CATCHUP	30	32	DOWN	CATCHUP	CATCHUP	2	TRUE
632	48	1	19	2	11	BACK_LEFT	VELOCITY_4	FALLBEHIND	30	20	UP	CATCHUP	CATCHUP	5	TRUE
633	48	1	19	2	2	BACK_LEFT	VELOCITY_1	FALLBEHIND	30	23	UP	FALLBEHIND	FALLBEHIND	4	TRUE
634	48	1	19	2	9	BACK_LEFT	VELOCITY_3	FALLBEHIND	30	23	UP	CATCHUP	CATCHUP	7	FALSE
635	48	1	19	2	11	BACK_LEFT	VELOCITY_4	FALLBEHIND	30	19	UP	FALLBEHIND	CATCHUP	6	TRUE
636	48	1	19	2	11	BACK_LEFT	VELOCITY_4	FALLBEHIND	30	19	UP	FALLBEHIND	FALLBEHIND	6	TRUE
637	48	1	19	2	2	BACK_LEFT	VELOCITY_1	FALLBEHIND	30	24	UP	FALLBEHIND	FALLBEHIND	4	TRUE
638	48	1	19	2	11	BACK_LEFT	VELOCITY_4	FALLBEHIND	30	20	UP	FALLBEHIND	FALLBEHIND	6	TRUE
639	48	1	19	2	10	BACK_LEFT	VELOCITY_4	CATCHUP	30	31	DOWN	CATCHUP	CATCHUP	2	TRUE
640	48	1	19	2	9	BACK_LEFT	VELOCITY_3	FALLBEHIND	30	22	UP	FALLBEHIND	CATCHUP	8	FALSE
641	48	1	19	2	4	BACK_LEFT	VELOCITY_2	CATCHUP	30	25	DOWN	FALLBEHIND	FALLBEHIND	7	TRUE
642	48	1	19	2	4	BACK_LEFT	VELOCITY_2	CATCHUP	30	27	DOWN	CATCHUP	FALLBEHIND	0	TRUE
643	48	1	19	2	11	BACK_LEFT	VELOCITY_4	FALLBEHIND	30	20	UP	FALLBEHIND	FALLBEHIND	6	TRUE
644	48	1	19	2	2	BACK_LEFT	VELOCITY_1	FALLBEHIND	30	24	UP	FALLBEHIND	FALLBEHIND	4	TRUE
645	48	1	19	2	2	BACK_LEFT	VELOCITY_1	FALLBEHIND	30	25	UP	FALLBEHIND	FALLBEHIND	4	TRUE
646	48	1	19	2	11	BACK_LEFT	VELOCITY_4	FALLBEHIND	30	21	UP	FALLBEHIND	FALLBEHIND	6	TRUE
647	48	1	19	2	10	BACK_LEFT	VELOCITY_4	CATCHUP	30	31	DOWN	CATCHUP	CATCHUP	2	TRUE
648	48	1	19	2	10	BACK_LEFT	VELOCITY_4	CATCHUP	30	30	DOWN	CATCHUP	CATCHUP	2	TRUE
649	48	1	19	2	10	BACK_LEFT	VELOCITY_4	CATCHUP	30	30	DOWN	CATCHUP	CATCHUP	2	TRUE
650	48	1	19	2	11	BACK_LEFT	VELOCITY_4	FALLBEHIND	30	21	UP	FALLBEHIND	FALLBEHIND	6	TRUE
651	48	1	19	2	11	BACK_LEFT	VELOCITY_4	FALLBEHIND	30	22	UP	FALLBEHIND	FALLBEHIND	6	TRUE
652	48	1	19	2	11	BACK_LEFT	VELOCITY_4	FALLBEHIND	30	22	UP	FALLBEHIND	FALLBEHIND	6	TRUE
653	48	1	19	2	4	BACK_LEFT	VELOCITY_2	CATCHUP	30	27	DOWN	CATCHUP	CATCHUP	0	TRUE
654	48	1	19	2	4	BACK_LEFT	VELOCITY_2	CATCHUP	30	26	DOWN	CATCHUP	CATCHUP	0	TRUE
655	48	1	19	2	4	BACK_LEFT	VELOCITY_2	CATCHUP	30	26	DOWN	CATCHUP	CATCHUP	0	TRUE
656	48	1	19	2	10	BACK_LEFT	VELOCITY_4	CATCHUP	30	29	DOWN	CATCHUP	CATCHUP	2	TRUE
657	48	1	19	2	4	BACK_LEFT	VELOCITY_2	CATCHUP	30	25	DOWN	CATCHUP	CATCHUP	0	TRUE
658	48	1	19	2	4	BACK_LEFT	VELOCITY_2	CATCHUP	30	25	DOWN	CATCHUP	CATCHUP	0	TRUE
659	48	1	19	2	2	BACK_LEFT	VELOCITY_1	FALLBEHIND	30	25	UP	FALLBEHIND	FALLBEHIND	4	TRUE
660	48	1	19	2	10	BACK_LEFT	VELOCITY_4	CATCHUP	30	29	DOWN	CATCHUP	CATCHUP	2	TRUE
661	48	1	19	2	2	BACK_LEFT	VELOCITY_1	FALLBEHIND	30	26	UP	FALLBEHIND	FALLBEHIND	4	TRUE
662	48	1	19	2	2	BACK_LEFT	VELOCITY_1	FALLBEHIND	30	26	UP	FALLBEHIND	FALLBEHIND	4	TRUE
663	48	1	19	2	2	BACK_LEFT	VELOCITY_1	FALLBEHIND	30	27	UP	CATCHUP	FALLBEHIND	5	TRUE
664	48	1	19	2	4	BACK_LEFT	VELOCITY_2	CATCHUP	30	24	DOWN	CATCHUP	CATCHUP	0	TRUE
665	48	1	19	2	11	BACK_LEFT	VELOCITY_4	FALLBEHIND	30	23	UP	FALLBEHIND	FALLBEHIND	6	TRUE
666	48	1	19	2	11	BACK_LEFT	VELOCITY_4	FALLBEHIND	30	23	UP	FALLBEHIND	FALLBEHIND	6	TRUE
667	48	1	19	2	11	BACK_LEFT	VELOCITY_4	FALLBEHIND	30	24	UP	CATCHUP	FALLBEHIND	7	TRUE
668	48	1	19	2	10	BACK_LEFT	VELOCITY_4	CATCHUP	30	28	DOWN	CATCHUP	CATCHUP	2	TRUE
669	48	1	19	2	4	BACK_LEFT	VELOCITY_2	CATCHUP	30	24	DOWN	FALLBEHIND	CATCHUP	1	TRUE
670	48	1	19	2	10	BACK_LEFT	VELOCITY_4	CATCHUP	30	28	DOWN	CATCHUP	CATCHUP	2	TRUE
671	48	1	19	2	2	BACK_LEFT	VELOCITY_1	FALLBEHIND	30	26	UP	FALLBEHIND	CATCHUP	6	TRUE
672	48	1	19	2	2	BACK_LEFT	VELOCITY_1	FALLBEHIND	30	26	UP	CATCHUP	FALLBEHIND	7	TRUE
673	48	1	19	2	10	BACK_LEFT	VELOCITY_4	CATCHUP	30	27	DOWN	CATCHUP	CATCHUP	2	TRUE
674	48	1	19	2	11	BACK_LEFT	VELOCITY_4	FALLBEHIND	30	23	UP	CATCHUP	CATCHUP	7	TRUE
675	48	1	19	2	4	BACK_LEFT	VELOCITY_2	CATCHUP	30	25	DOWN	FALLBEHIND	FALLBEHIND	1	TRUE
676	48	1	19	2	10	BACK_LEFT	VELOCITY_4	CATCHUP	30	27	DOWN	CATCHUP	CATCHUP	2	TRUE
677	48	1	19	2	11	BACK_LEFT	VELOCITY_4	FALLBEHIND	30	22	UP	FALLBEHIND	CATCHUP	8	TRUE
678	48	1	19	2	2	BACK_LEFT	VELOCITY_1	FALLBEHIND	30	25	UP	CATCHUP	CATCHUP	7	TRUE
679	48	1	19	2	2	BACK_LEFT	VELOCITY_1	FALLBEHIND	30	24	UP	CATCHUP	CATCHUP	7	TRUE
680	48	1	19	2	10	BACK_LEFT	VELOCITY_4	CATCHUP	30	26	DOWN	CATCHUP	CATCHUP	2	TRUE
681	48	1	19	2	4	BACK_LEFT	VELOCITY_2	CATCHUP	30	26	DOWN	FALLBEHIND	FALLBEHIND	1	TRUE
682	48	1	19	2	10	BACK_LEFT	VELOCITY_4	CATCHUP	30	26	DOWN	CATCHUP	CATCHUP	2	TRUE
683	48	1	19	2	4	BACK_LEFT	VELOCITY_2	CATCHUP	30	27	DOWN	CATCHUP	FALLBEHIND	2	TRUE
684	48	1	19	2	10	BACK_LEFT	VELOCITY_4	CATCHUP	30	25	DOWN	FALLBEHIND	CATCHUP	3	TRUE
685	48	1	19	2	10	BACK_LEFT	VELOCITY_4	CATCHUP	30	26	DOWN	CATCHUP	FALLBEHIND	4	TRUE
686	48	1	19	2	4	BACK_LEFT	VELOCITY_2	CATCHUP	30	27	DOWN	CATCHUP	CATCHUP	2	TRUE
687	48	1	19	2	2	BACK_LEFT	VELOCITY_1	FALLBEHIND	30	23	UP	CATCHUP	CATCHUP	7	TRUE
688	48	1	19	2	2	BACK_LEFT	VELOCITY_1	FALLBEHIND	30	22	UP	FALLBEHIND	CATCHUP	8	TRUE
689	48	1	19	2	4	BACK_LEFT	VELOCITY_2	CATCHUP	30	26	DOWN	FALLBEHIND	CATCHUP	3	TRUE
690	48	1	19	2	4	BACK_LEFT	VELOCITY_2	CATCHUP	30	27	DOWN	FALLBEHIND	FALLBEHIND	3	TRUE
691	48	1	19	2	4	BACK_LEFT	VELOCITY_2	CATCHUP	30	28	DOWN	FALLBEHIND	FALLBEHIND	3	TRUE
692	48	1	19	2	4	BACK_LEFT	VELOCITY_2	CATCHUP	30	29	DOWN	CATCHUP	FALLBEHIND	4	TRUE
693	48	1	19	2	4	BACK_LEFT	VELOCITY_2	CATCHUP	30	29	DOWN	CATCHUP	CATCHUP	4	TRUE
694	48	1	19	2	10	BACK_LEFT	VELOCITY_4	CATCHUP	30	26	DOWN	CATCHUP	CATCHUP	4	TRUE
695	48	1	19	2	10	BACK_LEFT	VELOCITY_4	CATCHUP	30	25	DOWN	FALLBEHIND	CATCHUP	5	TRUE
696	48	1	19	2	10	BACK_LEFT	VELOCITY_4	CATCHUP	30	26	DOWN	FALLBEHIND	FALLBEHIND	5	TRUE
697	48	1	19	2	4	BACK_LEFT	VELOCITY_2	CATCHUP	30	28	DOWN	CATCHUP	CATCHUP	4	TRUE
698	48	1	19	2	10	BACK_LEFT	VELOCITY_4	CATCHUP	30	27	DOWN	CATCHUP	FALLBEHIND	6	TRUE
699	48	1	19	2	10	BACK_LEFT	VELOCITY_4	CATCHUP	30	27	DOWN	FALLBEHIND	CATCHUP	7	TRUE
700	48	1	19	2	4	BACK_LEFT	VELOCITY_2	CATCHUP	30	28	DOWN	CATCHUP	CATCHUP	4	TRUE
701	48	1	19	2	10	BACK_LEFT	VELOCITY_4	CATCHUP	30	28	DOWN	CATCHUP	FALLBEHIND	8	TRUE
702	48	1	19	2	4	BACK_LEFT	VELOCITY_2	CATCHUP	30	27	DOWN	FALLBEHIND	CATCHUP	5	TRUE
703	48	1	19	2	4	BACK_LEFT	VELOCITY_2	CATCHUP	30	28	DOWN	FALLBEHIND	FALLBEHIND	5	TRUE
704	48	1	19	2	4	BACK_LEFT	VELOCITY_2	CATCHUP	30	29	DOWN	CATCHUP	FALLBEHIND	6	TRUE
705	48	1	19	2	4	BACK_LEFT	VELOCITY_2	CATCHUP	30	29	DOWN	CATCHUP	CATCHUP	6	TRUE
706	48	1	19	2	4	BACK_LEFT	VELOCITY_2	CATCHUP	30	28	DOWN	CATCHUP	CATCHUP	6	TRUE
707	48	1	19	2	4	BACK_LEFT	VELOCITY_2	CATCHUP	30	28	DOWN	CATCHUP	CATCHUP	6	TRUE
708	48	1	19	2	4	BACK_LEFT	VELOCITY_2	CATCHUP	30	27	DOWN	CATCHUP	CATCHUP	6	TRUE
709	48	1	19	2	4	BACK_LEFT	VELOCITY_2	CATCHUP	30	27	DOWN	CATCHUP	CATCHUP	6	TRUE
710	48	1	19	2	4	BACK_LEFT	VELOCITY_2	CATCHUP	30	26	DOWN	CATCHUP	CATCHUP	6	TRUE
711	48	1	19	2	4	BACK_LEFT	VELOCITY_2	CATCHUP	30	26	DOWN	CATCHUP	CATCHUP	6	TRUE
712	48	1	19	2	4	BACK_LEFT	VELOCITY_2	CATCHUP	30	25	DOWN	FALLBEHIND	CATCHUP	7	TRUE
713	48	1	19	2	4	BACK_LEFT	VELOCITY_2	CATCHUP	30	26	DOWN	CATCHUP	FALLBEHIND	8	TRUE

## Sheet: 6_VP_02
trial	vpNr	vpName	vpAge	sex	stcsID	camPos	camCond	condition	velHaunted	velChaser	stcsType	answer	lastAnswer	alternations	2up1down
1	49	2	27	1	10	BACK_LEFT	VELOCITY_4	CATCHUP	30	55	DOWN	CATCHUP	CATCHUP	0	TRUE
2	49	2	27	1	1	BACK_LEFT	VELOCITY_1	CATCHUP	30	55	DOWN	CATCHUP	CATCHUP	0	TRUE
3	49	2	27	1	5	BACK_LEFT	VELOCITY_2	FALLBEHIND	30	5	UP	FALLBEHIND	FALLBEHIND	0	TRUE
4	49	2	27	1	1	BACK_LEFT	VELOCITY_1	CATCHUP	30	55	DOWN	CATCHUP	CATCHUP	0	TRUE
5	49	2	27	1	7	BACK_LEFT	VELOCITY_3	CATCHUP	30	55	DOWN	CATCHUP	CATCHUP	0	TRUE
6	49	2	27	1	1	BACK_LEFT	VELOCITY_1	CATCHUP	30	53	DOWN	CATCHUP	CATCHUP	0	TRUE
7	49	2	27	1	10	BACK_LEFT	VELOCITY_4	CATCHUP	30	55	DOWN	CATCHUP	CATCHUP	0	TRUE
8	49	2	27	1	2	BACK_LEFT	VELOCITY_1	FALLBEHIND	30	5	UP	CATCHUP	FALLBEHIND	1	TRUE
9	49	2	27	1	7	BACK_LEFT	VELOCITY_3	CATCHUP	30	55	DOWN	CATCHUP	CATCHUP	0	TRUE
10	49	2	27	1	10	BACK_LEFT	VELOCITY_4	CATCHUP	30	53	DOWN	CATCHUP	CATCHUP	0	TRUE
11	49	2	27	1	11	BACK_LEFT	VELOCITY_4	FALLBEHIND	30	5	UP	FALLBEHIND	FALLBEHIND	0	TRUE
12	49	2	27	1	7	BACK_LEFT	VELOCITY_3	CATCHUP	30	53	DOWN	CATCHUP	CATCHUP	0	TRUE
13	49	2	27	1	11	BACK_LEFT	VELOCITY_4	FALLBEHIND	30	5	UP	FALLBEHIND	FALLBEHIND	0	TRUE
14	49	2	27	1	12	BACK_LEFT	VELOCITY_4	FALLBEHIND	30	5	UP	FALLBEHIND	FALLBEHIND	0	FALSE
15	49	2	27	1	1	BACK_LEFT	VELOCITY_1	CATCHUP	30	53	DOWN	CATCHUP	CATCHUP	0	TRUE
16	49	2	27	1	7	BACK_LEFT	VELOCITY_3	CATCHUP	30	53	DOWN	CATCHUP	CATCHUP	0	TRUE
17	49	2	27	1	11	BACK_LEFT	VELOCITY_4	FALLBEHIND	30	7	UP	FALLBEHIND	FALLBEHIND	0	TRUE
18	49	2	27	1	7	BACK_LEFT	VELOCITY_3	CATCHUP	30	51	DOWN	CATCHUP	CATCHUP	0	TRUE
19	49	2	27	1	8	BACK_LEFT	VELOCITY_3	FALLBEHIND	30	5	UP	FALLBEHIND	FALLBEHIND	0	TRUE
20	49	2	27	1	2	BACK_LEFT	VELOCITY_1	FALLBEHIND	30	3	UP	FALLBEHIND	CATCHUP	2	TRUE
21	49	2	27	1	1	BACK_LEFT	VELOCITY_1	CATCHUP	30	51	DOWN	CATCHUP	CATCHUP	0	TRUE
22	49	2	27	1	8	BACK_LEFT	VELOCITY_3	FALLBEHIND	30	5	UP	FALLBEHIND	FALLBEHIND	0	TRUE
23	49	2	27	1	7	BACK_LEFT	VELOCITY_3	CATCHUP	30	51	DOWN	CATCHUP	CATCHUP	0	TRUE
24	49	2	27	1	2	BACK_LEFT	VELOCITY_1	FALLBEHIND	30	3	UP	FALLBEHIND	FALLBEHIND	2	TRUE
25	49	2	27	1	2	BACK_LEFT	VELOCITY_1	FALLBEHIND	30	5	UP	FALLBEHIND	FALLBEHIND	2	TRUE
26	49	2	27	1	7	BACK_LEFT	VELOCITY_3	CATCHUP	30	49	DOWN	CATCHUP	CATCHUP	0	TRUE
27	49	2	27	1	12	BACK_LEFT	VELOCITY_4	FALLBEHIND	30	7	UP	FALLBEHIND	FALLBEHIND	0	FALSE
28	49	2	27	1	9	BACK_LEFT	VELOCITY_3	FALLBEHIND	30	5	UP	FALLBEHIND	FALLBEHIND	0	FALSE
29	49	2	27	1	5	BACK_LEFT	VELOCITY_2	FALLBEHIND	30	5	UP	FALLBEHIND	FALLBEHIND	0	TRUE
30	49	2	27	1	10	BACK_LEFT	VELOCITY_4	CATCHUP	30	53	DOWN	CATCHUP	CATCHUP	0	TRUE
31	49	2	27	1	10	BACK_LEFT	VELOCITY_4	CATCHUP	30	51	DOWN	CATCHUP	CATCHUP	0	TRUE
32	49	2	27	1	10	BACK_LEFT	VELOCITY_4	CATCHUP	30	51	DOWN	CATCHUP	CATCHUP	0	TRUE
33	49	2	27	1	3	BACK_LEFT	VELOCITY_1	FALLBEHIND	30	5	UP	FALLBEHIND	FALLBEHIND	0	FALSE
34	49	2	27	1	3	BACK_LEFT	VELOCITY_1	FALLBEHIND	30	7	UP	FALLBEHIND	FALLBEHIND	0	FALSE
35	49	2	27	1	4	BACK_LEFT	VELOCITY_2	CATCHUP	30	55	DOWN	CATCHUP	CATCHUP	0	TRUE
36	49	2	27	1	6	BACK_LEFT	VELOCITY_2	FALLBEHIND	30	5	UP	FALLBEHIND	FALLBEHIND	0	FALSE
37	49	2	27	1	4	BACK_LEFT	VELOCITY_2	CATCHUP	30	55	DOWN	CATCHUP	CATCHUP	0	TRUE
38	49	2	27	1	12	BACK_LEFT	VELOCITY_4	FALLBEHIND	30	9	UP	FALLBEHIND	FALLBEHIND	0	FALSE
39	49	2	27	1	1	BACK_LEFT	VELOCITY_1	CATCHUP	30	51	DOWN	CATCHUP	CATCHUP	0	TRUE
40	49	2	27	1	8	BACK_LEFT	VELOCITY_3	FALLBEHIND	30	7	UP	FALLBEHIND	FALLBEHIND	0	TRUE
41	49	2	27	1	3	BACK_LEFT	VELOCITY_1	FALLBEHIND	30	9	UP	FALLBEHIND	FALLBEHIND	0	FALSE
42	49	2	27	1	5	BACK_LEFT	VELOCITY_2	FALLBEHIND	30	7	UP	FALLBEHIND	FALLBEHIND	0	TRUE
43	49	2	27	1	12	BACK_LEFT	VELOCITY_4	FALLBEHIND	30	11	UP	FALLBEHIND	FALLBEHIND	0	FALSE
44	49	2	27	1	12	BACK_LEFT	VELOCITY_4	FALLBEHIND	30	13	UP	FALLBEHIND	FALLBEHIND	0	FALSE
45	49	2	27	1	12	BACK_LEFT	VELOCITY_4	FALLBEHIND	30	15	UP	FALLBEHIND	FALLBEHIND	0	FALSE
46	49	2	27	1	2	BACK_LEFT	VELOCITY_1	FALLBEHIND	30	5	UP	FALLBEHIND	FALLBEHIND	2	TRUE
47	49	2	27	1	9	BACK_LEFT	VELOCITY_3	FALLBEHIND	30	7	UP	FALLBEHIND	FALLBEHIND	0	FALSE
48	49	2	27	1	11	BACK_LEFT	VELOCITY_4	FALLBEHIND	30	7	UP	FALLBEHIND	FALLBEHIND	0	TRUE
49	49	2	27	1	3	BACK_LEFT	VELOCITY_1	FALLBEHIND	30	11	UP	FALLBEHIND	FALLBEHIND	0	FALSE
50	49	2	27	1	1	BACK_LEFT	VELOCITY_1	CATCHUP	30	49	DOWN	CATCHUP	CATCHUP	0	TRUE
51	49	2	27	1	1	BACK_LEFT	VELOCITY_1	CATCHUP	30	49	DOWN	CATCHUP	CATCHUP	0	TRUE
52	49	2	27	1	10	BACK_LEFT	VELOCITY_4	CATCHUP	30	49	DOWN	CATCHUP	CATCHUP	0	TRUE
53	49	2	27	1	4	BACK_LEFT	VELOCITY_2	CATCHUP	30	53	DOWN	CATCHUP	CATCHUP	0	TRUE
54	49	2	27	1	8	BACK_LEFT	VELOCITY_3	FALLBEHIND	30	7	UP	FALLBEHIND	FALLBEHIND	0	TRUE
55	49	2	27	1	10	BACK_LEFT	VELOCITY_4	CATCHUP	30	49	DOWN	CATCHUP	CATCHUP	0	TRUE
56	49	2	27	1	7	BACK_LEFT	VELOCITY_3	CATCHUP	30	49	DOWN	CATCHUP	CATCHUP	0	TRUE
57	49	2	27	1	5	BACK_LEFT	VELOCITY_2	FALLBEHIND	30	7	UP	FALLBEHIND	FALLBEHIND	0	TRUE
58	49	2	27	1	1	BACK_LEFT	VELOCITY_1	CATCHUP	30	47	DOWN	CATCHUP	CATCHUP	0	TRUE
59	49	2	27	1	9	BACK_LEFT	VELOCITY_3	FALLBEHIND	30	9	UP	FALLBEHIND	FALLBEHIND	0	FALSE
60	49	2	27	1	8	BACK_LEFT	VELOCITY_3	FALLBEHIND	30	9	UP	FALLBEHIND	FALLBEHIND	0	TRUE
61	49	2	27	1	1	BACK_LEFT	VELOCITY_1	CATCHUP	30	47	DOWN	CATCHUP	CATCHUP	0	TRUE
62	49	2	27	1	2	BACK_LEFT	VELOCITY_1	FALLBEHIND	30	7	UP	FALLBEHIND	FALLBEHIND	2	TRUE
63	49	2	27	1	2	BACK_LEFT	VELOCITY_1	FALLBEHIND	30	7	UP	FALLBEHIND	FALLBEHIND	2	TRUE
64	49	2	27	1	5	BACK_LEFT	VELOCITY_2	FALLBEHIND	30	9	UP	FALLBEHIND	FALLBEHIND	0	TRUE
65	49	2	27	1	10	BACK_LEFT	VELOCITY_4	CATCHUP	30	47	DOWN	CATCHUP	CATCHUP	0	TRUE
66	49	2	27	1	10	BACK_LEFT	VELOCITY_4	CATCHUP	30	47	DOWN	CATCHUP	CATCHUP	0	TRUE
67	49	2	27	1	11	BACK_LEFT	VELOCITY_4	FALLBEHIND	30	9	UP	FALLBEHIND	FALLBEHIND	0	TRUE
68	49	2	27	1	5	BACK_LEFT	VELOCITY_2	FALLBEHIND	30	9	UP	FALLBEHIND	FALLBEHIND	0	TRUE
69	49	2	27	1	1	BACK_LEFT	VELOCITY_1	CATCHUP	30	45	DOWN	CATCHUP	CATCHUP	0	TRUE
70	49	2	27	1	9	BACK_LEFT	VELOCITY_3	FALLBEHIND	30	11	UP	FALLBEHIND	FALLBEHIND	0	FALSE
71	49	2	27	1	12	BACK_LEFT	VELOCITY_4	FALLBEHIND	30	17	UP	FALLBEHIND	FALLBEHIND	0	FALSE
72	49	2	27	1	9	BACK_LEFT	VELOCITY_3	FALLBEHIND	30	13	UP	FALLBEHIND	FALLBEHIND	0	FALSE
73	49	2	27	1	8	BACK_LEFT	VELOCITY_3	FALLBEHIND	30	9	UP	FALLBEHIND	FALLBEHIND	0	TRUE
74	49	2	27	1	4	BACK_LEFT	VELOCITY_2	CATCHUP	30	53	DOWN	CATCHUP	CATCHUP	0	TRUE
75	49	2	27	1	8	BACK_LEFT	VELOCITY_3	FALLBEHIND	30	11	UP	FALLBEHIND	FALLBEHIND	0	TRUE
76	49	2	27	1	9	BACK_LEFT	VELOCITY_3	FALLBEHIND	30	15	UP	FALLBEHIND	FALLBEHIND	0	FALSE
77	49	2	27	1	12	BACK_LEFT	VELOCITY_4	FALLBEHIND	30	19	UP	FALLBEHIND	FALLBEHIND	0	FALSE
78	49	2	27	1	12	BACK_LEFT	VELOCITY_4	FALLBEHIND	30	21	UP	FALLBEHIND	FALLBEHIND	0	FALSE
79	49	2	27	1	12	BACK_LEFT	VELOCITY_4	FALLBEHIND	30	23	UP	FALLBEHIND	FALLBEHIND	0	FALSE
80	49	2	27	1	3	BACK_LEFT	VELOCITY_1	FALLBEHIND	30	13	UP	FALLBEHIND	FALLBEHIND	0	FALSE
81	49	2	27	1	4	BACK_LEFT	VELOCITY_2	CATCHUP	30	51	DOWN	CATCHUP	CATCHUP	0	TRUE
82	49	2	27	1	12	BACK_LEFT	VELOCITY_4	FALLBEHIND	30	25	UP	FALLBEHIND	FALLBEHIND	0	FALSE
83	49	2	27	1	11	BACK_LEFT	VELOCITY_4	FALLBEHIND	30	9	UP	FALLBEHIND	FALLBEHIND	0	TRUE
84	49	2	27	1	3	BACK_LEFT	VELOCITY_1	FALLBEHIND	30	15	UP	FALLBEHIND	FALLBEHIND	0	FALSE
85	49	2	27	1	8	BACK_LEFT	VELOCITY_3	FALLBEHIND	30	11	UP	FALLBEHIND	FALLBEHIND	0	TRUE
86	49	2	27	1	3	BACK_LEFT	VELOCITY_1	FALLBEHIND	30	17	UP	FALLBEHIND	FALLBEHIND	0	FALSE
87	49	2	27	1	2	BACK_LEFT	VELOCITY_1	FALLBEHIND	30	9	UP	FALLBEHIND	FALLBEHIND	2	TRUE
88	49	2	27	1	6	BACK_LEFT	VELOCITY_2	FALLBEHIND	30	7	UP	FALLBEHIND	FALLBEHIND	0	FALSE
89	49	2	27	1	6	BACK_LEFT	VELOCITY_2	FALLBEHIND	30	9	UP	FALLBEHIND	FALLBEHIND	0	FALSE
90	49	2	27	1	1	BACK_LEFT	VELOCITY_1	CATCHUP	30	45	DOWN	CATCHUP	CATCHUP	0	TRUE
91	49	2	27	1	3	BACK_LEFT	VELOCITY_1	FALLBEHIND	30	19	UP	FALLBEHIND	FALLBEHIND	0	FALSE
92	49	2	27	1	7	BACK_LEFT	VELOCITY_3	CATCHUP	30	47	DOWN	CATCHUP	CATCHUP	0	TRUE
93	49	2	27	1	4	BACK_LEFT	VELOCITY_2	CATCHUP	30	51	DOWN	CATCHUP	CATCHUP	0	TRUE
94	49	2	27	1	11	BACK_LEFT	VELOCITY_4	FALLBEHIND	30	11	UP	FALLBEHIND	FALLBEHIND	0	TRUE
95	49	2	27	1	8	BACK_LEFT	VELOCITY_3	FALLBEHIND	30	13	UP	FALLBEHIND	FALLBEHIND	0	TRUE
96	49	2	27	1	1	BACK_LEFT	VELOCITY_1	CATCHUP	30	43	DOWN	CATCHUP	CATCHUP	0	TRUE
97	49	2	27	1	11	BACK_LEFT	VELOCITY_4	FALLBEHIND	30	11	UP	FALLBEHIND	FALLBEHIND	0	TRUE
98	49	2	27	1	1	BACK_LEFT	VELOCITY_1	CATCHUP	30	43	DOWN	CATCHUP	CATCHUP	0	TRUE
99	49	2	27	1	11	BACK_LEFT	VELOCITY_4	FALLBEHIND	30	13	UP	FALLBEHIND	FALLBEHIND	0	TRUE
100	49	2	27	1	11	BACK_LEFT	VELOCITY_4	FALLBEHIND	30	13	UP	FALLBEHIND	FALLBEHIND	0	TRUE
101	49	2	27	1	11	BACK_LEFT	VELOCITY_4	FALLBEHIND	30	15	UP	FALLBEHIND	FALLBEHIND	0	TRUE
102	49	2	27	1	12	BACK_LEFT	VELOCITY_4	FALLBEHIND	30	27	UP	CATCHUP	FALLBEHIND	1	FALSE
103	49	2	27	1	9	BACK_LEFT	VELOCITY_3	FALLBEHIND	30	17	UP	FALLBEHIND	FALLBEHIND	0	FALSE
104	49	2	27	1	7	BACK_LEFT	VELOCITY_3	CATCHUP	30	47	DOWN	CATCHUP	CATCHUP	0	TRUE
105	49	2	27	1	9	BACK_LEFT	VELOCITY_3	FALLBEHIND	30	19	UP	CATCHUP	FALLBEHIND	1	FALSE
106	49	2	27	1	10	BACK_LEFT	VELOCITY_4	CATCHUP	30	45	DOWN	CATCHUP	CATCHUP	0	TRUE
107	49	2	27	1	12	BACK_LEFT	VELOCITY_4	FALLBEHIND	30	25	UP	CATCHUP	CATCHUP	1	FALSE
108	49	2	27	1	8	BACK_LEFT	VELOCITY_3	FALLBEHIND	30	13	UP	FALLBEHIND	FALLBEHIND	0	TRUE
109	49	2	27	1	9	BACK_LEFT	VELOCITY_3	FALLBEHIND	30	17	UP	FALLBEHIND	CATCHUP	2	FALSE
110	49	2	27	1	11	BACK_LEFT	VELOCITY_4	FALLBEHIND	30	15	UP	CATCHUP	FALLBEHIND	1	TRUE
111	49	2	27	1	4	BACK_LEFT	VELOCITY_2	CATCHUP	30	49	DOWN	CATCHUP	CATCHUP	0	TRUE
112	49	2	27	1	7	BACK_LEFT	VELOCITY_3	CATCHUP	30	45	DOWN	CATCHUP	CATCHUP	0	TRUE
113	49	2	27	1	1	BACK_LEFT	VELOCITY_1	CATCHUP	30	41	DOWN	CATCHUP	CATCHUP	0	TRUE
114	49	2	27	1	7	BACK_LEFT	VELOCITY_3	CATCHUP	30	45	DOWN	CATCHUP	CATCHUP	0	TRUE
115	49	2	27	1	12	BACK_LEFT	VELOCITY_4	FALLBEHIND	30	23	UP	CATCHUP	CATCHUP	1	FALSE
116	49	2	27	1	11	BACK_LEFT	VELOCITY_4	FALLBEHIND	30	13	UP	CATCHUP	CATCHUP	1	TRUE
117	49	2	27	1	11	BACK_LEFT	VELOCITY_4	FALLBEHIND	30	11	UP	FALLBEHIND	CATCHUP	2	TRUE
118	49	2	27	1	5	BACK_LEFT	VELOCITY_2	FALLBEHIND	30	11	UP	FALLBEHIND	FALLBEHIND	0	TRUE
119	49	2	27	1	11	BACK_LEFT	VELOCITY_4	FALLBEHIND	30	11	UP	FALLBEHIND	FALLBEHIND	2	TRUE
120	49	2	27	1	4	BACK_LEFT	VELOCITY_2	CATCHUP	30	49	DOWN	CATCHUP	CATCHUP	0	TRUE
121	49	2	27	1	8	BACK_LEFT	VELOCITY_3	FALLBEHIND	30	15	UP	FALLBEHIND	FALLBEHIND	0	TRUE
122	49	2	27	1	10	BACK_LEFT	VELOCITY_4	CATCHUP	30	45	DOWN	CATCHUP	CATCHUP	0	TRUE
123	49	2	27	1	4	BACK_LEFT	VELOCITY_2	CATCHUP	30	47	DOWN	CATCHUP	CATCHUP	0	TRUE
124	49	2	27	1	4	BACK_LEFT	VELOCITY_2	CATCHUP	30	47	DOWN	CATCHUP	CATCHUP	0	TRUE
125	49	2	27	1	1	BACK_LEFT	VELOCITY_1	CATCHUP	30	41	DOWN	CATCHUP	CATCHUP	0	TRUE
126	49	2	27	1	5	BACK_LEFT	VELOCITY_2	FALLBEHIND	30	11	UP	FALLBEHIND	FALLBEHIND	0	TRUE
127	49	2	27	1	7	BACK_LEFT	VELOCITY_3	CATCHUP	30	43	DOWN	CATCHUP	CATCHUP	0	TRUE
128	49	2	27	1	1	BACK_LEFT	VELOCITY_1	CATCHUP	30	39	DOWN	CATCHUP	CATCHUP	0	TRUE
129	49	2	27	1	2	BACK_LEFT	VELOCITY_1	FALLBEHIND	30	9	UP	FALLBEHIND	FALLBEHIND	2	TRUE
130	49	2	27	1	3	BACK_LEFT	VELOCITY_1	FALLBEHIND	30	21	UP	FALLBEHIND	FALLBEHIND	0	FALSE
131	49	2	27	1	2	BACK_LEFT	VELOCITY_1	FALLBEHIND	30	11	UP	FALLBEHIND	FALLBEHIND	2	TRUE
132	49	2	27	1	4	BACK_LEFT	VELOCITY_2	CATCHUP	30	45	DOWN	CATCHUP	CATCHUP	0	TRUE
133	49	2	27	1	1	BACK_LEFT	VELOCITY_1	CATCHUP	30	39	DOWN	CATCHUP	CATCHUP	0	TRUE
134	49	2	27	1	8	BACK_LEFT	VELOCITY_3	FALLBEHIND	30	15	UP	FALLBEHIND	FALLBEHIND	0	TRUE
135	49	2	27	1	3	BACK_LEFT	VELOCITY_1	FALLBEHIND	30	23	UP	FALLBEHIND	FALLBEHIND	0	FALSE
136	49	2	27	1	6	BACK_LEFT	VELOCITY_2	FALLBEHIND	30	11	UP	FALLBEHIND	FALLBEHIND	0	FALSE
137	49	2	27	1	8	BACK_LEFT	VELOCITY_3	FALLBEHIND	30	17	UP	CATCHUP	FALLBEHIND	1	TRUE
138	49	2	27	1	11	BACK_LEFT	VELOCITY_4	FALLBEHIND	30	13	UP	FALLBEHIND	FALLBEHIND	2	TRUE
139	49	2	27	1	12	BACK_LEFT	VELOCITY_4	FALLBEHIND	30	21	UP	CATCHUP	CATCHUP	1	FALSE
140	49	2	27	1	4	BACK_LEFT	VELOCITY_2	CATCHUP	30	45	DOWN	CATCHUP	CATCHUP	0	TRUE
141	49	2	27	1	5	BACK_LEFT	VELOCITY_2	FALLBEHIND	30	13	UP	CATCHUP	FALLBEHIND	1	TRUE
142	49	2	27	1	5	BACK_LEFT	VELOCITY_2	FALLBEHIND	30	11	UP	FALLBEHIND	CATCHUP	2	TRUE
143	49	2	27	1	4	BACK_LEFT	VELOCITY_2	CATCHUP	30	43	DOWN	CATCHUP	CATCHUP	0	TRUE
144	49	2	27	1	2	BACK_LEFT	VELOCITY_1	FALLBEHIND	30	11	UP	FALLBEHIND	FALLBEHIND	2	TRUE
145	49	2	27	1	11	BACK_LEFT	VELOCITY_4	FALLBEHIND	30	13	UP	FALLBEHIND	FALLBEHIND	2	TRUE
146	49	2	27	1	12	BACK_LEFT	VELOCITY_4	FALLBEHIND	30	19	UP	FALLBEHIND	CATCHUP	2	FALSE
147	49	2	27	1	10	BACK_LEFT	VELOCITY_4	CATCHUP	30	43	DOWN	CATCHUP	CATCHUP	0	TRUE
148	49	2	27	1	11	BACK_LEFT	VELOCITY_4	FALLBEHIND	30	15	UP	FALLBEHIND	FALLBEHIND	2	TRUE
149	49	2	27	1	11	BACK_LEFT	VELOCITY_4	FALLBEHIND	30	15	UP	FALLBEHIND	FALLBEHIND	2	TRUE
150	49	2	27	1	9	BACK_LEFT	VELOCITY_3	FALLBEHIND	30	19	UP	CATCHUP	FALLBEHIND	3	FALSE
151	49	2	27	1	4	BACK_LEFT	VELOCITY_2	CATCHUP	30	43	DOWN	CATCHUP	CATCHUP	0	TRUE
152	49	2	27	1	5	BACK_LEFT	VELOCITY_2	FALLBEHIND	30	11	UP	FALLBEHIND	FALLBEHIND	2	TRUE
153	49	2	27	1	5	BACK_LEFT	VELOCITY_2	FALLBEHIND	30	13	UP	FALLBEHIND	FALLBEHIND	2	TRUE
154	49	2	27	1	11	BACK_LEFT	VELOCITY_4	FALLBEHIND	30	17	UP	FALLBEHIND	FALLBEHIND	2	TRUE
155	49	2	27	1	11	BACK_LEFT	VELOCITY_4	FALLBEHIND	30	17	UP	FALLBEHIND	FALLBEHIND	2	TRUE
156	49	2	27	1	8	BACK_LEFT	VELOCITY_3	FALLBEHIND	30	15	UP	FALLBEHIND	CATCHUP	2	TRUE
157	49	2	27	1	1	BACK_LEFT	VELOCITY_1	CATCHUP	30	37	DOWN	CATCHUP	CATCHUP	0	TRUE
158	49	2	27	1	2	BACK_LEFT	VELOCITY_1	FALLBEHIND	30	13	UP	FALLBEHIND	FALLBEHIND	2	TRUE
159	49	2	27	1	4	BACK_LEFT	VELOCITY_2	CATCHUP	30	41	DOWN	CATCHUP	CATCHUP	0	TRUE
160	49	2	27	1	11	BACK_LEFT	VELOCITY_4	FALLBEHIND	30	19	UP	FALLBEHIND	FALLBEHIND	2	TRUE
161	49	2	27	1	2	BACK_LEFT	VELOCITY_1	FALLBEHIND	30	13	UP	FALLBEHIND	FALLBEHIND	2	TRUE
162	49	2	27	1	2	BACK_LEFT	VELOCITY_1	FALLBEHIND	30	15	UP	FALLBEHIND	FALLBEHIND	2	TRUE
163	49	2	27	1	1	BACK_LEFT	VELOCITY_1	CATCHUP	30	37	DOWN	CATCHUP	CATCHUP	0	TRUE
164	49	2	27	1	10	BACK_LEFT	VELOCITY_4	CATCHUP	30	43	DOWN	CATCHUP	CATCHUP	0	TRUE
165	49	2	27	1	11	BACK_LEFT	VELOCITY_4	FALLBEHIND	30	19	UP	CATCHUP	FALLBEHIND	3	TRUE
166	49	2	27	1	6	BACK_LEFT	VELOCITY_2	FALLBEHIND	30	13	UP	FALLBEHIND	FALLBEHIND	0	FALSE
167	49	2	27	1	8	BACK_LEFT	VELOCITY_3	FALLBEHIND	30	15	UP	FALLBEHIND	FALLBEHIND	2	TRUE
168	49	2	27	1	2	BACK_LEFT	VELOCITY_1	FALLBEHIND	30	15	UP	FALLBEHIND	FALLBEHIND	2	TRUE
169	49	2	27	1	5	BACK_LEFT	VELOCITY_2	FALLBEHIND	30	13	UP	FALLBEHIND	FALLBEHIND	2	TRUE
170	49	2	27	1	11	BACK_LEFT	VELOCITY_4	FALLBEHIND	30	17	UP	CATCHUP	CATCHUP	3	TRUE
171	49	2	27	1	10	BACK_LEFT	VELOCITY_4	CATCHUP	30	41	DOWN	CATCHUP	CATCHUP	0	TRUE
172	49	2	27	1	11	BACK_LEFT	VELOCITY_4	FALLBEHIND	30	15	UP	CATCHUP	CATCHUP	3	TRUE
173	49	2	27	1	10	BACK_LEFT	VELOCITY_4	CATCHUP	30	41	DOWN	CATCHUP	CATCHUP	0	TRUE
174	49	2	27	1	7	BACK_LEFT	VELOCITY_3	CATCHUP	30	43	DOWN	CATCHUP	CATCHUP	0	TRUE
175	49	2	27	1	10	BACK_LEFT	VELOCITY_4	CATCHUP	30	39	DOWN	CATCHUP	CATCHUP	0	TRUE
176	49	2	27	1	2	BACK_LEFT	VELOCITY_1	FALLBEHIND	30	17	UP	FALLBEHIND	FALLBEHIND	2	TRUE
177	49	2	27	1	3	BACK_LEFT	VELOCITY_1	FALLBEHIND	30	25	UP	CATCHUP	FALLBEHIND	1	FALSE
178	49	2	27	1	2	BACK_LEFT	VELOCITY_1	FALLBEHIND	30	17	UP	FALLBEHIND	FALLBEHIND	2	TRUE
179	49	2	27	1	4	BACK_LEFT	VELOCITY_2	CATCHUP	30	41	DOWN	CATCHUP	CATCHUP	0	TRUE
180	49	2	27	1	12	BACK_LEFT	VELOCITY_4	FALLBEHIND	30	21	UP	CATCHUP	FALLBEHIND	3	FALSE
181	49	2	27	1	8	BACK_LEFT	VELOCITY_3	FALLBEHIND	30	17	UP	CATCHUP	FALLBEHIND	3	TRUE
182	49	2	27	1	3	BACK_LEFT	VELOCITY_1	FALLBEHIND	30	23	UP	CATCHUP	CATCHUP	1	FALSE
183	49	2	27	1	2	BACK_LEFT	VELOCITY_1	FALLBEHIND	30	19	UP	CATCHUP	FALLBEHIND	3	TRUE
184	49	2	27	1	7	BACK_LEFT	VELOCITY_3	CATCHUP	30	41	DOWN	CATCHUP	CATCHUP	0	TRUE
185	49	2	27	1	3	BACK_LEFT	VELOCITY_1	FALLBEHIND	30	21	UP	FALLBEHIND	CATCHUP	2	FALSE
186	49	2	27	1	7	BACK_LEFT	VELOCITY_3	CATCHUP	30	41	DOWN	CATCHUP	CATCHUP	0	TRUE
187	49	2	27	1	4	BACK_LEFT	VELOCITY_2	CATCHUP	30	39	DOWN	CATCHUP	CATCHUP	0	TRUE
188	49	2	27	1	7	BACK_LEFT	VELOCITY_3	CATCHUP	30	39	DOWN	CATCHUP	CATCHUP	0	TRUE
189	49	2	27	1	5	BACK_LEFT	VELOCITY_2	FALLBEHIND	30	15	UP	CATCHUP	FALLBEHIND	3	TRUE
190	49	2	27	1	1	BACK_LEFT	VELOCITY_1	CATCHUP	30	35	DOWN	CATCHUP	CATCHUP	0	TRUE
191	49	2	27	1	10	BACK_LEFT	VELOCITY_4	CATCHUP	30	39	DOWN	CATCHUP	CATCHUP	0	TRUE
192	49	2	27	1	2	BACK_LEFT	VELOCITY_1	FALLBEHIND	30	17	UP	FALLBEHIND	CATCHUP	4	TRUE
193	49	2	27	1	1	BACK_LEFT	VELOCITY_1	CATCHUP	30	35	DOWN	CATCHUP	CATCHUP	0	TRUE
194	49	2	27	1	1	BACK_LEFT	VELOCITY_1	CATCHUP	30	33	DOWN	CATCHUP	CATCHUP	0	TRUE
195	49	2	27	1	11	BACK_LEFT	VELOCITY_4	FALLBEHIND	30	13	UP	FALLBEHIND	CATCHUP	4	TRUE
196	49	2	27	1	7	BACK_LEFT	VELOCITY_3	CATCHUP	30	39	DOWN	CATCHUP	CATCHUP	0	TRUE
197	49	2	27	1	10	BACK_LEFT	VELOCITY_4	CATCHUP	30	37	DOWN	CATCHUP	CATCHUP	0	TRUE
198	49	2	27	1	2	BACK_LEFT	VELOCITY_1	FALLBEHIND	30	17	UP	FALLBEHIND	FALLBEHIND	4	TRUE
199	49	2	27	1	8	BACK_LEFT	VELOCITY_3	FALLBEHIND	30	15	UP	FALLBEHIND	CATCHUP	4	TRUE
200	49	2	27	1	8	BACK_LEFT	VELOCITY_3	FALLBEHIND	30	15	UP	FALLBEHIND	FALLBEHIND	4	TRUE
201	49	2	27	1	5	BACK_LEFT	VELOCITY_2	FALLBEHIND	30	13	UP	FALLBEHIND	CATCHUP	4	TRUE
202	49	2	27	1	3	BACK_LEFT	VELOCITY_1	FALLBEHIND	30	23	UP	CATCHUP	FALLBEHIND	3	FALSE
203	49	2	27	1	3	BACK_LEFT	VELOCITY_1	FALLBEHIND	30	21	UP	CATCHUP	CATCHUP	3	FALSE
204	49	2	27	1	10	BACK_LEFT	VELOCITY_4	CATCHUP	30	37	DOWN	CATCHUP	CATCHUP	0	TRUE
205	49	2	27	1	9	BACK_LEFT	VELOCITY_3	FALLBEHIND	30	17	UP	CATCHUP	CATCHUP	3	FALSE
206	49	2	27	1	11	BACK_LEFT	VELOCITY_4	FALLBEHIND	30	13	UP	FALLBEHIND	FALLBEHIND	4	TRUE
207	49	2	27	1	10	BACK_LEFT	VELOCITY_4	CATCHUP	30	35	DOWN	CATCHUP	CATCHUP	0	TRUE
208	49	2	27	1	11	BACK_LEFT	VELOCITY_4	FALLBEHIND	30	15	UP	FALLBEHIND	FALLBEHIND	4	TRUE
209	49	2	27	1	1	BACK_LEFT	VELOCITY_1	CATCHUP	30	33	DOWN	CATCHUP	CATCHUP	0	TRUE
210	49	2	27	1	11	BACK_LEFT	VELOCITY_4	FALLBEHIND	30	15	UP	FALLBEHIND	FALLBEHIND	4	TRUE
211	49	2	27	1	1	BACK_LEFT	VELOCITY_1	CATCHUP	30	31	DOWN	CATCHUP	CATCHUP	0	TRUE
212	49	2	27	1	6	BACK_LEFT	VELOCITY_2	FALLBEHIND	30	15	UP	FALLBEHIND	FALLBEHIND	0	FALSE
213	49	2	27	1	10	BACK_LEFT	VELOCITY_4	CATCHUP	30	35	DOWN	CATCHUP	CATCHUP	0	TRUE
214	49	2	27	1	3	BACK_LEFT	VELOCITY_1	FALLBEHIND	30	19	UP	FALLBEHIND	CATCHUP	4	FALSE
215	49	2	27	1	7	BACK_LEFT	VELOCITY_3	CATCHUP	30	37	DOWN	CATCHUP	CATCHUP	0	TRUE
216	49	2	27	1	4	BACK_LEFT	VELOCITY_2	CATCHUP	30	39	DOWN	CATCHUP	CATCHUP	0	TRUE
217	49	2	27	1	4	BACK_LEFT	VELOCITY_2	CATCHUP	30	37	DOWN	CATCHUP	CATCHUP	0	TRUE
218	49	2	27	1	1	BACK_LEFT	VELOCITY_1	CATCHUP	30	31	DOWN	CATCHUP	CATCHUP	0	TRUE
219	49	2	27	1	3	BACK_LEFT	VELOCITY_1	FALLBEHIND	30	21	UP	FALLBEHIND	FALLBEHIND	4	FALSE
220	49	2	27	1	11	BACK_LEFT	VELOCITY_4	FALLBEHIND	30	17	UP	CATCHUP	FALLBEHIND	5	TRUE
221	49	2	27	1	5	BACK_LEFT	VELOCITY_2	FALLBEHIND	30	13	UP	CATCHUP	FALLBEHIND	5	TRUE
222	49	2	27	1	8	BACK_LEFT	VELOCITY_3	FALLBEHIND	30	17	UP	CATCHUP	FALLBEHIND	5	TRUE
223	49	2	27	1	4	BACK_LEFT	VELOCITY_2	CATCHUP	30	37	DOWN	CATCHUP	CATCHUP	0	TRUE
224	49	2	27	1	1	BACK_LEFT	VELOCITY_1	CATCHUP	30	29	DOWN	CATCHUP	CATCHUP	0	TRUE
225	49	2	27	1	9	BACK_LEFT	VELOCITY_3	FALLBEHIND	30	15	UP	FALLBEHIND	CATCHUP	4	FALSE
226	49	2	27	1	6	BACK_LEFT	VELOCITY_2	FALLBEHIND	30	17	UP	FALLBEHIND	FALLBEHIND	0	FALSE
227	49	2	27	1	3	BACK_LEFT	VELOCITY_1	FALLBEHIND	30	23	UP	CATCHUP	FALLBEHIND	5	FALSE
228	49	2	27	1	5	BACK_LEFT	VELOCITY_2	FALLBEHIND	30	11	UP	FALLBEHIND	CATCHUP	6	TRUE
229	49	2	27	1	11	BACK_LEFT	VELOCITY_4	FALLBEHIND	30	15	UP	CATCHUP	CATCHUP	5	TRUE
230	49	2	27	1	1	BACK_LEFT	VELOCITY_1	CATCHUP	30	29	DOWN	CATCHUP	CATCHUP	0	TRUE
231	49	2	27	1	3	BACK_LEFT	VELOCITY_1	FALLBEHIND	30	21	UP	FALLBEHIND	CATCHUP	6	FALSE
232	49	2	27	1	2	BACK_LEFT	VELOCITY_1	FALLBEHIND	30	19	UP	FALLBEHIND	FALLBEHIND	4	TRUE
233	49	2	27	1	8	BACK_LEFT	VELOCITY_3	FALLBEHIND	30	15	UP	FALLBEHIND	CATCHUP	6	TRUE
234	49	2	27	1	1	BACK_LEFT	VELOCITY_1	CATCHUP	30	27	DOWN	CATCHUP	CATCHUP	0	TRUE
235	49	2	27	1	8	BACK_LEFT	VELOCITY_3	FALLBEHIND	30	15	UP	FALLBEHIND	FALLBEHIND	6	TRUE
236	49	2	27	1	5	BACK_LEFT	VELOCITY_2	FALLBEHIND	30	11	UP	FALLBEHIND	FALLBEHIND	6	TRUE
237	49	2	27	1	11	BACK_LEFT	VELOCITY_4	FALLBEHIND	30	13	UP	FALLBEHIND	CATCHUP	6	TRUE
238	49	2	27	1	9	BACK_LEFT	VELOCITY_3	FALLBEHIND	30	17	UP	FALLBEHIND	FALLBEHIND	4	FALSE
239	49	2	27	1	11	BACK_LEFT	VELOCITY_4	FALLBEHIND	30	13	UP	FALLBEHIND	FALLBEHIND	6	TRUE
240	49	2	27	1	10	BACK_LEFT	VELOCITY_4	CATCHUP	30	33	DOWN	CATCHUP	CATCHUP	0	TRUE
241	49	2	27	1	5	BACK_LEFT	VELOCITY_2	FALLBEHIND	30	13	UP	FALLBEHIND	FALLBEHIND	6	TRUE
242	49	2	27	1	10	BACK_LEFT	VELOCITY_4	CATCHUP	30	33	DOWN	CATCHUP	CATCHUP	0	TRUE
243	49	2	27	1	9	BACK_LEFT	VELOCITY_3	FALLBEHIND	30	19	UP	CATCHUP	FALLBEHIND	5	FALSE
244	49	2	27	1	8	BACK_LEFT	VELOCITY_3	FALLBEHIND	30	17	UP	CATCHUP	FALLBEHIND	7	TRUE
245	49	2	27	1	2	BACK_LEFT	VELOCITY_1	FALLBEHIND	30	19	UP	CATCHUP	FALLBEHIND	5	TRUE
246	49	2	27	1	11	BACK_LEFT	VELOCITY_4	FALLBEHIND	30	15	UP	CATCHUP	FALLBEHIND	7	TRUE
247	49	2	27	1	10	BACK_LEFT	VELOCITY_4	CATCHUP	30	31	DOWN	CATCHUP	CATCHUP	0	TRUE
248	49	2	27	1	12	BACK_LEFT	VELOCITY_4	FALLBEHIND	30	19	UP	CATCHUP	CATCHUP	3	FALSE
249	49	2	27	1	5	BACK_LEFT	VELOCITY_2	FALLBEHIND	30	13	UP	FALLBEHIND	FALLBEHIND	6	TRUE
250	49	2	27	1	11	BACK_LEFT	VELOCITY_4	FALLBEHIND	30	13	UP	FALLBEHIND	CATCHUP	0	TRUE
251	49	2	27	1	9	BACK_LEFT	VELOCITY_3	FALLBEHIND	30	17	UP	FALLBEHIND	CATCHUP	6	FALSE
252	49	2	27	1	2	BACK_LEFT	VELOCITY_1	FALLBEHIND	30	17	UP	FALLBEHIND	CATCHUP	6	TRUE
253	49	2	27	1	1	BACK_LEFT	VELOCITY_1	CATCHUP	30	27	DOWN	FALLBEHIND	CATCHUP	1	TRUE
254	49	2	27	1	8	BACK_LEFT	VELOCITY_3	FALLBEHIND	30	15	UP	FALLBEHIND	CATCHUP	0	TRUE
255	49	2	27	1	2	BACK_LEFT	VELOCITY_1	FALLBEHIND	30	17	UP	FALLBEHIND	FALLBEHIND	6	TRUE
256	49	2	27	1	12	BACK_LEFT	VELOCITY_4	FALLBEHIND	30	17	UP	FALLBEHIND	CATCHUP	4	FALSE
257	49	2	27	1	1	BACK_LEFT	VELOCITY_1	CATCHUP	30	29	DOWN	CATCHUP	FALLBEHIND	2	TRUE
258	49	2	27	1	3	BACK_LEFT	VELOCITY_1	FALLBEHIND	30	23	UP	CATCHUP	FALLBEHIND	7	FALSE
259	49	2	27	1	7	BACK_LEFT	VELOCITY_3	CATCHUP	30	37	DOWN	CATCHUP	CATCHUP	0	TRUE
260	49	2	27	1	11	BACK_LEFT	VELOCITY_4	FALLBEHIND	30	13	UP	FALLBEHIND	FALLBEHIND	0	TRUE
261	49	2	27	1	4	BACK_LEFT	VELOCITY_2	CATCHUP	30	35	DOWN	CATCHUP	CATCHUP	0	TRUE
262	49	2	27	1	10	BACK_LEFT	VELOCITY_4	CATCHUP	30	31	DOWN	CATCHUP	CATCHUP	0	TRUE
263	49	2	27	1	2	BACK_LEFT	VELOCITY_1	FALLBEHIND	30	19	UP	CATCHUP	FALLBEHIND	7	TRUE
264	49	2	27	1	3	BACK_LEFT	VELOCITY_1	FALLBEHIND	30	21	UP	CATCHUP	CATCHUP	7	FALSE
265	49	2	27	1	7	BACK_LEFT	VELOCITY_3	CATCHUP	30	35	DOWN	CATCHUP	CATCHUP	0	TRUE
266	49	2	27	1	4	BACK_LEFT	VELOCITY_2	CATCHUP	30	35	DOWN	CATCHUP	CATCHUP	0	TRUE
267	49	2	27	1	7	BACK_LEFT	VELOCITY_3	CATCHUP	30	35	DOWN	CATCHUP	CATCHUP	0	TRUE
268	49	2	27	1	8	BACK_LEFT	VELOCITY_3	FALLBEHIND	30	15	UP	FALLBEHIND	FALLBEHIND	0	TRUE
269	49	2	27	1	9	BACK_LEFT	VELOCITY_3	FALLBEHIND	30	19	UP	CATCHUP	FALLBEHIND	7	FALSE
270	49	2	27	1	6	BACK_LEFT	VELOCITY_2	FALLBEHIND	30	19	UP	CATCHUP	FALLBEHIND	1	FALSE
271	49	2	27	1	12	BACK_LEFT	VELOCITY_4	FALLBEHIND	30	19	UP	CATCHUP	FALLBEHIND	5	FALSE
272	49	2	27	1	1	BACK_LEFT	VELOCITY_1	CATCHUP	30	29	DOWN	CATCHUP	CATCHUP	2	TRUE
273	49	2	27	1	10	BACK_LEFT	VELOCITY_4	CATCHUP	30	29	DOWN	CATCHUP	CATCHUP	0	TRUE
274	49	2	27	1	10	BACK_LEFT	VELOCITY_4	CATCHUP	30	29	DOWN	CATCHUP	CATCHUP	0	TRUE
275	49	2	27	1	6	BACK_LEFT	VELOCITY_2	FALLBEHIND	30	17	UP	CATCHUP	CATCHUP	1	FALSE
276	49	2	27	1	8	BACK_LEFT	VELOCITY_3	FALLBEHIND	30	16	UP	CATCHUP	FALLBEHIND	1	TRUE
277	49	2	27	1	2	BACK_LEFT	VELOCITY_1	FALLBEHIND	30	17	UP	FALLBEHIND	CATCHUP	0	TRUE
278	49	2	27	1	2	BACK_LEFT	VELOCITY_1	FALLBEHIND	30	17	UP	FALLBEHIND	FALLBEHIND	0	TRUE
279	49	2	27	1	2	BACK_LEFT	VELOCITY_1	FALLBEHIND	30	18	UP	FALLBEHIND	FALLBEHIND	0	TRUE
280	49	2	27	1	8	BACK_LEFT	VELOCITY_3	FALLBEHIND	30	15	UP	FALLBEHIND	CATCHUP	2	TRUE
281	49	2	27	1	10	BACK_LEFT	VELOCITY_4	CATCHUP	30	27	DOWN	CATCHUP	CATCHUP	0	TRUE
282	49	2	27	1	3	BACK_LEFT	VELOCITY_1	FALLBEHIND	30	19	UP	FALLBEHIND	CATCHUP	0	FALSE
283	49	2	27	1	2	BACK_LEFT	VELOCITY_1	FALLBEHIND	30	18	UP	FALLBEHIND	FALLBEHIND	0	TRUE
284	49	2	27	1	11	BACK_LEFT	VELOCITY_4	FALLBEHIND	30	14	UP	FALLBEHIND	FALLBEHIND	0	TRUE
285	49	2	27	1	4	BACK_LEFT	VELOCITY_2	CATCHUP	30	33	DOWN	CATCHUP	CATCHUP	0	TRUE
286	49	2	27	1	11	BACK_LEFT	VELOCITY_4	FALLBEHIND	30	14	UP	FALLBEHIND	FALLBEHIND	0	TRUE
287	49	2	27	1	6	BACK_LEFT	VELOCITY_2	FALLBEHIND	30	15	UP	FALLBEHIND	CATCHUP	2	FALSE
288	49	2	27	1	10	BACK_LEFT	VELOCITY_4	CATCHUP	30	27	DOWN	CATCHUP	CATCHUP	0	TRUE
289	49	2	27	1	11	BACK_LEFT	VELOCITY_4	FALLBEHIND	30	15	UP	CATCHUP	FALLBEHIND	1	TRUE
290	49	2	27	1	8	BACK_LEFT	VELOCITY_3	FALLBEHIND	30	15	UP	CATCHUP	FALLBEHIND	3	TRUE
291	49	2	27	1	6	BACK_LEFT	VELOCITY_2	FALLBEHIND	30	17	UP	CATCHUP	FALLBEHIND	3	FALSE
292	49	2	27	1	11	BACK_LEFT	VELOCITY_4	FALLBEHIND	30	14	UP	CATCHUP	CATCHUP	1	TRUE
293	49	2	27	1	4	BACK_LEFT	VELOCITY_2	CATCHUP	30	33	DOWN	CATCHUP	CATCHUP	0	TRUE
294	49	2	27	1	6	BACK_LEFT	VELOCITY_2	FALLBEHIND	30	15	UP	FALLBEHIND	CATCHUP	4	FALSE
295	49	2	27	1	1	BACK_LEFT	VELOCITY_1	CATCHUP	30	27	DOWN	FALLBEHIND	CATCHUP	3	TRUE
296	49	2	27	1	2	BACK_LEFT	VELOCITY_1	FALLBEHIND	30	19	UP	FALLBEHIND	FALLBEHIND	0	TRUE
297	49	2	27	1	9	BACK_LEFT	VELOCITY_3	FALLBEHIND	30	17	UP	FALLBEHIND	CATCHUP	0	FALSE
298	49	2	27	1	3	BACK_LEFT	VELOCITY_1	FALLBEHIND	30	20	UP	FALLBEHIND	FALLBEHIND	0	FALSE
299	49	2	27	1	1	BACK_LEFT	VELOCITY_1	CATCHUP	30	29	DOWN	CATCHUP	FALLBEHIND	4	TRUE
300	49	2	27	1	12	BACK_LEFT	VELOCITY_4	FALLBEHIND	30	17	UP	CATCHUP	CATCHUP	5	FALSE
301	49	2	27	1	12	BACK_LEFT	VELOCITY_4	FALLBEHIND	30	15	UP	CATCHUP	CATCHUP	5	FALSE
302	49	2	27	1	9	BACK_LEFT	VELOCITY_3	FALLBEHIND	30	18	UP	CATCHUP	FALLBEHIND	1	FALSE
303	49	2	27	1	1	BACK_LEFT	VELOCITY_1	CATCHUP	30	29	DOWN	CATCHUP	CATCHUP	4	TRUE
304	49	2	27	1	10	BACK_LEFT	VELOCITY_4	CATCHUP	30	25	DOWN	CATCHUP	CATCHUP	0	TRUE
305	49	2	27	1	12	BACK_LEFT	VELOCITY_4	FALLBEHIND	30	13	UP	CATCHUP	CATCHUP	5	FALSE
306	49	2	27	1	5	BACK_LEFT	VELOCITY_2	FALLBEHIND	30	15	UP	FALLBEHIND	FALLBEHIND	6	TRUE
307	49	2	27	1	2	BACK_LEFT	VELOCITY_1	FALLBEHIND	30	19	UP	FALLBEHIND	FALLBEHIND	0	TRUE
308	49	2	27	1	6	BACK_LEFT	VELOCITY_2	FALLBEHIND	30	17	UP	FALLBEHIND	FALLBEHIND	4	FALSE
309	49	2	27	1	12	BACK_LEFT	VELOCITY_4	FALLBEHIND	30	11	UP	FALLBEHIND	CATCHUP	6	FALSE
310	49	2	27	1	4	BACK_LEFT	VELOCITY_2	CATCHUP	30	31	DOWN	CATCHUP	CATCHUP	0	TRUE
311	49	2	27	1	2	BACK_LEFT	VELOCITY_1	FALLBEHIND	30	20	UP	CATCHUP	FALLBEHIND	1	TRUE
312	49	2	27	1	4	BACK_LEFT	VELOCITY_2	CATCHUP	30	31	DOWN	CATCHUP	CATCHUP	0	TRUE
313	49	2	27	1	6	BACK_LEFT	VELOCITY_2	FALLBEHIND	30	19	UP	FALLBEHIND	FALLBEHIND	4	FALSE
314	49	2	27	1	5	BACK_LEFT	VELOCITY_2	FALLBEHIND	30	15	UP	CATCHUP	FALLBEHIND	7	TRUE
315	49	2	27	1	12	BACK_LEFT	VELOCITY_4	FALLBEHIND	30	13	UP	FALLBEHIND	FALLBEHIND	6	FALSE
316	49	2	27	1	3	BACK_LEFT	VELOCITY_1	FALLBEHIND	30	21	UP	FALLBEHIND	FALLBEHIND	0	FALSE
317	49	2	27	1	8	BACK_LEFT	VELOCITY_3	FALLBEHIND	30	14	UP	FALLBEHIND	CATCHUP	4	TRUE
318	49	2	27	1	7	BACK_LEFT	VELOCITY_3	CATCHUP	30	33	DOWN	CATCHUP	CATCHUP	0	TRUE
319	49	2	27	1	1	BACK_LEFT	VELOCITY_1	CATCHUP	30	27	DOWN	CATCHUP	CATCHUP	4	TRUE
320	49	2	27	1	11	BACK_LEFT	VELOCITY_4	FALLBEHIND	30	13	UP	CATCHUP	CATCHUP	1	TRUE
321	49	2	27	1	9	BACK_LEFT	VELOCITY_3	FALLBEHIND	30	17	UP	CATCHUP	CATCHUP	1	FALSE
322	49	2	27	1	2	BACK_LEFT	VELOCITY_1	FALLBEHIND	30	19	UP	CATCHUP	CATCHUP	1	TRUE
323	49	2	27	1	2	BACK_LEFT	VELOCITY_1	FALLBEHIND	30	18	UP	CATCHUP	CATCHUP	1	TRUE
324	49	2	27	1	7	BACK_LEFT	VELOCITY_3	CATCHUP	30	33	DOWN	CATCHUP	CATCHUP	0	TRUE
325	49	2	27	1	12	BACK_LEFT	VELOCITY_4	FALLBEHIND	30	15	UP	CATCHUP	FALLBEHIND	7	FALSE
326	49	2	27	1	10	BACK_LEFT	VELOCITY_4	CATCHUP	30	25	DOWN	CATCHUP	CATCHUP	0	TRUE
327	49	2	27	1	11	BACK_LEFT	VELOCITY_4	FALLBEHIND	30	12	UP	CATCHUP	CATCHUP	1	TRUE
328	49	2	27	1	9	BACK_LEFT	VELOCITY_3	FALLBEHIND	30	16	UP	CATCHUP	CATCHUP	1	FALSE
329	49	2	27	1	8	BACK_LEFT	VELOCITY_3	FALLBEHIND	30	14	UP	CATCHUP	FALLBEHIND	5	TRUE
330	49	2	27	1	5	BACK_LEFT	VELOCITY_2	FALLBEHIND	30	13	UP	CATCHUP	CATCHUP	7	TRUE
331	49	2	27	1	9	BACK_LEFT	VELOCITY_3	FALLBEHIND	30	15	UP	FALLBEHIND	CATCHUP	2	FALSE
332	49	2	27	1	8	BACK_LEFT	VELOCITY_3	FALLBEHIND	30	13	UP	FALLBEHIND	CATCHUP	6	TRUE
333	49	2	27	1	3	BACK_LEFT	VELOCITY_1	FALLBEHIND	30	22	UP	FALLBEHIND	FALLBEHIND	0	FALSE
334	49	2	27	1	4	BACK_LEFT	VELOCITY_2	CATCHUP	30	29	DOWN	FALLBEHIND	CATCHUP	1	TRUE
335	49	2	27	1	7	BACK_LEFT	VELOCITY_3	CATCHUP	30	31	DOWN	CATCHUP	CATCHUP	0	TRUE
336	49	2	27	1	9	BACK_LEFT	VELOCITY_3	FALLBEHIND	30	16	UP	CATCHUP	FALLBEHIND	3	FALSE
337	49	2	27	1	8	BACK_LEFT	VELOCITY_3	FALLBEHIND	30	13	UP	CATCHUP	FALLBEHIND	7	TRUE
338	49	2	27	1	4	BACK_LEFT	VELOCITY_2	CATCHUP	30	31	DOWN	CATCHUP	FALLBEHIND	2	TRUE
339	49	2	27	1	3	BACK_LEFT	VELOCITY_1	FALLBEHIND	30	23	UP	CATCHUP	FALLBEHIND	1	FALSE
340	49	2	27	1	12	BACK_LEFT	VELOCITY_4	FALLBEHIND	30	13	UP	CATCHUP	CATCHUP	7	FALSE
341	49	2	27	1	6	BACK_LEFT	VELOCITY_2	FALLBEHIND	30	21	UP	CATCHUP	FALLBEHIND	5	FALSE
342	49	2	27	1	2	BACK_LEFT	VELOCITY_1	FALLBEHIND	30	17	UP	FALLBEHIND	CATCHUP	2	TRUE
343	49	2	27	1	1	BACK_LEFT	VELOCITY_1	CATCHUP	30	27	DOWN	CATCHUP	CATCHUP	4	TRUE
344	49	2	27	1	7	BACK_LEFT	VELOCITY_3	CATCHUP	30	31	DOWN	CATCHUP	CATCHUP	0	TRUE
345	49	2	27	1	4	BACK_LEFT	VELOCITY_2	CATCHUP	30	31	DOWN	CATCHUP	CATCHUP	2	TRUE
346	49	2	27	1	7	BACK_LEFT	VELOCITY_3	CATCHUP	30	29	DOWN	CATCHUP	CATCHUP	0	TRUE
347	49	2	27	1	4	BACK_LEFT	VELOCITY_2	CATCHUP	30	29	DOWN	CATCHUP	CATCHUP	2	TRUE
348	49	2	27	1	2	BACK_LEFT	VELOCITY_1	FALLBEHIND	30	17	UP	CATCHUP	FALLBEHIND	3	TRUE
349	49	2	27	1	11	BACK_LEFT	VELOCITY_4	FALLBEHIND	30	11	UP	CATCHUP	CATCHUP	1	TRUE
350	49	2	27	1	10	BACK_LEFT	VELOCITY_4	CATCHUP	30	23	DOWN	CATCHUP	CATCHUP	0	TRUE
351	49	2	27	1	3	BACK_LEFT	VELOCITY_1	FALLBEHIND	30	22	UP	CATCHUP	CATCHUP	1	FALSE
352	49	2	27	1	5	BACK_LEFT	VELOCITY_2	FALLBEHIND	30	11	UP	CATCHUP	CATCHUP	7	TRUE
353	49	2	27	1	6	BACK_LEFT	VELOCITY_2	FALLBEHIND	30	19	UP	CATCHUP	CATCHUP	5	FALSE
354	49	2	27	1	4	BACK_LEFT	VELOCITY_2	CATCHUP	30	29	DOWN	CATCHUP	CATCHUP	2	TRUE
355	49	2	27	1	6	BACK_LEFT	VELOCITY_2	FALLBEHIND	30	17	UP	FALLBEHIND	CATCHUP	6	FALSE
356	49	2	27	1	3	BACK_LEFT	VELOCITY_1	FALLBEHIND	30	21	UP	CATCHUP	CATCHUP	1	FALSE
357	49	2	27	1	5	BACK_LEFT	VELOCITY_2	FALLBEHIND	30	9	UP	FALLBEHIND	CATCHUP	0	TRUE
358	49	2	27	1	8	BACK_LEFT	VELOCITY_3	FALLBEHIND	30	12	UP	FALLBEHIND	CATCHUP	8	TRUE
359	49	2	27	1	5	BACK_LEFT	VELOCITY_2	FALLBEHIND	30	9	UP	FALLBEHIND	FALLBEHIND	0	TRUE
360	49	2	27	1	7	BACK_LEFT	VELOCITY_3	CATCHUP	30	29	DOWN	CATCHUP	CATCHUP	0	TRUE
361	49	2	27	1	12	BACK_LEFT	VELOCITY_4	FALLBEHIND	30	11	UP	CATCHUP	CATCHUP	7	FALSE
362	49	2	27	1	5	BACK_LEFT	VELOCITY_2	FALLBEHIND	30	10	UP	CATCHUP	FALLBEHIND	1	TRUE
363	49	2	27	1	11	BACK_LEFT	VELOCITY_4	FALLBEHIND	30	10	UP	FALLBEHIND	CATCHUP	2	TRUE
364	49	2	27	1	11	BACK_LEFT	VELOCITY_4	FALLBEHIND	30	10	UP	FALLBEHIND	FALLBEHIND	2	TRUE
365	49	2	27	1	3	BACK_LEFT	VELOCITY_1	FALLBEHIND	30	20	UP	FALLBEHIND	CATCHUP	2	FALSE
366	49	2	27	1	11	BACK_LEFT	VELOCITY_4	FALLBEHIND	30	11	UP	FALLBEHIND	FALLBEHIND	2	TRUE
367	49	2	27	1	10	BACK_LEFT	VELOCITY_4	CATCHUP	30	23	DOWN	FALLBEHIND	CATCHUP	1	TRUE
368	49	2	27	1	10	BACK_LEFT	VELOCITY_4	CATCHUP	30	25	DOWN	FALLBEHIND	FALLBEHIND	1	TRUE
369	49	2	27	1	3	BACK_LEFT	VELOCITY_1	FALLBEHIND	30	21	UP	FALLBEHIND	FALLBEHIND	2	FALSE
370	49	2	27	1	3	BACK_LEFT	VELOCITY_1	FALLBEHIND	30	22	UP	CATCHUP	FALLBEHIND	3	FALSE
371	49	2	27	1	7	BACK_LEFT	VELOCITY_3	CATCHUP	30	27	DOWN	CATCHUP	CATCHUP	0	TRUE
372	49	2	27	1	7	BACK_LEFT	VELOCITY_3	CATCHUP	30	27	DOWN	CATCHUP	CATCHUP	0	TRUE
373	49	2	27	1	7	BACK_LEFT	VELOCITY_3	CATCHUP	30	25	DOWN	CATCHUP	CATCHUP	0	TRUE
374	49	2	27	1	6	BACK_LEFT	VELOCITY_2	FALLBEHIND	30	19	UP	CATCHUP	FALLBEHIND	7	FALSE
375	49	2	27	1	3	BACK_LEFT	VELOCITY_1	FALLBEHIND	30	21	UP	CATCHUP	CATCHUP	3	FALSE
376	49	2	27	1	6	BACK_LEFT	VELOCITY_2	FALLBEHIND	30	17	UP	CATCHUP	CATCHUP	7	FALSE
377	49	2	27	1	12	BACK_LEFT	VELOCITY_4	FALLBEHIND	30	9	UP	CATCHUP	CATCHUP	7	FALSE
378	49	2	27	1	11	BACK_LEFT	VELOCITY_4	FALLBEHIND	30	11	UP	CATCHUP	FALLBEHIND	3	TRUE
379	49	2	27	1	11	BACK_LEFT	VELOCITY_4	FALLBEHIND	30	10	UP	CATCHUP	CATCHUP	3	TRUE
380	49	2	27	1	5	BACK_LEFT	VELOCITY_2	FALLBEHIND	30	9	UP	FALLBEHIND	CATCHUP	2	TRUE
381	49	2	27	1	2	BACK_LEFT	VELOCITY_1	FALLBEHIND	30	16	UP	FALLBEHIND	CATCHUP	4	TRUE
382	49	2	27	1	4	BACK_LEFT	VELOCITY_2	CATCHUP	30	27	DOWN	FALLBEHIND	CATCHUP	3	TRUE
383	49	2	27	1	4	BACK_LEFT	VELOCITY_2	CATCHUP	30	29	DOWN	CATCHUP	FALLBEHIND	4	TRUE
384	49	2	27	1	6	BACK_LEFT	VELOCITY_2	FALLBEHIND	30	15	UP	CATCHUP	CATCHUP	7	FALSE
385	49	2	27	1	1	BACK_LEFT	VELOCITY_1	CATCHUP	30	25	DOWN	CATCHUP	CATCHUP	4	TRUE
386	49	2	27	1	2	BACK_LEFT	VELOCITY_1	FALLBEHIND	30	16	UP	CATCHUP	FALLBEHIND	5	TRUE
387	49	2	27	1	7	BACK_LEFT	VELOCITY_3	CATCHUP	30	25	DOWN	CATCHUP	CATCHUP	0	TRUE
388	49	2	27	1	9	BACK_LEFT	VELOCITY_3	FALLBEHIND	30	15	UP	CATCHUP	CATCHUP	3	FALSE
389	49	2	27	1	3	BACK_LEFT	VELOCITY_1	FALLBEHIND	30	20	UP	CATCHUP	CATCHUP	3	FALSE
390	49	2	27	1	2	BACK_LEFT	VELOCITY_1	FALLBEHIND	30	15	UP	FALLBEHIND	CATCHUP	6	TRUE
391	49	2	27	1	1	BACK_LEFT	VELOCITY_1	CATCHUP	30	25	DOWN	CATCHUP	CATCHUP	4	TRUE
392	49	2	27	1	12	BACK_LEFT	VELOCITY_4	FALLBEHIND	30	7	UP	CATCHUP	CATCHUP	7	FALSE
393	49	2	27	1	9	BACK_LEFT	VELOCITY_3	FALLBEHIND	30	14	UP	CATCHUP	CATCHUP	3	FALSE
394	49	2	27	1	6	BACK_LEFT	VELOCITY_2	FALLBEHIND	30	13	UP	FALLBEHIND	CATCHUP	0	FALSE
395	49	2	27	1	4	BACK_LEFT	VELOCITY_2	CATCHUP	30	29	DOWN	CATCHUP	CATCHUP	4	TRUE
396	49	2	27	1	7	BACK_LEFT	VELOCITY_3	CATCHUP	30	23	DOWN	CATCHUP	CATCHUP	0	TRUE
397	49	2	27	1	7	BACK_LEFT	VELOCITY_3	CATCHUP	30	23	DOWN	CATCHUP	CATCHUP	0	TRUE
398	49	2	27	1	4	BACK_LEFT	VELOCITY_2	CATCHUP	30	27	DOWN	CATCHUP	CATCHUP	4	TRUE
399	49	2	27	1	6	BACK_LEFT	VELOCITY_2	FALLBEHIND	30	14	UP	CATCHUP	FALLBEHIND	1	FALSE
400	49	2	27	1	2	BACK_LEFT	VELOCITY_1	FALLBEHIND	30	15	UP	CATCHUP	FALLBEHIND	7	TRUE
401	49	2	27	1	1	BACK_LEFT	VELOCITY_1	CATCHUP	30	23	DOWN	CATCHUP	CATCHUP	4	TRUE
402	49	2	27	1	10	BACK_LEFT	VELOCITY_4	CATCHUP	30	27	DOWN	CATCHUP	FALLBEHIND	2	TRUE
403	49	2	27	1	2	BACK_LEFT	VELOCITY_1	FALLBEHIND	30	14	UP	CATCHUP	CATCHUP	7	TRUE
404	49	2	27	1	4	BACK_LEFT	VELOCITY_2	CATCHUP	30	27	DOWN	CATCHUP	CATCHUP	4	TRUE
405	49	2	27	1	6	BACK_LEFT	VELOCITY_2	FALLBEHIND	30	13	UP	CATCHUP	CATCHUP	1	FALSE
406	49	2	27	1	7	BACK_LEFT	VELOCITY_3	CATCHUP	30	21	DOWN	CATCHUP	CATCHUP	0	TRUE
407	49	2	27	1	4	BACK_LEFT	VELOCITY_2	CATCHUP	30	25	DOWN	CATCHUP	CATCHUP	4	TRUE
408	49	2	27	1	3	BACK_LEFT	VELOCITY_1	FALLBEHIND	30	19	UP	CATCHUP	CATCHUP	3	FALSE
409	49	2	27	1	12	BACK_LEFT	VELOCITY_4	FALLBEHIND	30	5	UP	CATCHUP	CATCHUP	7	FALSE
410	49	2	27	1	6	BACK_LEFT	VELOCITY_2	FALLBEHIND	30	12	UP	CATCHUP	CATCHUP	1	FALSE
411	49	2	27	1	2	BACK_LEFT	VELOCITY_1	FALLBEHIND	30	13	UP	CATCHUP	CATCHUP	7	TRUE
412	49	2	27	1	7	BACK_LEFT	VELOCITY_3	CATCHUP	30	21	DOWN	CATCHUP	CATCHUP	0	TRUE
413	49	2	27	1	9	BACK_LEFT	VELOCITY_3	FALLBEHIND	30	13	UP	FALLBEHIND	CATCHUP	4	FALSE
414	49	2	27	1	11	BACK_LEFT	VELOCITY_4	FALLBEHIND	30	9	UP	CATCHUP	CATCHUP	3	TRUE
415	49	2	27	1	9	BACK_LEFT	VELOCITY_3	FALLBEHIND	30	14	UP	CATCHUP	FALLBEHIND	5	FALSE
416	49	2	27	1	6	BACK_LEFT	VELOCITY_2	FALLBEHIND	30	11	UP	FALLBEHIND	CATCHUP	2	FALSE
417	49	2	27	1	5	BACK_LEFT	VELOCITY_2	FALLBEHIND	30	9	UP	FALLBEHIND	FALLBEHIND	2	TRUE
418	49	2	27	1	12	BACK_LEFT	VELOCITY_4	FALLBEHIND	30	3	UP	FALLBEHIND	CATCHUP	0	FALSE
419	49	2	27	1	6	BACK_LEFT	VELOCITY_2	FALLBEHIND	30	12	UP	FALLBEHIND	FALLBEHIND	2	FALSE
420	49	2	27	1	1	BACK_LEFT	VELOCITY_1	CATCHUP	30	23	DOWN	CATCHUP	CATCHUP	4	TRUE
421	49	2	27	1	1	BACK_LEFT	VELOCITY_1	CATCHUP	30	21	DOWN	CATCHUP	CATCHUP	4	TRUE
422	49	2	27	1	6	BACK_LEFT	VELOCITY_2	FALLBEHIND	30	13	UP	FALLBEHIND	FALLBEHIND	2	FALSE
423	49	2	27	1	1	BACK_LEFT	VELOCITY_1	CATCHUP	30	21	DOWN	CATCHUP	CATCHUP	4	TRUE
424	49	2	27	1	6	BACK_LEFT	VELOCITY_2	FALLBEHIND	30	14	UP	FALLBEHIND	FALLBEHIND	2	FALSE
425	49	2	27	1	6	BACK_LEFT	VELOCITY_2	FALLBEHIND	30	15	UP	CATCHUP	FALLBEHIND	3	FALSE
426	49	2	27	1	2	BACK_LEFT	VELOCITY_1	FALLBEHIND	30	12	UP	FALLBEHIND	CATCHUP	8	TRUE
427	49	2	27	1	4	BACK_LEFT	VELOCITY_2	CATCHUP	30	25	DOWN	CATCHUP	CATCHUP	4	TRUE
428	49	2	27	1	11	BACK_LEFT	VELOCITY_4	FALLBEHIND	30	8	UP	FALLBEHIND	CATCHUP	4	TRUE
429	49	2	27	1	1	BACK_LEFT	VELOCITY_1	CATCHUP	30	19	DOWN	CATCHUP	CATCHUP	4	TRUE
430	49	2	27	1	6	BACK_LEFT	VELOCITY_2	FALLBEHIND	30	14	UP	CATCHUP	CATCHUP	3	FALSE
431	49	2	27	1	5	BACK_LEFT	VELOCITY_2	FALLBEHIND	30	10	UP	FALLBEHIND	FALLBEHIND	2	TRUE
432	49	2	27	1	5	BACK_LEFT	VELOCITY_2	FALLBEHIND	30	10	UP	FALLBEHIND	FALLBEHIND	2	TRUE
433	49	2	27	1	6	BACK_LEFT	VELOCITY_2	FALLBEHIND	30	13	UP	FALLBEHIND	CATCHUP	4	FALSE
434	49	2	27	1	6	BACK_LEFT	VELOCITY_2	FALLBEHIND	30	14	UP	FALLBEHIND	FALLBEHIND	4	FALSE
435	49	2	27	1	1	BACK_LEFT	VELOCITY_1	CATCHUP	30	19	DOWN	CATCHUP	CATCHUP	4	TRUE
436	49	2	27	1	7	BACK_LEFT	VELOCITY_3	CATCHUP	30	19	DOWN	CATCHUP	CATCHUP	0	TRUE
437	49	2	27	1	12	BACK_LEFT	VELOCITY_4	FALLBEHIND	30	4	UP	FALLBEHIND	FALLBEHIND	0	FALSE
438	49	2	27	1	10	BACK_LEFT	VELOCITY_4	CATCHUP	30	27	DOWN	CATCHUP	CATCHUP	2	TRUE
439	49	2	27	1	11	BACK_LEFT	VELOCITY_4	FALLBEHIND	30	8	UP	CATCHUP	FALLBEHIND	5	TRUE
440	49	2	27	1	11	BACK_LEFT	VELOCITY_4	FALLBEHIND	30	7	UP	CATCHUP	CATCHUP	5	TRUE
441	49	2	27	1	7	BACK_LEFT	VELOCITY_3	CATCHUP	30	19	DOWN	CATCHUP	CATCHUP	0	TRUE
442	49	2	27	1	12	BACK_LEFT	VELOCITY_4	FALLBEHIND	30	5	UP	FALLBEHIND	FALLBEHIND	0	FALSE
443	49	2	27	1	10	BACK_LEFT	VELOCITY_4	CATCHUP	30	25	DOWN	CATCHUP	CATCHUP	2	TRUE
444	49	2	27	1	1	BACK_LEFT	VELOCITY_1	CATCHUP	30	17	DOWN	CATCHUP	CATCHUP	4	TRUE
445	49	2	27	1	3	BACK_LEFT	VELOCITY_1	FALLBEHIND	30	18	UP	CATCHUP	CATCHUP	3	FALSE
446	49	2	27	1	10	BACK_LEFT	VELOCITY_4	CATCHUP	30	25	DOWN	CATCHUP	CATCHUP	2	TRUE
447	49	2	27	1	6	BACK_LEFT	VELOCITY_2	FALLBEHIND	30	15	UP	FALLBEHIND	FALLBEHIND	4	FALSE
448	49	2	27	1	7	BACK_LEFT	VELOCITY_3	CATCHUP	30	17	DOWN	CATCHUP	CATCHUP	0	TRUE
449	49	2	27	1	12	BACK_LEFT	VELOCITY_4	FALLBEHIND	30	6	UP	FALLBEHIND	FALLBEHIND	0	FALSE
450	49	2	27	1	3	BACK_LEFT	VELOCITY_1	FALLBEHIND	30	17	UP	FALLBEHIND	CATCHUP	4	FALSE
451	49	2	27	1	10	BACK_LEFT	VELOCITY_4	CATCHUP	30	23	DOWN	CATCHUP	CATCHUP	2	TRUE
452	49	2	27	1	3	BACK_LEFT	VELOCITY_1	FALLBEHIND	30	18	UP	CATCHUP	FALLBEHIND	5	FALSE
453	49	2	27	1	9	BACK_LEFT	VELOCITY_3	FALLBEHIND	30	13	UP	CATCHUP	CATCHUP	5	FALSE
454	49	2	27	1	5	BACK_LEFT	VELOCITY_2	FALLBEHIND	30	11	UP	FALLBEHIND	FALLBEHIND	2	TRUE
455	49	2	27	1	3	BACK_LEFT	VELOCITY_1	FALLBEHIND	30	17	UP	FALLBEHIND	CATCHUP	6	FALSE
456	49	2	27	1	3	BACK_LEFT	VELOCITY_1	FALLBEHIND	30	18	UP	FALLBEHIND	FALLBEHIND	6	FALSE
457	49	2	27	1	3	BACK_LEFT	VELOCITY_1	FALLBEHIND	30	19	UP	FALLBEHIND	FALLBEHIND	6	FALSE
458	49	2	27	1	7	BACK_LEFT	VELOCITY_3	CATCHUP	30	17	DOWN	FALLBEHIND	CATCHUP	1	TRUE
459	49	2	27	1	5	BACK_LEFT	VELOCITY_2	FALLBEHIND	30	11	UP	FALLBEHIND	FALLBEHIND	2	TRUE
460	49	2	27	1	11	BACK_LEFT	VELOCITY_4	FALLBEHIND	30	6	UP	FALLBEHIND	CATCHUP	6	TRUE
461	49	2	27	1	5	BACK_LEFT	VELOCITY_2	FALLBEHIND	30	12	UP	FALLBEHIND	FALLBEHIND	2	TRUE
462	49	2	27	1	7	BACK_LEFT	VELOCITY_3	CATCHUP	30	19	DOWN	FALLBEHIND	FALLBEHIND	1	TRUE
463	49	2	27	1	1	BACK_LEFT	VELOCITY_1	CATCHUP	30	17	DOWN	CATCHUP	CATCHUP	4	TRUE
464	49	2	27	1	6	BACK_LEFT	VELOCITY_2	FALLBEHIND	30	16	UP	CATCHUP	FALLBEHIND	5	FALSE
465	49	2	27	1	1	BACK_LEFT	VELOCITY_1	CATCHUP	30	15	DOWN	CATCHUP	CATCHUP	4	TRUE
466	49	2	27	1	11	BACK_LEFT	VELOCITY_4	FALLBEHIND	30	6	UP	CATCHUP	FALLBEHIND	7	TRUE
467	49	2	27	1	4	BACK_LEFT	VELOCITY_2	CATCHUP	30	23	DOWN	CATCHUP	CATCHUP	4	TRUE
468	49	2	27	1	6	BACK_LEFT	VELOCITY_2	FALLBEHIND	30	15	UP	CATCHUP	CATCHUP	5	FALSE
469	49	2	27	1	10	BACK_LEFT	VELOCITY_4	CATCHUP	30	23	DOWN	CATCHUP	CATCHUP	2	TRUE
470	49	2	27	1	7	BACK_LEFT	VELOCITY_3	CATCHUP	30	21	DOWN	CATCHUP	FALLBEHIND	2	TRUE
471	49	2	27	1	12	BACK_LEFT	VELOCITY_4	FALLBEHIND	30	7	UP	FALLBEHIND	FALLBEHIND	0	FALSE
472	49	2	27	1	9	BACK_LEFT	VELOCITY_3	FALLBEHIND	30	12	UP	CATCHUP	CATCHUP	5	FALSE
473	49	2	27	1	6	BACK_LEFT	VELOCITY_2	FALLBEHIND	30	14	UP	CATCHUP	CATCHUP	5	FALSE
474	49	2	27	1	4	BACK_LEFT	VELOCITY_2	CATCHUP	30	23	DOWN	CATCHUP	CATCHUP	4	TRUE
475	49	2	27	1	5	BACK_LEFT	VELOCITY_2	FALLBEHIND	30	12	UP	CATCHUP	FALLBEHIND	3	TRUE
476	49	2	27	1	5	BACK_LEFT	VELOCITY_2	FALLBEHIND	30	11	UP	CATCHUP	CATCHUP	3	TRUE
477	49	2	27	1	3	BACK_LEFT	VELOCITY_1	FALLBEHIND	30	20	UP	CATCHUP	FALLBEHIND	7	FALSE
478	49	2	27	1	4	BACK_LEFT	VELOCITY_2	CATCHUP	30	21	DOWN	CATCHUP	CATCHUP	4	TRUE
479	49	2	27	1	5	BACK_LEFT	VELOCITY_2	FALLBEHIND	30	10	UP	CATCHUP	CATCHUP	3	TRUE
480	49	2	27	1	9	BACK_LEFT	VELOCITY_3	FALLBEHIND	30	11	UP	FALLBEHIND	CATCHUP	6	FALSE
481	49	2	27	1	4	BACK_LEFT	VELOCITY_2	CATCHUP	30	21	DOWN	CATCHUP	CATCHUP	4	TRUE
482	49	2	27	1	7	BACK_LEFT	VELOCITY_3	CATCHUP	30	21	DOWN	CATCHUP	CATCHUP	2	TRUE
483	49	2	27	1	5	BACK_LEFT	VELOCITY_2	FALLBEHIND	30	9	UP	FALLBEHIND	CATCHUP	4	TRUE
484	49	2	27	1	9	BACK_LEFT	VELOCITY_3	FALLBEHIND	30	12	UP	FALLBEHIND	FALLBEHIND	6	FALSE
485	49	2	27	1	5	BACK_LEFT	VELOCITY_2	FALLBEHIND	30	9	UP	FALLBEHIND	FALLBEHIND	4	TRUE
486	49	2	27	1	3	BACK_LEFT	VELOCITY_1	FALLBEHIND	30	19	UP	FALLBEHIND	CATCHUP	8	FALSE
487	49	2	27	1	9	BACK_LEFT	VELOCITY_3	FALLBEHIND	30	13	UP	FALLBEHIND	FALLBEHIND	6	FALSE
488	49	2	27	1	12	BACK_LEFT	VELOCITY_4	FALLBEHIND	30	8	UP	FALLBEHIND	FALLBEHIND	0	FALSE
489	49	2	27	1	9	BACK_LEFT	VELOCITY_3	FALLBEHIND	30	14	UP	FALLBEHIND	FALLBEHIND	6	FALSE
490	49	2	27	1	1	BACK_LEFT	VELOCITY_1	CATCHUP	30	15	DOWN	FALLBEHIND	CATCHUP	5	TRUE
491	49	2	27	1	1	BACK_LEFT	VELOCITY_1	CATCHUP	30	17	DOWN	FALLBEHIND	FALLBEHIND	5	TRUE
492	49	2	27	1	9	BACK_LEFT	VELOCITY_3	FALLBEHIND	30	15	UP	FALLBEHIND	FALLBEHIND	6	FALSE
493	49	2	27	1	5	BACK_LEFT	VELOCITY_2	FALLBEHIND	30	10	UP	FALLBEHIND	FALLBEHIND	4	TRUE
494	49	2	27	1	10	BACK_LEFT	VELOCITY_4	CATCHUP	30	21	DOWN	CATCHUP	CATCHUP	2	TRUE
495	49	2	27	1	1	BACK_LEFT	VELOCITY_1	CATCHUP	30	19	DOWN	CATCHUP	FALLBEHIND	6	TRUE
496	49	2	27	1	5	BACK_LEFT	VELOCITY_2	FALLBEHIND	30	10	UP	CATCHUP	FALLBEHIND	5	TRUE
497	49	2	27	1	1	BACK_LEFT	VELOCITY_1	CATCHUP	30	19	DOWN	CATCHUP	CATCHUP	6	TRUE
498	49	2	27	1	6	BACK_LEFT	VELOCITY_2	FALLBEHIND	30	13	UP	CATCHUP	CATCHUP	5	FALSE
499	49	2	27	1	10	BACK_LEFT	VELOCITY_4	CATCHUP	30	21	DOWN	CATCHUP	CATCHUP	2	TRUE
500	49	2	27	1	4	BACK_LEFT	VELOCITY_2	CATCHUP	30	19	DOWN	CATCHUP	CATCHUP	4	TRUE
501	49	2	27	1	9	BACK_LEFT	VELOCITY_3	FALLBEHIND	30	16	UP	CATCHUP	FALLBEHIND	7	FALSE
502	49	2	27	1	4	BACK_LEFT	VELOCITY_2	CATCHUP	30	19	DOWN	CATCHUP	CATCHUP	4	TRUE
503	49	2	27	1	9	BACK_LEFT	VELOCITY_3	FALLBEHIND	30	15	UP	CATCHUP	CATCHUP	7	FALSE
504	49	2	27	1	4	BACK_LEFT	VELOCITY_2	CATCHUP	30	17	DOWN	CATCHUP	CATCHUP	4	TRUE
505	49	2	27	1	6	BACK_LEFT	VELOCITY_2	FALLBEHIND	30	12	UP	FALLBEHIND	CATCHUP	6	FALSE
506	49	2	27	1	6	BACK_LEFT	VELOCITY_2	FALLBEHIND	30	13	UP	FALLBEHIND	FALLBEHIND	6	FALSE
507	49	2	27	1	6	BACK_LEFT	VELOCITY_2	FALLBEHIND	30	14	UP	CATCHUP	FALLBEHIND	7	FALSE
508	49	2	27	1	4	BACK_LEFT	VELOCITY_2	CATCHUP	30	17	DOWN	FALLBEHIND	CATCHUP	5	TRUE
509	49	2	27	1	10	BACK_LEFT	VELOCITY_4	CATCHUP	30	19	DOWN	CATCHUP	CATCHUP	2	TRUE
510	49	2	27	1	7	BACK_LEFT	VELOCITY_3	CATCHUP	30	19	DOWN	CATCHUP	CATCHUP	2	TRUE
511	49	2	27	1	9	BACK_LEFT	VELOCITY_3	FALLBEHIND	30	14	UP	CATCHUP	CATCHUP	7	FALSE
512	49	2	27	1	9	BACK_LEFT	VELOCITY_3	FALLBEHIND	30	13	UP	CATCHUP	CATCHUP	7	FALSE
513	49	2	27	1	4	BACK_LEFT	VELOCITY_2	CATCHUP	30	19	DOWN	CATCHUP	FALLBEHIND	6	TRUE
514	49	2	27	1	1	BACK_LEFT	VELOCITY_1	CATCHUP	30	17	DOWN	FALLBEHIND	CATCHUP	7	TRUE
515	49	2	27	1	6	BACK_LEFT	VELOCITY_2	FALLBEHIND	30	13	UP	FALLBEHIND	CATCHUP	8	FALSE
516	49	2	27	1	1	BACK_LEFT	VELOCITY_1	CATCHUP	30	19	DOWN	FALLBEHIND	FALLBEHIND	7	TRUE
517	49	2	27	1	5	BACK_LEFT	VELOCITY_2	FALLBEHIND	30	9	UP	FALLBEHIND	CATCHUP	6	TRUE
518	49	2	27	1	11	BACK_LEFT	VELOCITY_4	FALLBEHIND	30	5	UP	CATCHUP	CATCHUP	7	TRUE
519	49	2	27	1	11	BACK_LEFT	VELOCITY_4	FALLBEHIND	30	4	UP	CATCHUP	CATCHUP	7	TRUE
520	49	2	27	1	1	BACK_LEFT	VELOCITY_1	CATCHUP	30	21	DOWN	CATCHUP	FALLBEHIND	0	TRUE
521	49	2	27	1	11	BACK_LEFT	VELOCITY_4	FALLBEHIND	30	3	UP	FALLBEHIND	CATCHUP	8	TRUE
522	49	2	27	1	9	BACK_LEFT	VELOCITY_3	FALLBEHIND	30	12	UP	FALLBEHIND	CATCHUP	8	FALSE
523	49	2	27	1	1	BACK_LEFT	VELOCITY_1	CATCHUP	30	21	DOWN	CATCHUP	CATCHUP	0	TRUE
524	49	2	27	1	4	BACK_LEFT	VELOCITY_2	CATCHUP	30	19	DOWN	FALLBEHIND	CATCHUP	7	TRUE
525	49	2	27	1	10	BACK_LEFT	VELOCITY_4	CATCHUP	30	19	DOWN	CATCHUP	CATCHUP	2	TRUE
526	49	2	27	1	4	BACK_LEFT	VELOCITY_2	CATCHUP	30	21	DOWN	CATCHUP	FALLBEHIND	0	TRUE
527	49	2	27	1	1	BACK_LEFT	VELOCITY_1	CATCHUP	30	20	DOWN	CATCHUP	CATCHUP	0	TRUE
528	49	2	27	1	1	BACK_LEFT	VELOCITY_1	CATCHUP	30	20	DOWN	CATCHUP	CATCHUP	0	TRUE
529	49	2	27	1	12	BACK_LEFT	VELOCITY_4	FALLBEHIND	30	9	UP	CATCHUP	FALLBEHIND	1	FALSE
530	49	2	27	1	12	BACK_LEFT	VELOCITY_4	FALLBEHIND	30	8	UP	FALLBEHIND	CATCHUP	2	FALSE
531	49	2	27	1	10	BACK_LEFT	VELOCITY_4	CATCHUP	30	17	DOWN	FALLBEHIND	CATCHUP	3	TRUE
532	49	2	27	1	7	BACK_LEFT	VELOCITY_3	CATCHUP	30	19	DOWN	CATCHUP	CATCHUP	2	TRUE
533	49	2	27	1	12	BACK_LEFT	VELOCITY_4	FALLBEHIND	30	9	UP	CATCHUP	FALLBEHIND	3	FALSE
534	49	2	27	1	12	BACK_LEFT	VELOCITY_4	FALLBEHIND	30	8	UP	CATCHUP	CATCHUP	3	FALSE
535	49	2	27	1	1	BACK_LEFT	VELOCITY_1	CATCHUP	30	19	DOWN	FALLBEHIND	CATCHUP	1	TRUE
536	49	2	27	1	10	BACK_LEFT	VELOCITY_4	CATCHUP	30	19	DOWN	FALLBEHIND	FALLBEHIND	3	TRUE
537	49	2	27	1	12	BACK_LEFT	VELOCITY_4	FALLBEHIND	30	7	UP	FALLBEHIND	CATCHUP	4	FALSE
538	49	2	27	1	10	BACK_LEFT	VELOCITY_4	CATCHUP	30	21	DOWN	CATCHUP	FALLBEHIND	4	TRUE
539	49	2	27	1	1	BACK_LEFT	VELOCITY_1	CATCHUP	30	20	DOWN	CATCHUP	FALLBEHIND	2	TRUE
540	49	2	27	1	7	BACK_LEFT	VELOCITY_3	CATCHUP	30	17	DOWN	FALLBEHIND	CATCHUP	3	TRUE
541	49	2	27	1	7	BACK_LEFT	VELOCITY_3	CATCHUP	30	19	DOWN	FALLBEHIND	FALLBEHIND	3	TRUE
542	49	2	27	1	4	BACK_LEFT	VELOCITY_2	CATCHUP	30	21	DOWN	FALLBEHIND	CATCHUP	1	TRUE
543	49	2	27	1	4	BACK_LEFT	VELOCITY_2	CATCHUP	30	22	DOWN	CATCHUP	FALLBEHIND	2	TRUE
544	49	2	27	1	7	BACK_LEFT	VELOCITY_3	CATCHUP	30	21	DOWN	CATCHUP	FALLBEHIND	4	TRUE
545	49	2	27	1	10	BACK_LEFT	VELOCITY_4	CATCHUP	30	21	DOWN	CATCHUP	CATCHUP	4	TRUE
546	49	2	27	1	7	BACK_LEFT	VELOCITY_3	CATCHUP	30	21	DOWN	CATCHUP	CATCHUP	4	TRUE
547	49	2	27	1	12	BACK_LEFT	VELOCITY_4	FALLBEHIND	30	8	UP	CATCHUP	FALLBEHIND	5	FALSE
548	49	2	27	1	1	BACK_LEFT	VELOCITY_1	CATCHUP	30	20	DOWN	CATCHUP	CATCHUP	2	TRUE
549	49	2	27	1	12	BACK_LEFT	VELOCITY_4	FALLBEHIND	30	7	UP	FALLBEHIND	CATCHUP	6	FALSE
550	49	2	27	1	5	BACK_LEFT	VELOCITY_2	FALLBEHIND	30	9	UP	FALLBEHIND	FALLBEHIND	6	TRUE
551	49	2	27	1	7	BACK_LEFT	VELOCITY_3	CATCHUP	30	19	DOWN	CATCHUP	CATCHUP	4	TRUE
552	49	2	27	1	12	BACK_LEFT	VELOCITY_4	FALLBEHIND	30	8	UP	CATCHUP	FALLBEHIND	7	FALSE
553	49	2	27	1	1	BACK_LEFT	VELOCITY_1	CATCHUP	30	19	DOWN	FALLBEHIND	CATCHUP	3	TRUE
554	49	2	27	1	1	BACK_LEFT	VELOCITY_1	CATCHUP	30	20	DOWN	FALLBEHIND	FALLBEHIND	3	TRUE
555	49	2	27	1	10	BACK_LEFT	VELOCITY_4	CATCHUP	30	19	DOWN	CATCHUP	CATCHUP	4	TRUE
556	49	2	27	1	7	BACK_LEFT	VELOCITY_3	CATCHUP	30	19	DOWN	CATCHUP	CATCHUP	4	TRUE
557	49	2	27	1	1	BACK_LEFT	VELOCITY_1	CATCHUP	30	21	DOWN	CATCHUP	FALLBEHIND	4	TRUE
558	49	2	27	1	7	BACK_LEFT	VELOCITY_3	CATCHUP	30	17	DOWN	CATCHUP	CATCHUP	4	TRUE
559	49	2	27	1	5	BACK_LEFT	VELOCITY_2	FALLBEHIND	30	10	UP	FALLBEHIND	FALLBEHIND	6	TRUE
560	49	2	27	1	7	BACK_LEFT	VELOCITY_3	CATCHUP	30	17	DOWN	CATCHUP	CATCHUP	4	TRUE
561	49	2	27	1	5	BACK_LEFT	VELOCITY_2	FALLBEHIND	30	10	UP	FALLBEHIND	FALLBEHIND	6	TRUE
562	49	2	27	1	7	BACK_LEFT	VELOCITY_3	CATCHUP	30	15	DOWN	CATCHUP	CATCHUP	4	TRUE
563	49	2	27	1	1	BACK_LEFT	VELOCITY_1	CATCHUP	30	21	DOWN	CATCHUP	CATCHUP	4	TRUE
564	49	2	27	1	1	BACK_LEFT	VELOCITY_1	CATCHUP	30	20	DOWN	FALLBEHIND	CATCHUP	5	TRUE
565	49	2	27	1	4	BACK_LEFT	VELOCITY_2	CATCHUP	30	22	DOWN	CATCHUP	CATCHUP	2	TRUE
566	49	2	27	1	5	BACK_LEFT	VELOCITY_2	FALLBEHIND	30	11	UP	FALLBEHIND	FALLBEHIND	6	TRUE
567	49	2	27	1	12	BACK_LEFT	VELOCITY_4	FALLBEHIND	30	7	UP	CATCHUP	CATCHUP	7	FALSE
568	49	2	27	1	7	BACK_LEFT	VELOCITY_3	CATCHUP	30	15	DOWN	CATCHUP	CATCHUP	4	TRUE
569	49	2	27	1	12	BACK_LEFT	VELOCITY_4	FALLBEHIND	30	6	UP	FALLBEHIND	CATCHUP	8	FALSE
570	49	2	27	1	5	BACK_LEFT	VELOCITY_2	FALLBEHIND	30	11	UP	FALLBEHIND	FALLBEHIND	6	TRUE
571	49	2	27	1	5	BACK_LEFT	VELOCITY_2	FALLBEHIND	30	12	UP	CATCHUP	FALLBEHIND	7	TRUE
572	49	2	27	1	4	BACK_LEFT	VELOCITY_2	CATCHUP	30	21	DOWN	CATCHUP	CATCHUP	2	TRUE
573	49	2	27	1	5	BACK_LEFT	VELOCITY_2	FALLBEHIND	30	11	UP	FALLBEHIND	CATCHUP	8	TRUE
574	49	2	27	1	7	BACK_LEFT	VELOCITY_3	CATCHUP	30	13	DOWN	CATCHUP	CATCHUP	4	TRUE
575	49	2	27	1	7	BACK_LEFT	VELOCITY_3	CATCHUP	30	13	DOWN	CATCHUP	CATCHUP	4	TRUE
576	49	2	27	1	7	BACK_LEFT	VELOCITY_3	CATCHUP	30	11	DOWN	CATCHUP	CATCHUP	4	TRUE
577	49	2	27	1	10	BACK_LEFT	VELOCITY_4	CATCHUP	30	19	DOWN	CATCHUP	CATCHUP	4	TRUE
578	49	2	27	1	1	BACK_LEFT	VELOCITY_1	CATCHUP	30	21	DOWN	CATCHUP	FALLBEHIND	6	TRUE
579	49	2	27	1	1	BACK_LEFT	VELOCITY_1	CATCHUP	30	21	DOWN	CATCHUP	CATCHUP	6	TRUE
580	49	2	27	1	4	BACK_LEFT	VELOCITY_2	CATCHUP	30	21	DOWN	CATCHUP	CATCHUP	2	TRUE
581	49	2	27	1	10	BACK_LEFT	VELOCITY_4	CATCHUP	30	17	DOWN	CATCHUP	CATCHUP	4	TRUE
582	49	2	27	1	4	BACK_LEFT	VELOCITY_2	CATCHUP	30	20	DOWN	CATCHUP	CATCHUP	2	TRUE
583	49	2	27	1	1	BACK_LEFT	VELOCITY_1	CATCHUP	30	20	DOWN	CATCHUP	CATCHUP	6	TRUE
584	49	2	27	1	4	BACK_LEFT	VELOCITY_2	CATCHUP	30	20	DOWN	CATCHUP	CATCHUP	2	TRUE
585	49	2	27	1	10	BACK_LEFT	VELOCITY_4	CATCHUP	30	17	DOWN	CATCHUP	CATCHUP	4	TRUE
586	49	2	27	1	1	BACK_LEFT	VELOCITY_1	CATCHUP	30	20	DOWN	CATCHUP	CATCHUP	6	TRUE
587	49	2	27	1	7	BACK_LEFT	VELOCITY_3	CATCHUP	30	11	DOWN	FALLBEHIND	CATCHUP	5	TRUE
588	49	2	27	1	4	BACK_LEFT	VELOCITY_2	CATCHUP	30	19	DOWN	CATCHUP	CATCHUP	2	TRUE
589	49	2	27	1	7	BACK_LEFT	VELOCITY_3	CATCHUP	30	13	DOWN	CATCHUP	FALLBEHIND	6	TRUE
590	49	2	27	1	7	BACK_LEFT	VELOCITY_3	CATCHUP	30	13	DOWN	FALLBEHIND	CATCHUP	7	TRUE
591	49	2	27	1	4	BACK_LEFT	VELOCITY_2	CATCHUP	30	19	DOWN	CATCHUP	CATCHUP	2	TRUE
592	49	2	27	1	7	BACK_LEFT	VELOCITY_3	CATCHUP	30	15	DOWN	CATCHUP	FALLBEHIND	0	TRUE
593	49	2	27	1	4	BACK_LEFT	VELOCITY_2	CATCHUP	30	18	DOWN	CATCHUP	CATCHUP	2	TRUE
594	49	2	27	1	7	BACK_LEFT	VELOCITY_3	CATCHUP	30	15	DOWN	CATCHUP	CATCHUP	0	TRUE
595	49	2	27	1	1	BACK_LEFT	VELOCITY_1	CATCHUP	30	19	DOWN	CATCHUP	CATCHUP	6	TRUE
596	49	2	27	1	1	BACK_LEFT	VELOCITY_1	CATCHUP	30	19	DOWN	CATCHUP	CATCHUP	6	TRUE
597	49	2	27	1	7	BACK_LEFT	VELOCITY_3	CATCHUP	30	14	DOWN	CATCHUP	CATCHUP	0	TRUE
598	49	2	27	1	7	BACK_LEFT	VELOCITY_3	CATCHUP	30	14	DOWN	CATCHUP	CATCHUP	0	TRUE
599	49	2	27	1	1	BACK_LEFT	VELOCITY_1	CATCHUP	30	18	DOWN	CATCHUP	CATCHUP	6	TRUE
600	49	2	27	1	10	BACK_LEFT	VELOCITY_4	CATCHUP	30	15	DOWN	CATCHUP	CATCHUP	4	TRUE
601	49	2	27	1	1	BACK_LEFT	VELOCITY_1	CATCHUP	30	18	DOWN	CATCHUP	CATCHUP	6	TRUE
602	49	2	27	1	7	BACK_LEFT	VELOCITY_3	CATCHUP	30	13	DOWN	CATCHUP	CATCHUP	0	TRUE
603	49	2	27	1	7	BACK_LEFT	VELOCITY_3	CATCHUP	30	13	DOWN	CATCHUP	CATCHUP	0	TRUE
604	49	2	27	1	10	BACK_LEFT	VELOCITY_4	CATCHUP	30	15	DOWN	CATCHUP	CATCHUP	4	TRUE
605	49	2	27	1	1	BACK_LEFT	VELOCITY_1	CATCHUP	30	17	DOWN	FALLBEHIND	CATCHUP	7	TRUE
606	49	2	27	1	10	BACK_LEFT	VELOCITY_4	CATCHUP	30	13	DOWN	CATCHUP	CATCHUP	4	TRUE
607	49	2	27	1	10	BACK_LEFT	VELOCITY_4	CATCHUP	30	13	DOWN	CATCHUP	CATCHUP	4	TRUE
608	49	2	27	1	10	BACK_LEFT	VELOCITY_4	CATCHUP	30	11	DOWN	CATCHUP	CATCHUP	4	TRUE
609	49	2	27	1	10	BACK_LEFT	VELOCITY_4	CATCHUP	30	11	DOWN	CATCHUP	CATCHUP	4	TRUE
610	49	2	27	1	1	BACK_LEFT	VELOCITY_1	CATCHUP	30	18	DOWN	CATCHUP	FALLBEHIND	8	TRUE
611	49	2	27	1	10	BACK_LEFT	VELOCITY_4	CATCHUP	30	9	DOWN	CATCHUP	CATCHUP	4	TRUE
612	49	2	27	1	10	BACK_LEFT	VELOCITY_4	CATCHUP	30	9	DOWN	CATCHUP	CATCHUP	4	TRUE
613	49	2	27	1	4	BACK_LEFT	VELOCITY_2	CATCHUP	30	18	DOWN	CATCHUP	CATCHUP	2	TRUE
614	49	2	27	1	4	BACK_LEFT	VELOCITY_2	CATCHUP	30	17	DOWN	CATCHUP	CATCHUP	2	TRUE
615	49	2	27	1	4	BACK_LEFT	VELOCITY_2	CATCHUP	30	17	DOWN	CATCHUP	CATCHUP	2	TRUE
616	49	2	27	1	4	BACK_LEFT	VELOCITY_2	CATCHUP	30	16	DOWN	FALLBEHIND	CATCHUP	3	TRUE
617	49	2	27	1	4	BACK_LEFT	VELOCITY_2	CATCHUP	30	17	DOWN	CATCHUP	FALLBEHIND	4	TRUE
618	49	2	27	1	4	BACK_LEFT	VELOCITY_2	CATCHUP	30	17	DOWN	CATCHUP	CATCHUP	4	TRUE
619	49	2	27	1	4	BACK_LEFT	VELOCITY_2	CATCHUP	30	16	DOWN	CATCHUP	CATCHUP	4	TRUE
620	49	2	27	1	7	BACK_LEFT	VELOCITY_3	CATCHUP	30	12	DOWN	FALLBEHIND	CATCHUP	1	TRUE
621	49	2	27	1	10	BACK_LEFT	VELOCITY_4	CATCHUP	30	7	DOWN	FALLBEHIND	CATCHUP	5	TRUE
622	49	2	27	1	7	BACK_LEFT	VELOCITY_3	CATCHUP	30	13	DOWN	FALLBEHIND	FALLBEHIND	1	TRUE
623	49	2	27	1	4	BACK_LEFT	VELOCITY_2	CATCHUP	30	16	DOWN	FALLBEHIND	CATCHUP	5	TRUE
624	49	2	27	1	7	BACK_LEFT	VELOCITY_3	CATCHUP	30	14	DOWN	CATCHUP	FALLBEHIND	2	TRUE
625	49	2	27	1	10	BACK_LEFT	VELOCITY_4	CATCHUP	30	9	DOWN	CATCHUP	FALLBEHIND	6	TRUE
626	49	2	27	1	7	BACK_LEFT	VELOCITY_3	CATCHUP	30	14	DOWN	CATCHUP	CATCHUP	2	TRUE
627	49	2	27	1	4	BACK_LEFT	VELOCITY_2	CATCHUP	30	17	DOWN	CATCHUP	FALLBEHIND	6	TRUE
628	49	2	27	1	7	BACK_LEFT	VELOCITY_3	CATCHUP	30	13	DOWN	CATCHUP	CATCHUP	2	TRUE
629	49	2	27	1	10	BACK_LEFT	VELOCITY_4	CATCHUP	30	9	DOWN	CATCHUP	CATCHUP	6	TRUE
630	49	2	27	1	10	BACK_LEFT	VELOCITY_4	CATCHUP	30	7	DOWN	CATCHUP	CATCHUP	6	TRUE
631	49	2	27	1	7	BACK_LEFT	VELOCITY_3	CATCHUP	30	13	DOWN	CATCHUP	CATCHUP	2	TRUE
632	49	2	27	1	7	BACK_LEFT	VELOCITY_3	CATCHUP	30	12	DOWN	CATCHUP	CATCHUP	2	TRUE
633	49	2	27	1	7	BACK_LEFT	VELOCITY_3	CATCHUP	30	12	DOWN	FALLBEHIND	CATCHUP	3	TRUE
634	49	2	27	1	10	BACK_LEFT	VELOCITY_4	CATCHUP	30	7	DOWN	CATCHUP	CATCHUP	6	TRUE
635	49	2	27	1	4	BACK_LEFT	VELOCITY_2	CATCHUP	30	17	DOWN	CATCHUP	CATCHUP	6	TRUE
636	49	2	27	1	10	BACK_LEFT	VELOCITY_4	CATCHUP	30	5	DOWN	CATCHUP	CATCHUP	6	TRUE
637	49	2	27	1	4	BACK_LEFT	VELOCITY_2	CATCHUP	30	16	DOWN	CATCHUP	CATCHUP	6	TRUE
638	49	2	27	1	4	BACK_LEFT	VELOCITY_2	CATCHUP	30	16	DOWN	CATCHUP	CATCHUP	6	TRUE
639	49	2	27	1	4	BACK_LEFT	VELOCITY_2	CATCHUP	30	15	DOWN	CATCHUP	CATCHUP	6	TRUE
640	49	2	27	1	10	BACK_LEFT	VELOCITY_4	CATCHUP	30	5	DOWN	CATCHUP	CATCHUP	6	TRUE
641	49	2	27	1	7	BACK_LEFT	VELOCITY_3	CATCHUP	30	13	DOWN	CATCHUP	FALLBEHIND	4	TRUE
642	49	2	27	1	4	BACK_LEFT	VELOCITY_2	CATCHUP	30	15	DOWN	CATCHUP	CATCHUP	6	TRUE
643	49	2	27	1	10	BACK_LEFT	VELOCITY_4	CATCHUP	30	3	DOWN	FALLBEHIND	CATCHUP	7	TRUE
644	49	2	27	1	4	BACK_LEFT	VELOCITY_2	CATCHUP	30	14	DOWN	CATCHUP	CATCHUP	6	TRUE
645	49	2	27	1	10	BACK_LEFT	VELOCITY_4	CATCHUP	30	5	DOWN	CATCHUP	FALLBEHIND	0	TRUE
646	49	2	27	1	4	BACK_LEFT	VELOCITY_2	CATCHUP	30	14	DOWN	CATCHUP	CATCHUP	6	TRUE
647	49	2	27	1	10	BACK_LEFT	VELOCITY_4	CATCHUP	30	5	DOWN	CATCHUP	CATCHUP	0	TRUE
648	49	2	27	1	4	BACK_LEFT	VELOCITY_2	CATCHUP	30	13	DOWN	CATCHUP	CATCHUP	6	TRUE
649	49	2	27	1	4	BACK_LEFT	VELOCITY_2	CATCHUP	30	13	DOWN	CATCHUP	CATCHUP	6	TRUE
650	49	2	27	1	7	BACK_LEFT	VELOCITY_3	CATCHUP	30	13	DOWN	CATCHUP	CATCHUP	4	TRUE
651	49	2	27	1	10	BACK_LEFT	VELOCITY_4	CATCHUP	30	4	DOWN	CATCHUP	CATCHUP	0	TRUE
652	49	2	27	1	4	BACK_LEFT	VELOCITY_2	CATCHUP	30	12	DOWN	CATCHUP	CATCHUP	6	TRUE
653	49	2	27	1	7	BACK_LEFT	VELOCITY_3	CATCHUP	30	12	DOWN	CATCHUP	CATCHUP	4	TRUE
654	49	2	27	1	10	BACK_LEFT	VELOCITY_4	CATCHUP	30	4	DOWN	CATCHUP	CATCHUP	0	TRUE
655	49	2	27	1	10	BACK_LEFT	VELOCITY_4	CATCHUP	30	3	DOWN	CATCHUP	CATCHUP	0	TRUE
656	49	2	27	1	4	BACK_LEFT	VELOCITY_2	CATCHUP	30	12	DOWN	CATCHUP	CATCHUP	6	TRUE
657	49	2	27	1	4	BACK_LEFT	VELOCITY_2	CATCHUP	30	11	DOWN	CATCHUP	CATCHUP	6	TRUE
658	49	2	27	1	4	BACK_LEFT	VELOCITY_2	CATCHUP	30	11	DOWN	CATCHUP	CATCHUP	6	TRUE
659	49	2	27	1	10	BACK_LEFT	VELOCITY_4	CATCHUP	30	3	DOWN	CATCHUP	CATCHUP	0	TRUE
660	49	2	27	1	4	BACK_LEFT	VELOCITY_2	CATCHUP	30	10	DOWN	CATCHUP	CATCHUP	6	TRUE
661	49	2	27	1	4	BACK_LEFT	VELOCITY_2	CATCHUP	30	10	DOWN	CATCHUP	CATCHUP	6	TRUE
662	49	2	27	1	10	BACK_LEFT	VELOCITY_4	CATCHUP	30	2	DOWN	CATCHUP	CATCHUP	0	TRUE
663	49	2	27	1	4	BACK_LEFT	VELOCITY_2	CATCHUP	30	9	DOWN	FALLBEHIND	CATCHUP	7	TRUE
664	49	2	27	1	10	BACK_LEFT	VELOCITY_4	CATCHUP	30	2	DOWN	CATCHUP	CATCHUP	0	TRUE
665	49	2	27	1	4	BACK_LEFT	VELOCITY_2	CATCHUP	30	10	DOWN	FALLBEHIND	FALLBEHIND	7	TRUE
666	49	2	27	1	4	BACK_LEFT	VELOCITY_2	CATCHUP	30	11	DOWN	FALLBEHIND	FALLBEHIND	7	TRUE
667	49	2	27	1	10	BACK_LEFT	VELOCITY_4	CATCHUP	30	1	DOWN	CATCHUP	CATCHUP	0	TRUE
668	49	2	27	1	4	BACK_LEFT	VELOCITY_2	CATCHUP	30	12	DOWN	CATCHUP	FALLBEHIND	8	TRUE
669	49	2	27	1	7	BACK_LEFT	VELOCITY_3	CATCHUP	30	12	DOWN	CATCHUP	CATCHUP	4	TRUE
670	49	2	27	1	10	BACK_LEFT	VELOCITY_4	CATCHUP	30	1	DOWN	FALLBEHIND	CATCHUP	1	TRUE
671	49	2	27	1	7	BACK_LEFT	VELOCITY_3	CATCHUP	30	11	DOWN	FALLBEHIND	CATCHUP	5	TRUE
672	49	2	27	1	10	BACK_LEFT	VELOCITY_4	CATCHUP	30	2	DOWN	FALLBEHIND	FALLBEHIND	1	TRUE
673	49	2	27	1	7	BACK_LEFT	VELOCITY_3	CATCHUP	30	12	DOWN	FALLBEHIND	FALLBEHIND	5	TRUE
674	49	2	27	1	7	BACK_LEFT	VELOCITY_3	CATCHUP	30	13	DOWN	FALLBEHIND	FALLBEHIND	5	TRUE
675	49	2	27	1	7	BACK_LEFT	VELOCITY_3	CATCHUP	30	14	DOWN	CATCHUP	FALLBEHIND	6	TRUE
676	49	2	27	1	10	BACK_LEFT	VELOCITY_4	CATCHUP	30	3	DOWN	CATCHUP	FALLBEHIND	2	TRUE
677	49	2	27	1	7	BACK_LEFT	VELOCITY_3	CATCHUP	30	14	DOWN	CATCHUP	CATCHUP	6	TRUE
678	49	2	27	1	7	BACK_LEFT	VELOCITY_3	CATCHUP	30	13	DOWN	CATCHUP	CATCHUP	6	TRUE
679	49	2	27	1	7	BACK_LEFT	VELOCITY_3	CATCHUP	30	13	DOWN	CATCHUP	CATCHUP	6	TRUE
680	49	2	27	1	10	BACK_LEFT	VELOCITY_4	CATCHUP	30	3	DOWN	CATCHUP	CATCHUP	2	TRUE
681	49	2	27	1	7	BACK_LEFT	VELOCITY_3	CATCHUP	30	12	DOWN	CATCHUP	CATCHUP	6	TRUE
682	49	2	27	1	7	BACK_LEFT	VELOCITY_3	CATCHUP	30	12	DOWN	CATCHUP	CATCHUP	6	TRUE
683	49	2	27	1	7	BACK_LEFT	VELOCITY_3	CATCHUP	30	11	DOWN	CATCHUP	CATCHUP	6	TRUE
684	49	2	27	1	7	BACK_LEFT	VELOCITY_3	CATCHUP	30	11	DOWN	CATCHUP	CATCHUP	6	TRUE
685	49	2	27	1	7	BACK_LEFT	VELOCITY_3	CATCHUP	30	10	DOWN	CATCHUP	CATCHUP	6	TRUE
686	49	2	27	1	7	BACK_LEFT	VELOCITY_3	CATCHUP	30	10	DOWN	CATCHUP	CATCHUP	6	TRUE
687	49	2	27	1	10	BACK_LEFT	VELOCITY_4	CATCHUP	30	2	DOWN	CATCHUP	CATCHUP	2	TRUE
688	49	2	27	1	10	BACK_LEFT	VELOCITY_4	CATCHUP	30	2	DOWN	CATCHUP	CATCHUP	2	TRUE
689	49	2	27	1	10	BACK_LEFT	VELOCITY_4	CATCHUP	30	1	DOWN	CATCHUP	CATCHUP	2	TRUE
690	49	2	27	1	7	BACK_LEFT	VELOCITY_3	CATCHUP	30	9	DOWN	CATCHUP	CATCHUP	6	TRUE
691	49	2	27	1	7	BACK_LEFT	VELOCITY_3	CATCHUP	30	9	DOWN	CATCHUP	CATCHUP	6	TRUE
692	49	2	27	1	10	BACK_LEFT	VELOCITY_4	CATCHUP	30	1	DOWN	CATCHUP	CATCHUP	2	TRUE
693	49	2	27	1	10	BACK_LEFT	VELOCITY_4	CATCHUP	30	0	DOWN	CATCHUP	CATCHUP	2	TRUE
694	49	2	27	1	7	BACK_LEFT	VELOCITY_3	CATCHUP	30	8	DOWN	CATCHUP	CATCHUP	6	TRUE
695	49	2	27	1	10	BACK_LEFT	VELOCITY_4	CATCHUP	30	0	DOWN	CATCHUP	CATCHUP	2	TRUE
696	49	2	27	1	7	BACK_LEFT	VELOCITY_3	CATCHUP	30	8	DOWN	FALLBEHIND	CATCHUP	7	TRUE
697	49	2	27	1	7	BACK_LEFT	VELOCITY_3	CATCHUP	30	9	DOWN	FALLBEHIND	FALLBEHIND	7	TRUE
698	49	2	27	1	7	BACK_LEFT	VELOCITY_3	CATCHUP	30	10	DOWN	CATCHUP	FALLBEHIND	8	TRUE
699	49	2	27	1	10	BACK_LEFT	VELOCITY_4	CATCHUP	30	-1	DOWN	CATCHUP	CATCHUP	2	TRUE
700	49	2	27	1	10	BACK_LEFT	VELOCITY_4	CATCHUP	30	-1	DOWN	CATCHUP	CATCHUP	2	TRUE
701	49	2	27	1	10	BACK_LEFT	VELOCITY_4	CATCHUP	30	-2	DOWN	CATCHUP	CATCHUP	2	TRUE
702	49	2	27	1	10	BACK_LEFT	VELOCITY_4	CATCHUP	30	-2	DOWN	CATCHUP	CATCHUP	2	TRUE
703	49	2	27	1	10	BACK_LEFT	VELOCITY_4	CATCHUP	30	-3	DOWN	CATCHUP	CATCHUP	2	TRUE
704	49	2	27	1	10	BACK_LEFT	VELOCITY_4	CATCHUP	30	-3	DOWN	CATCHUP	CATCHUP	2	TRUE
705	49	2	27	1	10	BACK_LEFT	VELOCITY_4	CATCHUP	30	-4	DOWN	CATCHUP	CATCHUP	2	TRUE
706	49	2	27	1	10	BACK_LEFT	VELOCITY_4	CATCHUP	30	-4	DOWN	CATCHUP	CATCHUP	2	TRUE
707	49	2	27	1	10	BACK_LEFT	VELOCITY_4	CATCHUP	30	-5	DOWN	CATCHUP	CATCHUP	2	TRUE
708	49	2	27	1	10	BACK_LEFT	VELOCITY_4	CATCHUP	30	-5	DOWN	CATCHUP	CATCHUP	2	TRUE
709	49	2	27	1	10	BACK_LEFT	VELOCITY_4	CATCHUP	30	-6	DOWN	CATCHUP	CATCHUP	2	TRUE
710	49	2	27	1	10	BACK_LEFT	VELOCITY_4	CATCHUP	30	-6	DOWN	CATCHUP	CATCHUP	2	TRUE
711	49	2	27	1	10	BACK_LEFT	VELOCITY_4	CATCHUP	30	-7	DOWN	FALLBEHIND	CATCHUP	3	TRUE
712	49	2	27	1	10	BACK_LEFT	VELOCITY_4	CATCHUP	30	-6	DOWN	FALLBEHIND	FALLBEHIND	3	TRUE
713	49	2	27	1	10	BACK_LEFT	VELOCITY_4	CATCHUP	30	-5	DOWN	FALLBEHIND	FALLBEHIND	3	TRUE
714	49	2	27	1	10	BACK_LEFT	VELOCITY_4	CATCHUP	30	-4	DOWN	FALLBEHIND	FALLBEHIND	3	TRUE
715	49	2	27	1	10	BACK_LEFT	VELOCITY_4	CATCHUP	30	-3	DOWN	FALLBEHIND	FALLBEHIND	3	TRUE
716	49	2	27	1	10	BACK_LEFT	VELOCITY_4	CATCHUP	30	-2	DOWN	FALLBEHIND	FALLBEHIND	3	TRUE
717	49	2	27	1	10	BACK_LEFT	VELOCITY_4	CATCHUP	30	-1	DOWN	FALLBEHIND	FALLBEHIND	3	TRUE
718	49	2	27	1	10	BACK_LEFT	VELOCITY_4	CATCHUP	30	0	DOWN	FALLBEHIND	FALLBEHIND	3	TRUE
719	49	2	27	1	10	BACK_LEFT	VELOCITY_4	CATCHUP	30	1	DOWN	FALLBEHIND	FALLBEHIND	3	TRUE
720	49	2	27	1	10	BACK_LEFT	VELOCITY_4	CATCHUP	30	2	DOWN	FALLBEHIND	FALLBEHIND	3	TRUE
721	49	2	27	1	10	BACK_LEFT	VELOCITY_4	CATCHUP	30	3	DOWN	FALLBEHIND	FALLBEHIND	3	TRUE
722	49	2	27	1	10	BACK_LEFT	VELOCITY_4	CATCHUP	30	4	DOWN	FALLBEHIND	FALLBEHIND	3	TRUE
723	49	2	27	1	10	BACK_LEFT	VELOCITY_4	CATCHUP	30	5	DOWN	FALLBEHIND	FALLBEHIND	3	TRUE
724	49	2	27	1	10	BACK_LEFT	VELOCITY_4	CATCHUP	30	6	DOWN	FALLBEHIND	FALLBEHIND	3	TRUE
725	49	2	27	1	10	BACK_LEFT	VELOCITY_4	CATCHUP	30	7	DOWN	FALLBEHIND	FALLBEHIND	3	TRUE
726	49	2	27	1	10	BACK_LEFT	VELOCITY_4	CATCHUP	30	8	DOWN	FALLBEHIND	FALLBEHIND	3	TRUE
727	49	2	27	1	10	BACK_LEFT	VELOCITY_4	CATCHUP	30	9	DOWN	FALLBEHIND	FALLBEHIND	3	TRUE
728	49	2	27	1	10	BACK_LEFT	VELOCITY_4	CATCHUP	30	10	DOWN	FALLBEHIND	FALLBEHIND	3	TRUE
729	49	2	27	1	10	BACK_LEFT	VELOCITY_4	CATCHUP	30	11	DOWN	FALLBEHIND	FALLBEHIND	3	TRUE
730	49	2	27	1	10	BACK_LEFT	VELOCITY_4	CATCHUP	30	12	DOWN	FALLBEHIND	FALLBEHIND	3	TRUE
731	49	2	27	1	10	BACK_LEFT	VELOCITY_4	CATCHUP	30	13	DOWN	FALLBEHIND	FALLBEHIND	3	TRUE
732	49	2	27	1	10	BACK_LEFT	VELOCITY_4	CATCHUP	30	14	DOWN	FALLBEHIND	FALLBEHIND	3	TRUE
733	49	2	27	1	10	BACK_LEFT	VELOCITY_4	CATCHUP	30	15	DOWN	CATCHUP	FALLBEHIND	4	TRUE
734	49	2	27	1	10	BACK_LEFT	VELOCITY_4	CATCHUP	30	15	DOWN	CATCHUP	CATCHUP	4	TRUE
735	49	2	27	1	10	BACK_LEFT	VELOCITY_4	CATCHUP	30	14	DOWN	CATCHUP	CATCHUP	4	TRUE
736	49	2	27	1	10	BACK_LEFT	VELOCITY_4	CATCHUP	30	14	DOWN	CATCHUP	CATCHUP	4	TRUE
737	49	2	27	1	10	BACK_LEFT	VELOCITY_4	CATCHUP	30	13	DOWN	CATCHUP	CATCHUP	4	TRUE
738	49	2	27	1	10	BACK_LEFT	VELOCITY_4	CATCHUP	30	13	DOWN	CATCHUP	CATCHUP	4	TRUE
739	49	2	27	1	10	BACK_LEFT	VELOCITY_4	CATCHUP	30	12	DOWN	CATCHUP	CATCHUP	4	TRUE
740	49	2	27	1	10	BACK_LEFT	VELOCITY_4	CATCHUP	30	12	DOWN	CATCHUP	CATCHUP	4	TRUE
741	49	2	27	1	10	BACK_LEFT	VELOCITY_4	CATCHUP	30	11	DOWN	CATCHUP	CATCHUP	4	TRUE
742	49	2	27	1	10	BACK_LEFT	VELOCITY_4	CATCHUP	30	11	DOWN	CATCHUP	CATCHUP	4	TRUE
743	49	2	27	1	10	BACK_LEFT	VELOCITY_4	CATCHUP	30	10	DOWN	CATCHUP	CATCHUP	4	TRUE
744	49	2	27	1	10	BACK_LEFT	VELOCITY_4	CATCHUP	30	10	DOWN	CATCHUP	CATCHUP	4	TRUE
745	49	2	27	1	10	BACK_LEFT	VELOCITY_4	CATCHUP	30	9	DOWN	CATCHUP	CATCHUP	4	TRUE
746	49	2	27	1	10	BACK_LEFT	VELOCITY_4	CATCHUP	30	9	DOWN	CATCHUP	CATCHUP	4	TRUE
747	49	2	27	1	10	BACK_LEFT	VELOCITY_4	CATCHUP	30	8	DOWN	CATCHUP	CATCHUP	4	TRUE
748	49	2	27	1	10	BACK_LEFT	VELOCITY_4	CATCHUP	30	8	DOWN	FALLBEHIND	CATCHUP	5	TRUE
749	49	2	27	1	10	BACK_LEFT	VELOCITY_4	CATCHUP	30	9	DOWN	FALLBEHIND	FALLBEHIND	5	TRUE
750	49	2	27	1	10	BACK_LEFT	VELOCITY_4	CATCHUP	30	10	DOWN	FALLBEHIND	FALLBEHIND	5	TRUE
751	49	2	27	1	10	BACK_LEFT	VELOCITY_4	CATCHUP	30	11	DOWN	FALLBEHIND	FALLBEHIND	5	TRUE
752	49	2	27	1	10	BACK_LEFT	VELOCITY_4	CATCHUP	30	12	DOWN	FALLBEHIND	FALLBEHIND	5	TRUE
753	49	2	27	1	10	BACK_LEFT	VELOCITY_4	CATCHUP	30	13	DOWN	FALLBEHIND	FALLBEHIND	5	TRUE
754	49	2	27	1	10	BACK_LEFT	VELOCITY_4	CATCHUP	30	14	DOWN	FALLBEHIND	FALLBEHIND	5	TRUE
755	49	2	27	1	10	BACK_LEFT	VELOCITY_4	CATCHUP	30	15	DOWN	FALLBEHIND	FALLBEHIND	5	TRUE
756	49	2	27	1	10	BACK_LEFT	VELOCITY_4	CATCHUP	30	16	DOWN	FALLBEHIND	FALLBEHIND	5	TRUE
757	49	2	27	1	10	BACK_LEFT	VELOCITY_4	CATCHUP	30	17	DOWN	FALLBEHIND	FALLBEHIND	5	TRUE
758	49	2	27	1	10	BACK_LEFT	VELOCITY_4	CATCHUP	30	18	DOWN	FALLBEHIND	FALLBEHIND	5	TRUE
759	49	2	27	1	10	BACK_LEFT	VELOCITY_4	CATCHUP	30	19	DOWN	CATCHUP	FALLBEHIND	6	TRUE
760	49	2	27	1	10	BACK_LEFT	VELOCITY_4	CATCHUP	30	19	DOWN	CATCHUP	CATCHUP	6	TRUE
761	49	2	27	1	10	BACK_LEFT	VELOCITY_4	CATCHUP	30	18	DOWN	CATCHUP	CATCHUP	6	TRUE
762	49	2	27	1	10	BACK_LEFT	VELOCITY_4	CATCHUP	30	18	DOWN	CATCHUP	CATCHUP	6	TRUE
763	49	2	27	1	10	BACK_LEFT	VELOCITY_4	CATCHUP	30	17	DOWN	CATCHUP	CATCHUP	6	TRUE
764	49	2	27	1	10	BACK_LEFT	VELOCITY_4	CATCHUP	30	17	DOWN	CATCHUP	CATCHUP	6	TRUE
765	49	2	27	1	10	BACK_LEFT	VELOCITY_4	CATCHUP	30	16	DOWN	CATCHUP	CATCHUP	6	TRUE
766	49	2	27	1	10	BACK_LEFT	VELOCITY_4	CATCHUP	30	16	DOWN	CATCHUP	CATCHUP	6	TRUE
767	49	2	27	1	10	BACK_LEFT	VELOCITY_4	CATCHUP	30	15	DOWN	CATCHUP	CATCHUP	6	TRUE
768	49	2	27	1	10	BACK_LEFT	VELOCITY_4	CATCHUP	30	15	DOWN	CATCHUP	CATCHUP	6	TRUE
769	49	2	27	1	10	BACK_LEFT	VELOCITY_4	CATCHUP	30	14	DOWN	CATCHUP	CATCHUP	6	TRUE
770	49	2	27	1	10	BACK_LEFT	VELOCITY_4	CATCHUP	30	14	DOWN	CATCHUP	CATCHUP	6	TRUE
771	49	2	27	1	10	BACK_LEFT	VELOCITY_4	CATCHUP	30	13	DOWN	CATCHUP	CATCHUP	6	TRUE
772	49	2	27	1	10	BACK_LEFT	VELOCITY_4	CATCHUP	30	13	DOWN	CATCHUP	CATCHUP	6	TRUE
773	49	2	27	1	10	BACK_LEFT	VELOCITY_4	CATCHUP	30	12	DOWN	CATCHUP	CATCHUP	6	TRUE
774	49	2	27	1	10	BACK_LEFT	VELOCITY_4	CATCHUP	30	12	DOWN	CATCHUP	CATCHUP	6	TRUE
775	49	2	27	1	10	BACK_LEFT	VELOCITY_4	CATCHUP	30	11	DOWN	CATCHUP	CATCHUP	6	TRUE
776	49	2	27	1	10	BACK_LEFT	VELOCITY_4	CATCHUP	30	11	DOWN	CATCHUP	CATCHUP	6	TRUE
777	49	2	27	1	10	BACK_LEFT	VELOCITY_4	CATCHUP	30	10	DOWN	CATCHUP	CATCHUP	6	TRUE
778	49	2	27	1	10	BACK_LEFT	VELOCITY_4	CATCHUP	30	10	DOWN	CATCHUP	CATCHUP	6	TRUE
779	49	2	27	1	10	BACK_LEFT	VELOCITY_4	CATCHUP	30	9	DOWN	CATCHUP	CATCHUP	6	TRUE
780	49	2	27	1	10	BACK_LEFT	VELOCITY_4	CATCHUP	30	9	DOWN	CATCHUP	CATCHUP	6	TRUE
781	49	2	27	1	10	BACK_LEFT	VELOCITY_4	CATCHUP	30	8	DOWN	CATCHUP	CATCHUP	6	TRUE
782	49	2	27	1	10	BACK_LEFT	VELOCITY_4	CATCHUP	30	8	DOWN	CATCHUP	CATCHUP	6	TRUE
783	49	2	27	1	10	BACK_LEFT	VELOCITY_4	CATCHUP	30	7	DOWN	CATCHUP	CATCHUP	6	TRUE
784	49	2	27	1	10	BACK_LEFT	VELOCITY_4	CATCHUP	30	7	DOWN	CATCHUP	CATCHUP	6	TRUE
785	49	2	27	1	10	BACK_LEFT	VELOCITY_4	CATCHUP	30	6	DOWN	CATCHUP	CATCHUP	6	TRUE
786	49	2	27	1	10	BACK_LEFT	VELOCITY_4	CATCHUP	30	6	DOWN	CATCHUP	CATCHUP	6	TRUE
787	49	2	27	1	10	BACK_LEFT	VELOCITY_4	CATCHUP	30	5	DOWN	CATCHUP	CATCHUP	6	TRUE
788	49	2	27	1	10	BACK_LEFT	VELOCITY_4	CATCHUP	30	5	DOWN	CATCHUP	CATCHUP	6	TRUE
789	49	2	27	1	10	BACK_LEFT	VELOCITY_4	CATCHUP	30	4	DOWN	FALLBEHIND	CATCHUP	7	TRUE
790	49	2	27	1	10	BACK_LEFT	VELOCITY_4	CATCHUP	30	5	DOWN	FALLBEHIND	FALLBEHIND	7	TRUE
791	49	2	27	1	10	BACK_LEFT	VELOCITY_4	CATCHUP	30	6	DOWN	FALLBEHIND	FALLBEHIND	7	TRUE
792	49	2	27	1	10	BACK_LEFT	VELOCITY_4	CATCHUP	30	7	DOWN	FALLBEHIND	FALLBEHIND	7	TRUE
793	49	2	27	1	10	BACK_LEFT	VELOCITY_4	CATCHUP	30	8	DOWN	CATCHUP	FALLBEHIND	8	TRUE

## Sheet: 6_VP_03
trial	vpNr	vpName	vpAge	sex	stcsID	camPos	camCond	condition	velHaunted	velChaser	stcsType	answer	lastAnswer	alternations	2up1down
1	50	3	21	2	5	BACK_LEFT	VELOCITY_2	FALLBEHIND	30	5	UP	FALLBEHIND	FALLBEHIND	0	TRUE
2	50	3	21	2	3	BACK_LEFT	VELOCITY_1	FALLBEHIND	30	5	UP	CATCHUP	FALLBEHIND	1	FALSE
3	50	3	21	2	9	BACK_LEFT	VELOCITY_3	FALLBEHIND	30	5	UP	FALLBEHIND	FALLBEHIND	0	FALSE
4	50	3	21	2	10	BACK_LEFT	VELOCITY_4	CATCHUP	30	55	DOWN	CATCHUP	CATCHUP	0	TRUE
5	50	3	21	2	4	BACK_LEFT	VELOCITY_2	CATCHUP	30	55	DOWN	CATCHUP	CATCHUP	0	TRUE
6	50	3	21	2	8	BACK_LEFT	VELOCITY_3	FALLBEHIND	30	5	UP	CATCHUP	FALLBEHIND	1	TRUE
7	50	3	21	2	5	BACK_LEFT	VELOCITY_2	FALLBEHIND	30	5	UP	FALLBEHIND	FALLBEHIND	0	TRUE
8	50	3	21	2	1	BACK_LEFT	VELOCITY_1	CATCHUP	30	55	DOWN	CATCHUP	CATCHUP	0	TRUE
9	50	3	21	2	6	BACK_LEFT	VELOCITY_2	FALLBEHIND	30	5	UP	FALLBEHIND	FALLBEHIND	0	FALSE
10	50	3	21	2	10	BACK_LEFT	VELOCITY_4	CATCHUP	30	55	DOWN	CATCHUP	CATCHUP	0	TRUE
11	50	3	21	2	11	BACK_LEFT	VELOCITY_4	FALLBEHIND	30	5	UP	CATCHUP	FALLBEHIND	1	TRUE
12	50	3	21	2	12	BACK_LEFT	VELOCITY_4	FALLBEHIND	30	5	UP	FALLBEHIND	FALLBEHIND	0	FALSE
13	50	3	21	2	11	BACK_LEFT	VELOCITY_4	FALLBEHIND	30	3	UP	FALLBEHIND	CATCHUP	2	TRUE
14	50	3	21	2	9	BACK_LEFT	VELOCITY_3	FALLBEHIND	30	7	UP	FALLBEHIND	FALLBEHIND	0	FALSE
15	50	3	21	2	2	BACK_LEFT	VELOCITY_1	FALLBEHIND	30	5	UP	FALLBEHIND	FALLBEHIND	0	TRUE
16	50	3	21	2	12	BACK_LEFT	VELOCITY_4	FALLBEHIND	30	7	UP	FALLBEHIND	FALLBEHIND	0	FALSE
17	50	3	21	2	9	BACK_LEFT	VELOCITY_3	FALLBEHIND	30	9	UP	FALLBEHIND	FALLBEHIND	0	FALSE
18	50	3	21	2	11	BACK_LEFT	VELOCITY_4	FALLBEHIND	30	3	UP	FALLBEHIND	FALLBEHIND	2	TRUE
19	50	3	21	2	3	BACK_LEFT	VELOCITY_1	FALLBEHIND	30	3	UP	FALLBEHIND	CATCHUP	2	FALSE
20	50	3	21	2	6	BACK_LEFT	VELOCITY_2	FALLBEHIND	30	7	UP	FALLBEHIND	FALLBEHIND	0	FALSE
21	50	3	21	2	1	BACK_LEFT	VELOCITY_1	CATCHUP	30	55	DOWN	CATCHUP	CATCHUP	0	TRUE
22	50	3	21	2	1	BACK_LEFT	VELOCITY_1	CATCHUP	30	53	DOWN	CATCHUP	CATCHUP	0	TRUE
23	50	3	21	2	10	BACK_LEFT	VELOCITY_4	CATCHUP	30	53	DOWN	CATCHUP	CATCHUP	0	TRUE
24	50	3	21	2	11	BACK_LEFT	VELOCITY_4	FALLBEHIND	30	5	UP	FALLBEHIND	FALLBEHIND	2	TRUE
25	50	3	21	2	9	BACK_LEFT	VELOCITY_3	FALLBEHIND	30	11	UP	FALLBEHIND	FALLBEHIND	0	FALSE
26	50	3	21	2	1	BACK_LEFT	VELOCITY_1	CATCHUP	30	53	DOWN	CATCHUP	CATCHUP	0	TRUE
27	50	3	21	2	4	BACK_LEFT	VELOCITY_2	CATCHUP	30	55	DOWN	CATCHUP	CATCHUP	0	TRUE
28	50	3	21	2	7	BACK_LEFT	VELOCITY_3	CATCHUP	30	55	DOWN	CATCHUP	CATCHUP	0	TRUE
29	50	3	21	2	7	BACK_LEFT	VELOCITY_3	CATCHUP	30	55	DOWN	CATCHUP	CATCHUP	0	TRUE
30	50	3	21	2	9	BACK_LEFT	VELOCITY_3	FALLBEHIND	30	13	UP	FALLBEHIND	FALLBEHIND	0	FALSE
31	50	3	21	2	6	BACK_LEFT	VELOCITY_2	FALLBEHIND	30	9	UP	FALLBEHIND	FALLBEHIND	0	FALSE
32	50	3	21	2	10	BACK_LEFT	VELOCITY_4	CATCHUP	30	53	DOWN	CATCHUP	CATCHUP	0	TRUE
33	50	3	21	2	1	BACK_LEFT	VELOCITY_1	CATCHUP	30	51	DOWN	CATCHUP	CATCHUP	0	TRUE
34	50	3	21	2	5	BACK_LEFT	VELOCITY_2	FALLBEHIND	30	7	UP	FALLBEHIND	FALLBEHIND	0	TRUE
35	50	3	21	2	8	BACK_LEFT	VELOCITY_3	FALLBEHIND	30	3	UP	FALLBEHIND	CATCHUP	2	TRUE
36	50	3	21	2	2	BACK_LEFT	VELOCITY_1	FALLBEHIND	30	5	UP	FALLBEHIND	FALLBEHIND	0	TRUE
37	50	3	21	2	8	BACK_LEFT	VELOCITY_3	FALLBEHIND	30	3	UP	FALLBEHIND	FALLBEHIND	2	TRUE
38	50	3	21	2	12	BACK_LEFT	VELOCITY_4	FALLBEHIND	30	9	UP	FALLBEHIND	FALLBEHIND	0	FALSE
39	50	3	21	2	5	BACK_LEFT	VELOCITY_2	FALLBEHIND	30	7	UP	FALLBEHIND	FALLBEHIND	0	TRUE
40	50	3	21	2	8	BACK_LEFT	VELOCITY_3	FALLBEHIND	30	5	UP	FALLBEHIND	FALLBEHIND	2	TRUE
41	50	3	21	2	8	BACK_LEFT	VELOCITY_3	FALLBEHIND	30	5	UP	FALLBEHIND	FALLBEHIND	2	TRUE
42	50	3	21	2	7	BACK_LEFT	VELOCITY_3	CATCHUP	30	53	DOWN	CATCHUP	CATCHUP	0	TRUE
43	50	3	21	2	12	BACK_LEFT	VELOCITY_4	FALLBEHIND	30	11	UP	FALLBEHIND	FALLBEHIND	0	FALSE
44	50	3	21	2	5	BACK_LEFT	VELOCITY_2	FALLBEHIND	30	9	UP	FALLBEHIND	FALLBEHIND	0	TRUE
45	50	3	21	2	3	BACK_LEFT	VELOCITY_1	FALLBEHIND	30	5	UP	FALLBEHIND	FALLBEHIND	2	FALSE
46	50	3	21	2	1	BACK_LEFT	VELOCITY_1	CATCHUP	30	51	DOWN	CATCHUP	CATCHUP	0	TRUE
47	50	3	21	2	6	BACK_LEFT	VELOCITY_2	FALLBEHIND	30	11	UP	FALLBEHIND	FALLBEHIND	0	FALSE
48	50	3	21	2	2	BACK_LEFT	VELOCITY_1	FALLBEHIND	30	7	UP	FALLBEHIND	FALLBEHIND	0	TRUE
49	50	3	21	2	10	BACK_LEFT	VELOCITY_4	CATCHUP	30	51	DOWN	CATCHUP	CATCHUP	0	TRUE
50	50	3	21	2	1	BACK_LEFT	VELOCITY_1	CATCHUP	30	49	DOWN	CATCHUP	CATCHUP	0	TRUE
51	50	3	21	2	1	BACK_LEFT	VELOCITY_1	CATCHUP	30	49	DOWN	CATCHUP	CATCHUP	0	TRUE
52	50	3	21	2	12	BACK_LEFT	VELOCITY_4	FALLBEHIND	30	13	UP	FALLBEHIND	FALLBEHIND	0	FALSE
53	50	3	21	2	3	BACK_LEFT	VELOCITY_1	FALLBEHIND	30	7	UP	FALLBEHIND	FALLBEHIND	2	FALSE
54	50	3	21	2	3	BACK_LEFT	VELOCITY_1	FALLBEHIND	30	9	UP	FALLBEHIND	FALLBEHIND	2	FALSE
55	50	3	21	2	2	BACK_LEFT	VELOCITY_1	FALLBEHIND	30	7	UP	FALLBEHIND	FALLBEHIND	0	TRUE
56	50	3	21	2	6	BACK_LEFT	VELOCITY_2	FALLBEHIND	30	13	UP	FALLBEHIND	FALLBEHIND	0	FALSE
57	50	3	21	2	12	BACK_LEFT	VELOCITY_4	FALLBEHIND	30	15	UP	FALLBEHIND	FALLBEHIND	0	FALSE
58	50	3	21	2	12	BACK_LEFT	VELOCITY_4	FALLBEHIND	30	17	UP	FALLBEHIND	FALLBEHIND	0	FALSE
59	50	3	21	2	10	BACK_LEFT	VELOCITY_4	CATCHUP	30	51	DOWN	CATCHUP	CATCHUP	0	TRUE
60	50	3	21	2	7	BACK_LEFT	VELOCITY_3	CATCHUP	30	53	DOWN	CATCHUP	CATCHUP	0	TRUE
61	50	3	21	2	11	BACK_LEFT	VELOCITY_4	FALLBEHIND	30	5	UP	FALLBEHIND	FALLBEHIND	2	TRUE
62	50	3	21	2	10	BACK_LEFT	VELOCITY_4	CATCHUP	30	49	DOWN	CATCHUP	CATCHUP	0	TRUE
63	50	3	21	2	4	BACK_LEFT	VELOCITY_2	CATCHUP	30	53	DOWN	CATCHUP	CATCHUP	0	TRUE
64	50	3	21	2	12	BACK_LEFT	VELOCITY_4	FALLBEHIND	30	19	UP	FALLBEHIND	FALLBEHIND	0	FALSE
65	50	3	21	2	10	BACK_LEFT	VELOCITY_4	CATCHUP	30	49	DOWN	CATCHUP	CATCHUP	0	TRUE
66	50	3	21	2	5	BACK_LEFT	VELOCITY_2	FALLBEHIND	30	9	UP	CATCHUP	FALLBEHIND	1	TRUE
67	50	3	21	2	3	BACK_LEFT	VELOCITY_1	FALLBEHIND	30	11	UP	FALLBEHIND	FALLBEHIND	2	FALSE
68	50	3	21	2	8	BACK_LEFT	VELOCITY_3	FALLBEHIND	30	7	UP	FALLBEHIND	FALLBEHIND	2	TRUE
69	50	3	21	2	2	BACK_LEFT	VELOCITY_1	FALLBEHIND	30	9	UP	FALLBEHIND	FALLBEHIND	0	TRUE
70	50	3	21	2	5	BACK_LEFT	VELOCITY_2	FALLBEHIND	30	7	UP	FALLBEHIND	CATCHUP	2	TRUE
71	50	3	21	2	7	BACK_LEFT	VELOCITY_3	CATCHUP	30	51	DOWN	CATCHUP	CATCHUP	0	TRUE
72	50	3	21	2	11	BACK_LEFT	VELOCITY_4	FALLBEHIND	30	7	UP	FALLBEHIND	FALLBEHIND	2	TRUE
73	50	3	21	2	9	BACK_LEFT	VELOCITY_3	FALLBEHIND	30	15	UP	FALLBEHIND	FALLBEHIND	0	FALSE
74	50	3	21	2	5	BACK_LEFT	VELOCITY_2	FALLBEHIND	30	7	UP	FALLBEHIND	FALLBEHIND	2	TRUE
75	50	3	21	2	11	BACK_LEFT	VELOCITY_4	FALLBEHIND	30	7	UP	FALLBEHIND	FALLBEHIND	2	TRUE
76	50	3	21	2	9	BACK_LEFT	VELOCITY_3	FALLBEHIND	30	17	UP	FALLBEHIND	FALLBEHIND	0	FALSE
77	50	3	21	2	10	BACK_LEFT	VELOCITY_4	CATCHUP	30	47	DOWN	CATCHUP	CATCHUP	0	TRUE
78	50	3	21	2	6	BACK_LEFT	VELOCITY_2	FALLBEHIND	30	15	UP	FALLBEHIND	FALLBEHIND	0	FALSE
79	50	3	21	2	9	BACK_LEFT	VELOCITY_3	FALLBEHIND	30	19	UP	FALLBEHIND	FALLBEHIND	0	FALSE
80	50	3	21	2	10	BACK_LEFT	VELOCITY_4	CATCHUP	30	47	DOWN	CATCHUP	CATCHUP	0	TRUE
81	50	3	21	2	10	BACK_LEFT	VELOCITY_4	CATCHUP	30	45	DOWN	CATCHUP	CATCHUP	0	TRUE
82	50	3	21	2	5	BACK_LEFT	VELOCITY_2	FALLBEHIND	30	9	UP	FALLBEHIND	FALLBEHIND	2	TRUE
83	50	3	21	2	12	BACK_LEFT	VELOCITY_4	FALLBEHIND	30	21	UP	CATCHUP	FALLBEHIND	1	FALSE
84	50	3	21	2	5	BACK_LEFT	VELOCITY_2	FALLBEHIND	30	9	UP	FALLBEHIND	FALLBEHIND	2	TRUE
85	50	3	21	2	5	BACK_LEFT	VELOCITY_2	FALLBEHIND	30	11	UP	FALLBEHIND	FALLBEHIND	2	TRUE
86	50	3	21	2	9	BACK_LEFT	VELOCITY_3	FALLBEHIND	30	21	UP	FALLBEHIND	FALLBEHIND	0	FALSE
87	50	3	21	2	4	BACK_LEFT	VELOCITY_2	CATCHUP	30	53	DOWN	CATCHUP	CATCHUP	0	TRUE
88	50	3	21	2	3	BACK_LEFT	VELOCITY_1	FALLBEHIND	30	13	UP	FALLBEHIND	FALLBEHIND	2	FALSE
89	50	3	21	2	6	BACK_LEFT	VELOCITY_2	FALLBEHIND	30	17	UP	FALLBEHIND	FALLBEHIND	0	FALSE
90	50	3	21	2	2	BACK_LEFT	VELOCITY_1	FALLBEHIND	30	9	UP	FALLBEHIND	FALLBEHIND	0	TRUE
91	50	3	21	2	8	BACK_LEFT	VELOCITY_3	FALLBEHIND	30	7	UP	FALLBEHIND	FALLBEHIND	2	TRUE
92	50	3	21	2	12	BACK_LEFT	VELOCITY_4	FALLBEHIND	30	19	UP	FALLBEHIND	CATCHUP	2	FALSE
93	50	3	21	2	1	BACK_LEFT	VELOCITY_1	CATCHUP	30	47	DOWN	CATCHUP	CATCHUP	0	TRUE
94	50	3	21	2	9	BACK_LEFT	VELOCITY_3	FALLBEHIND	30	23	UP	FALLBEHIND	FALLBEHIND	0	FALSE
95	50	3	21	2	11	BACK_LEFT	VELOCITY_4	FALLBEHIND	30	9	UP	FALLBEHIND	FALLBEHIND	2	TRUE
96	50	3	21	2	4	BACK_LEFT	VELOCITY_2	CATCHUP	30	51	DOWN	CATCHUP	CATCHUP	0	TRUE
97	50	3	21	2	11	BACK_LEFT	VELOCITY_4	FALLBEHIND	30	9	UP	FALLBEHIND	FALLBEHIND	2	TRUE
98	50	3	21	2	3	BACK_LEFT	VELOCITY_1	FALLBEHIND	30	15	UP	FALLBEHIND	FALLBEHIND	2	FALSE
99	50	3	21	2	5	BACK_LEFT	VELOCITY_2	FALLBEHIND	30	11	UP	FALLBEHIND	FALLBEHIND	2	TRUE
100	50	3	21	2	9	BACK_LEFT	VELOCITY_3	FALLBEHIND	30	25	UP	FALLBEHIND	FALLBEHIND	0	FALSE
101	50	3	21	2	2	BACK_LEFT	VELOCITY_1	FALLBEHIND	30	11	UP	FALLBEHIND	FALLBEHIND	0	TRUE
102	50	3	21	2	4	BACK_LEFT	VELOCITY_2	CATCHUP	30	51	DOWN	CATCHUP	CATCHUP	0	TRUE
103	50	3	21	2	11	BACK_LEFT	VELOCITY_4	FALLBEHIND	30	11	UP	FALLBEHIND	FALLBEHIND	2	TRUE
104	50	3	21	2	10	BACK_LEFT	VELOCITY_4	CATCHUP	30	45	DOWN	CATCHUP	CATCHUP	0	TRUE
105	50	3	21	2	7	BACK_LEFT	VELOCITY_3	CATCHUP	30	51	DOWN	CATCHUP	CATCHUP	0	TRUE
106	50	3	21	2	10	BACK_LEFT	VELOCITY_4	CATCHUP	30	43	DOWN	CATCHUP	CATCHUP	0	TRUE
107	50	3	21	2	10	BACK_LEFT	VELOCITY_4	CATCHUP	30	43	DOWN	CATCHUP	CATCHUP	0	TRUE
108	50	3	21	2	2	BACK_LEFT	VELOCITY_1	FALLBEHIND	30	11	UP	FALLBEHIND	FALLBEHIND	0	TRUE
109	50	3	21	2	8	BACK_LEFT	VELOCITY_3	FALLBEHIND	30	9	UP	FALLBEHIND	FALLBEHIND	2	TRUE
110	50	3	21	2	12	BACK_LEFT	VELOCITY_4	FALLBEHIND	30	21	UP	FALLBEHIND	FALLBEHIND	2	FALSE
111	50	3	21	2	1	BACK_LEFT	VELOCITY_1	CATCHUP	30	47	DOWN	CATCHUP	CATCHUP	0	TRUE
112	50	3	21	2	8	BACK_LEFT	VELOCITY_3	FALLBEHIND	30	9	UP	FALLBEHIND	FALLBEHIND	2	TRUE
113	50	3	21	2	6	BACK_LEFT	VELOCITY_2	FALLBEHIND	30	19	UP	FALLBEHIND	FALLBEHIND	0	FALSE
114	50	3	21	2	7	BACK_LEFT	VELOCITY_3	CATCHUP	30	49	DOWN	CATCHUP	CATCHUP	0	TRUE
115	50	3	21	2	6	BACK_LEFT	VELOCITY_2	FALLBEHIND	30	21	UP	FALLBEHIND	FALLBEHIND	0	FALSE
116	50	3	21	2	6	BACK_LEFT	VELOCITY_2	FALLBEHIND	30	23	UP	FALLBEHIND	FALLBEHIND	0	FALSE
117	50	3	21	2	1	BACK_LEFT	VELOCITY_1	CATCHUP	30	45	DOWN	CATCHUP	CATCHUP	0	TRUE
118	50	3	21	2	4	BACK_LEFT	VELOCITY_2	CATCHUP	30	49	DOWN	CATCHUP	CATCHUP	0	TRUE
119	50	3	21	2	1	BACK_LEFT	VELOCITY_1	CATCHUP	30	45	DOWN	CATCHUP	CATCHUP	0	TRUE
120	50	3	21	2	4	BACK_LEFT	VELOCITY_2	CATCHUP	30	49	DOWN	CATCHUP	CATCHUP	0	TRUE
121	50	3	21	2	1	BACK_LEFT	VELOCITY_1	CATCHUP	30	43	DOWN	CATCHUP	CATCHUP	0	TRUE
122	50	3	21	2	10	BACK_LEFT	VELOCITY_4	CATCHUP	30	41	DOWN	FALLBEHIND	CATCHUP	1	TRUE
123	50	3	21	2	2	BACK_LEFT	VELOCITY_1	FALLBEHIND	30	13	UP	FALLBEHIND	FALLBEHIND	0	TRUE
124	50	3	21	2	1	BACK_LEFT	VELOCITY_1	CATCHUP	30	43	DOWN	CATCHUP	CATCHUP	0	TRUE
125	50	3	21	2	11	BACK_LEFT	VELOCITY_4	FALLBEHIND	30	11	UP	FALLBEHIND	FALLBEHIND	2	TRUE
126	50	3	21	2	9	BACK_LEFT	VELOCITY_3	FALLBEHIND	30	27	UP	FALLBEHIND	FALLBEHIND	0	FALSE
127	50	3	21	2	4	BACK_LEFT	VELOCITY_2	CATCHUP	30	47	DOWN	CATCHUP	CATCHUP	0	TRUE
128	50	3	21	2	5	BACK_LEFT	VELOCITY_2	FALLBEHIND	30	13	UP	FALLBEHIND	FALLBEHIND	2	TRUE
129	50	3	21	2	8	BACK_LEFT	VELOCITY_3	FALLBEHIND	30	11	UP	FALLBEHIND	FALLBEHIND	2	TRUE
130	50	3	21	2	3	BACK_LEFT	VELOCITY_1	FALLBEHIND	30	17	UP	FALLBEHIND	FALLBEHIND	2	FALSE
131	50	3	21	2	12	BACK_LEFT	VELOCITY_4	FALLBEHIND	30	23	UP	FALLBEHIND	FALLBEHIND	2	FALSE
132	50	3	21	2	11	BACK_LEFT	VELOCITY_4	FALLBEHIND	30	13	UP	FALLBEHIND	FALLBEHIND	2	TRUE
133	50	3	21	2	7	BACK_LEFT	VELOCITY_3	CATCHUP	30	49	DOWN	CATCHUP	CATCHUP	0	TRUE
134	50	3	21	2	3	BACK_LEFT	VELOCITY_1	FALLBEHIND	30	19	UP	FALLBEHIND	FALLBEHIND	2	FALSE
135	50	3	21	2	5	BACK_LEFT	VELOCITY_2	FALLBEHIND	30	13	UP	FALLBEHIND	FALLBEHIND	2	TRUE
136	50	3	21	2	4	BACK_LEFT	VELOCITY_2	CATCHUP	30	47	DOWN	CATCHUP	CATCHUP	0	TRUE
137	50	3	21	2	3	BACK_LEFT	VELOCITY_1	FALLBEHIND	30	21	UP	FALLBEHIND	FALLBEHIND	2	FALSE
138	50	3	21	2	7	BACK_LEFT	VELOCITY_3	CATCHUP	30	47	DOWN	CATCHUP	CATCHUP	0	TRUE
139	50	3	21	2	10	BACK_LEFT	VELOCITY_4	CATCHUP	30	43	DOWN	FALLBEHIND	FALLBEHIND	1	TRUE
140	50	3	21	2	1	BACK_LEFT	VELOCITY_1	CATCHUP	30	41	DOWN	CATCHUP	CATCHUP	0	TRUE
141	50	3	21	2	3	BACK_LEFT	VELOCITY_1	FALLBEHIND	30	23	UP	FALLBEHIND	FALLBEHIND	2	FALSE
142	50	3	21	2	7	BACK_LEFT	VELOCITY_3	CATCHUP	30	47	DOWN	CATCHUP	CATCHUP	0	TRUE
143	50	3	21	2	7	BACK_LEFT	VELOCITY_3	CATCHUP	30	45	DOWN	CATCHUP	CATCHUP	0	TRUE
144	50	3	21	2	12	BACK_LEFT	VELOCITY_4	FALLBEHIND	30	25	UP	FALLBEHIND	FALLBEHIND	2	FALSE
145	50	3	21	2	5	BACK_LEFT	VELOCITY_2	FALLBEHIND	30	15	UP	FALLBEHIND	FALLBEHIND	2	TRUE
146	50	3	21	2	9	BACK_LEFT	VELOCITY_3	FALLBEHIND	30	29	UP	FALLBEHIND	FALLBEHIND	0	FALSE
147	50	3	21	2	2	BACK_LEFT	VELOCITY_1	FALLBEHIND	30	13	UP	FALLBEHIND	FALLBEHIND	0	TRUE
148	50	3	21	2	6	BACK_LEFT	VELOCITY_2	FALLBEHIND	30	25	UP	FALLBEHIND	FALLBEHIND	0	FALSE
149	50	3	21	2	1	BACK_LEFT	VELOCITY_1	CATCHUP	30	41	DOWN	CATCHUP	CATCHUP	0	TRUE
150	50	3	21	2	5	BACK_LEFT	VELOCITY_2	FALLBEHIND	30	15	UP	FALLBEHIND	FALLBEHIND	2	TRUE
151	50	3	21	2	5	BACK_LEFT	VELOCITY_2	FALLBEHIND	30	17	UP	FALLBEHIND	FALLBEHIND	2	TRUE
152	50	3	21	2	7	BACK_LEFT	VELOCITY_3	CATCHUP	30	45	DOWN	CATCHUP	CATCHUP	0	TRUE
153	50	3	21	2	12	BACK_LEFT	VELOCITY_4	FALLBEHIND	30	27	UP	FALLBEHIND	FALLBEHIND	2	FALSE
154	50	3	21	2	12	BACK_LEFT	VELOCITY_4	FALLBEHIND	30	29	UP	FALLBEHIND	FALLBEHIND	2	FALSE
155	50	3	21	2	4	BACK_LEFT	VELOCITY_2	CATCHUP	30	45	DOWN	CATCHUP	CATCHUP	0	TRUE
156	50	3	21	2	4	BACK_LEFT	VELOCITY_2	CATCHUP	30	45	DOWN	CATCHUP	CATCHUP	0	TRUE
157	50	3	21	2	3	BACK_LEFT	VELOCITY_1	FALLBEHIND	30	25	UP	FALLBEHIND	FALLBEHIND	2	FALSE
158	50	3	21	2	1	BACK_LEFT	VELOCITY_1	CATCHUP	30	39	DOWN	CATCHUP	CATCHUP	0	TRUE
159	50	3	21	2	5	BACK_LEFT	VELOCITY_2	FALLBEHIND	30	17	UP	FALLBEHIND	FALLBEHIND	2	TRUE
160	50	3	21	2	6	BACK_LEFT	VELOCITY_2	FALLBEHIND	30	27	UP	FALLBEHIND	FALLBEHIND	0	FALSE
161	50	3	21	2	2	BACK_LEFT	VELOCITY_1	FALLBEHIND	30	15	UP	FALLBEHIND	FALLBEHIND	0	TRUE
162	50	3	21	2	9	BACK_LEFT	VELOCITY_3	FALLBEHIND	30	31	UP	FALLBEHIND	FALLBEHIND	0	FALSE
163	50	3	21	2	3	BACK_LEFT	VELOCITY_1	FALLBEHIND	30	27	UP	FALLBEHIND	FALLBEHIND	2	FALSE
164	50	3	21	2	3	BACK_LEFT	VELOCITY_1	FALLBEHIND	30	29	UP	FALLBEHIND	FALLBEHIND	2	FALSE
165	50	3	21	2	8	BACK_LEFT	VELOCITY_3	FALLBEHIND	30	11	UP	FALLBEHIND	FALLBEHIND	2	TRUE
166	50	3	21	2	6	BACK_LEFT	VELOCITY_2	FALLBEHIND	30	29	UP	FALLBEHIND	FALLBEHIND	0	FALSE
167	50	3	21	2	11	BACK_LEFT	VELOCITY_4	FALLBEHIND	30	13	UP	FALLBEHIND	FALLBEHIND	2	TRUE
168	50	3	21	2	9	BACK_LEFT	VELOCITY_3	FALLBEHIND	30	33	UP	FALLBEHIND	FALLBEHIND	0	FALSE
169	50	3	21	2	12	BACK_LEFT	VELOCITY_4	FALLBEHIND	30	31	UP	FALLBEHIND	FALLBEHIND	2	FALSE
170	50	3	21	2	3	BACK_LEFT	VELOCITY_1	FALLBEHIND	30	31	UP	FALLBEHIND	FALLBEHIND	2	FALSE
171	50	3	21	2	6	BACK_LEFT	VELOCITY_2	FALLBEHIND	30	31	UP	FALLBEHIND	FALLBEHIND	0	FALSE
172	50	3	21	2	10	BACK_LEFT	VELOCITY_4	CATCHUP	30	45	DOWN	CATCHUP	FALLBEHIND	2	TRUE
173	50	3	21	2	9	BACK_LEFT	VELOCITY_3	FALLBEHIND	30	35	UP	FALLBEHIND	FALLBEHIND	0	FALSE
174	50	3	21	2	9	BACK_LEFT	VELOCITY_3	FALLBEHIND	30	37	UP	FALLBEHIND	FALLBEHIND	0	FALSE
175	50	3	21	2	7	BACK_LEFT	VELOCITY_3	CATCHUP	30	43	DOWN	CATCHUP	CATCHUP	0	TRUE
176	50	3	21	2	4	BACK_LEFT	VELOCITY_2	CATCHUP	30	43	DOWN	CATCHUP	CATCHUP	0	TRUE
177	50	3	21	2	4	BACK_LEFT	VELOCITY_2	CATCHUP	30	43	DOWN	CATCHUP	CATCHUP	0	TRUE
178	50	3	21	2	2	BACK_LEFT	VELOCITY_1	FALLBEHIND	30	15	UP	FALLBEHIND	FALLBEHIND	0	TRUE
179	50	3	21	2	11	BACK_LEFT	VELOCITY_4	FALLBEHIND	30	15	UP	FALLBEHIND	FALLBEHIND	2	TRUE
180	50	3	21	2	3	BACK_LEFT	VELOCITY_1	FALLBEHIND	30	33	UP	FALLBEHIND	FALLBEHIND	2	FALSE
181	50	3	21	2	11	BACK_LEFT	VELOCITY_4	FALLBEHIND	30	15	UP	FALLBEHIND	FALLBEHIND	2	TRUE
182	50	3	21	2	4	BACK_LEFT	VELOCITY_2	CATCHUP	30	41	DOWN	CATCHUP	CATCHUP	0	TRUE
183	50	3	21	2	7	BACK_LEFT	VELOCITY_3	CATCHUP	30	43	DOWN	CATCHUP	CATCHUP	0	TRUE
184	50	3	21	2	8	BACK_LEFT	VELOCITY_3	FALLBEHIND	30	13	UP	FALLBEHIND	FALLBEHIND	2	TRUE
185	50	3	21	2	5	BACK_LEFT	VELOCITY_2	FALLBEHIND	30	19	UP	FALLBEHIND	FALLBEHIND	2	TRUE
186	50	3	21	2	3	BACK_LEFT	VELOCITY_1	FALLBEHIND	30	35	UP	FALLBEHIND	FALLBEHIND	2	FALSE
187	50	3	21	2	2	BACK_LEFT	VELOCITY_1	FALLBEHIND	30	17	UP	FALLBEHIND	FALLBEHIND	0	TRUE
188	50	3	21	2	9	BACK_LEFT	VELOCITY_3	FALLBEHIND	30	39	UP	CATCHUP	FALLBEHIND	1	FALSE
189	50	3	21	2	5	BACK_LEFT	VELOCITY_2	FALLBEHIND	30	19	UP	FALLBEHIND	FALLBEHIND	2	TRUE
190	50	3	21	2	8	BACK_LEFT	VELOCITY_3	FALLBEHIND	30	13	UP	FALLBEHIND	FALLBEHIND	2	TRUE
191	50	3	21	2	2	BACK_LEFT	VELOCITY_1	FALLBEHIND	30	17	UP	FALLBEHIND	FALLBEHIND	0	TRUE
192	50	3	21	2	6	BACK_LEFT	VELOCITY_2	FALLBEHIND	30	33	UP	CATCHUP	FALLBEHIND	1	FALSE
193	50	3	21	2	4	BACK_LEFT	VELOCITY_2	CATCHUP	30	41	DOWN	CATCHUP	CATCHUP	0	TRUE
194	50	3	21	2	4	BACK_LEFT	VELOCITY_2	CATCHUP	30	39	DOWN	CATCHUP	CATCHUP	0	TRUE
195	50	3	21	2	10	BACK_LEFT	VELOCITY_4	CATCHUP	30	45	DOWN	CATCHUP	CATCHUP	2	TRUE
196	50	3	21	2	2	BACK_LEFT	VELOCITY_1	FALLBEHIND	30	19	UP	FALLBEHIND	FALLBEHIND	0	TRUE
197	50	3	21	2	5	BACK_LEFT	VELOCITY_2	FALLBEHIND	30	21	UP	FALLBEHIND	FALLBEHIND	2	TRUE
198	50	3	21	2	4	BACK_LEFT	VELOCITY_2	CATCHUP	30	39	DOWN	CATCHUP	CATCHUP	0	TRUE
199	50	3	21	2	1	BACK_LEFT	VELOCITY_1	CATCHUP	30	39	DOWN	CATCHUP	CATCHUP	0	TRUE
200	50	3	21	2	5	BACK_LEFT	VELOCITY_2	FALLBEHIND	30	21	UP	FALLBEHIND	FALLBEHIND	2	TRUE
201	50	3	21	2	10	BACK_LEFT	VELOCITY_4	CATCHUP	30	43	DOWN	CATCHUP	CATCHUP	2	TRUE
202	50	3	21	2	4	BACK_LEFT	VELOCITY_2	CATCHUP	30	37	DOWN	CATCHUP	CATCHUP	0	TRUE
203	50	3	21	2	4	BACK_LEFT	VELOCITY_2	CATCHUP	30	37	DOWN	CATCHUP	CATCHUP	0	TRUE
204	50	3	21	2	9	BACK_LEFT	VELOCITY_3	FALLBEHIND	30	37	UP	CATCHUP	CATCHUP	1	FALSE
205	50	3	21	2	7	BACK_LEFT	VELOCITY_3	CATCHUP	30	41	DOWN	FALLBEHIND	CATCHUP	1	TRUE
206	50	3	21	2	3	BACK_LEFT	VELOCITY_1	FALLBEHIND	30	37	UP	FALLBEHIND	FALLBEHIND	2	FALSE
207	50	3	21	2	4	BACK_LEFT	VELOCITY_2	CATCHUP	30	35	DOWN	FALLBEHIND	CATCHUP	1	TRUE
208	50	3	21	2	3	BACK_LEFT	VELOCITY_1	FALLBEHIND	30	39	UP	FALLBEHIND	FALLBEHIND	2	FALSE
209	50	3	21	2	3	BACK_LEFT	VELOCITY_1	FALLBEHIND	30	41	UP	FALLBEHIND	FALLBEHIND	2	FALSE
210	50	3	21	2	5	BACK_LEFT	VELOCITY_2	FALLBEHIND	30	23	UP	FALLBEHIND	FALLBEHIND	2	TRUE
211	50	3	21	2	8	BACK_LEFT	VELOCITY_3	FALLBEHIND	30	15	UP	FALLBEHIND	FALLBEHIND	2	TRUE
212	50	3	21	2	6	BACK_LEFT	VELOCITY_2	FALLBEHIND	30	31	UP	FALLBEHIND	CATCHUP	2	FALSE
213	50	3	21	2	4	BACK_LEFT	VELOCITY_2	CATCHUP	30	37	DOWN	FALLBEHIND	FALLBEHIND	1	TRUE
214	50	3	21	2	7	BACK_LEFT	VELOCITY_3	CATCHUP	30	43	DOWN	FALLBEHIND	FALLBEHIND	1	TRUE
215	50	3	21	2	8	BACK_LEFT	VELOCITY_3	FALLBEHIND	30	15	UP	FALLBEHIND	FALLBEHIND	2	TRUE
216	50	3	21	2	4	BACK_LEFT	VELOCITY_2	CATCHUP	30	39	DOWN	CATCHUP	FALLBEHIND	2	TRUE
217	50	3	21	2	7	BACK_LEFT	VELOCITY_3	CATCHUP	30	45	DOWN	FALLBEHIND	FALLBEHIND	1	TRUE
218	50	3	21	2	12	BACK_LEFT	VELOCITY_4	FALLBEHIND	30	33	UP	FALLBEHIND	FALLBEHIND	2	FALSE
219	50	3	21	2	3	BACK_LEFT	VELOCITY_1	FALLBEHIND	30	43	UP	CATCHUP	FALLBEHIND	3	FALSE
220	50	3	21	2	10	BACK_LEFT	VELOCITY_4	CATCHUP	30	43	DOWN	FALLBEHIND	CATCHUP	3	TRUE
221	50	3	21	2	12	BACK_LEFT	VELOCITY_4	FALLBEHIND	30	35	UP	FALLBEHIND	FALLBEHIND	2	FALSE
222	50	3	21	2	10	BACK_LEFT	VELOCITY_4	CATCHUP	30	45	DOWN	FALLBEHIND	FALLBEHIND	3	TRUE
223	50	3	21	2	5	BACK_LEFT	VELOCITY_2	FALLBEHIND	30	23	UP	FALLBEHIND	FALLBEHIND	2	TRUE
224	50	3	21	2	12	BACK_LEFT	VELOCITY_4	FALLBEHIND	30	37	UP	FALLBEHIND	FALLBEHIND	2	FALSE
225	50	3	21	2	6	BACK_LEFT	VELOCITY_2	FALLBEHIND	30	33	UP	FALLBEHIND	FALLBEHIND	2	FALSE
226	50	3	21	2	4	BACK_LEFT	VELOCITY_2	CATCHUP	30	39	DOWN	CATCHUP	CATCHUP	2	TRUE
227	50	3	21	2	9	BACK_LEFT	VELOCITY_3	FALLBEHIND	30	35	UP	FALLBEHIND	CATCHUP	2	FALSE
228	50	3	21	2	6	BACK_LEFT	VELOCITY_2	FALLBEHIND	30	35	UP	FALLBEHIND	FALLBEHIND	2	FALSE
229	50	3	21	2	5	BACK_LEFT	VELOCITY_2	FALLBEHIND	30	25	UP	FALLBEHIND	FALLBEHIND	2	TRUE
230	50	3	21	2	6	BACK_LEFT	VELOCITY_2	FALLBEHIND	30	37	UP	FALLBEHIND	FALLBEHIND	2	FALSE
231	50	3	21	2	7	BACK_LEFT	VELOCITY_3	CATCHUP	30	47	DOWN	CATCHUP	FALLBEHIND	2	TRUE
232	50	3	21	2	6	BACK_LEFT	VELOCITY_2	FALLBEHIND	30	39	UP	FALLBEHIND	FALLBEHIND	2	FALSE
233	50	3	21	2	12	BACK_LEFT	VELOCITY_4	FALLBEHIND	30	39	UP	FALLBEHIND	FALLBEHIND	2	FALSE
234	50	3	21	2	10	BACK_LEFT	VELOCITY_4	CATCHUP	30	47	DOWN	CATCHUP	FALLBEHIND	4	TRUE
235	50	3	21	2	2	BACK_LEFT	VELOCITY_1	FALLBEHIND	30	19	UP	FALLBEHIND	FALLBEHIND	0	TRUE
236	50	3	21	2	2	BACK_LEFT	VELOCITY_1	FALLBEHIND	30	21	UP	FALLBEHIND	FALLBEHIND	0	TRUE
237	50	3	21	2	8	BACK_LEFT	VELOCITY_3	FALLBEHIND	30	17	UP	FALLBEHIND	FALLBEHIND	2	TRUE
238	50	3	21	2	4	BACK_LEFT	VELOCITY_2	CATCHUP	30	37	DOWN	CATCHUP	CATCHUP	2	TRUE
239	50	3	21	2	3	BACK_LEFT	VELOCITY_1	FALLBEHIND	30	41	UP	FALLBEHIND	CATCHUP	4	FALSE
240	50	3	21	2	3	BACK_LEFT	VELOCITY_1	FALLBEHIND	30	43	UP	CATCHUP	FALLBEHIND	5	FALSE
241	50	3	21	2	2	BACK_LEFT	VELOCITY_1	FALLBEHIND	30	21	UP	FALLBEHIND	FALLBEHIND	0	TRUE
242	50	3	21	2	9	BACK_LEFT	VELOCITY_3	FALLBEHIND	30	37	UP	FALLBEHIND	FALLBEHIND	2	FALSE
243	50	3	21	2	5	BACK_LEFT	VELOCITY_2	FALLBEHIND	30	25	UP	FALLBEHIND	FALLBEHIND	2	TRUE
244	50	3	21	2	6	BACK_LEFT	VELOCITY_2	FALLBEHIND	30	41	UP	CATCHUP	FALLBEHIND	3	FALSE
245	50	3	21	2	3	BACK_LEFT	VELOCITY_1	FALLBEHIND	30	41	UP	CATCHUP	CATCHUP	5	FALSE
246	50	3	21	2	12	BACK_LEFT	VELOCITY_4	FALLBEHIND	30	41	UP	FALLBEHIND	FALLBEHIND	2	FALSE
247	50	3	21	2	12	BACK_LEFT	VELOCITY_4	FALLBEHIND	30	43	UP	FALLBEHIND	FALLBEHIND	2	FALSE
248	50	3	21	2	6	BACK_LEFT	VELOCITY_2	FALLBEHIND	30	39	UP	CATCHUP	CATCHUP	3	FALSE
249	50	3	21	2	10	BACK_LEFT	VELOCITY_4	CATCHUP	30	47	DOWN	FALLBEHIND	CATCHUP	5	TRUE
250	50	3	21	2	5	BACK_LEFT	VELOCITY_2	FALLBEHIND	30	27	UP	FALLBEHIND	FALLBEHIND	2	TRUE
251	50	3	21	2	8	BACK_LEFT	VELOCITY_3	FALLBEHIND	30	17	UP	FALLBEHIND	FALLBEHIND	2	TRUE
252	50	3	21	2	3	BACK_LEFT	VELOCITY_1	FALLBEHIND	30	39	UP	FALLBEHIND	CATCHUP	6	FALSE
253	50	3	21	2	11	BACK_LEFT	VELOCITY_4	FALLBEHIND	30	17	UP	FALLBEHIND	FALLBEHIND	2	TRUE
254	50	3	21	2	4	BACK_LEFT	VELOCITY_2	CATCHUP	30	37	DOWN	FALLBEHIND	CATCHUP	3	TRUE
255	50	3	21	2	9	BACK_LEFT	VELOCITY_3	FALLBEHIND	30	39	UP	FALLBEHIND	FALLBEHIND	2	FALSE
256	50	3	21	2	1	BACK_LEFT	VELOCITY_1	CATCHUP	30	37	DOWN	CATCHUP	CATCHUP	0	TRUE
257	50	3	21	2	3	BACK_LEFT	VELOCITY_1	FALLBEHIND	30	41	UP	FALLBEHIND	FALLBEHIND	6	FALSE
258	50	3	21	2	9	BACK_LEFT	VELOCITY_3	FALLBEHIND	30	41	UP	FALLBEHIND	FALLBEHIND	2	FALSE
259	50	3	21	2	3	BACK_LEFT	VELOCITY_1	FALLBEHIND	30	43	UP	FALLBEHIND	FALLBEHIND	6	FALSE
260	50	3	21	2	1	BACK_LEFT	VELOCITY_1	CATCHUP	30	37	DOWN	FALLBEHIND	CATCHUP	1	TRUE
261	50	3	21	2	6	BACK_LEFT	VELOCITY_2	FALLBEHIND	30	37	UP	FALLBEHIND	CATCHUP	4	FALSE
262	50	3	21	2	2	BACK_LEFT	VELOCITY_1	FALLBEHIND	30	23	UP	FALLBEHIND	FALLBEHIND	0	TRUE
263	50	3	21	2	10	BACK_LEFT	VELOCITY_4	CATCHUP	30	49	DOWN	CATCHUP	FALLBEHIND	6	TRUE
264	50	3	21	2	4	BACK_LEFT	VELOCITY_2	CATCHUP	30	39	DOWN	FALLBEHIND	FALLBEHIND	3	TRUE
265	50	3	21	2	10	BACK_LEFT	VELOCITY_4	CATCHUP	30	49	DOWN	FALLBEHIND	CATCHUP	7	TRUE
266	50	3	21	2	3	BACK_LEFT	VELOCITY_1	FALLBEHIND	30	45	UP	FALLBEHIND	FALLBEHIND	6	FALSE
267	50	3	21	2	10	BACK_LEFT	VELOCITY_4	CATCHUP	30	51	DOWN	CATCHUP	FALLBEHIND	0	TRUE
268	50	3	21	2	9	BACK_LEFT	VELOCITY_3	FALLBEHIND	30	43	UP	FALLBEHIND	FALLBEHIND	2	FALSE
269	50	3	21	2	8	BACK_LEFT	VELOCITY_3	FALLBEHIND	30	19	UP	FALLBEHIND	FALLBEHIND	2	TRUE
270	50	3	21	2	6	BACK_LEFT	VELOCITY_2	FALLBEHIND	30	39	UP	CATCHUP	FALLBEHIND	5	FALSE
271	50	3	21	2	6	BACK_LEFT	VELOCITY_2	FALLBEHIND	30	37	UP	FALLBEHIND	CATCHUP	6	FALSE
272	50	3	21	2	11	BACK_LEFT	VELOCITY_4	FALLBEHIND	30	17	UP	FALLBEHIND	FALLBEHIND	2	TRUE
273	50	3	21	2	8	BACK_LEFT	VELOCITY_3	FALLBEHIND	30	19	UP	FALLBEHIND	FALLBEHIND	2	TRUE
274	50	3	21	2	3	BACK_LEFT	VELOCITY_1	FALLBEHIND	30	47	UP	FALLBEHIND	FALLBEHIND	6	FALSE
275	50	3	21	2	6	BACK_LEFT	VELOCITY_2	FALLBEHIND	30	39	UP	FALLBEHIND	FALLBEHIND	6	FALSE
276	50	3	21	2	7	BACK_LEFT	VELOCITY_3	CATCHUP	30	47	DOWN	CATCHUP	CATCHUP	2	TRUE
277	50	3	21	2	9	BACK_LEFT	VELOCITY_3	FALLBEHIND	30	45	UP	CATCHUP	FALLBEHIND	3	FALSE
278	50	3	21	2	4	BACK_LEFT	VELOCITY_2	CATCHUP	30	41	DOWN	CATCHUP	FALLBEHIND	4	TRUE
279	50	3	21	2	11	BACK_LEFT	VELOCITY_4	FALLBEHIND	30	19	UP	FALLBEHIND	FALLBEHIND	2	TRUE
280	50	3	21	2	10	BACK_LEFT	VELOCITY_4	CATCHUP	30	51	DOWN	CATCHUP	CATCHUP	0	TRUE
281	50	3	21	2	12	BACK_LEFT	VELOCITY_4	FALLBEHIND	30	45	UP	FALLBEHIND	FALLBEHIND	2	FALSE
282	50	3	21	2	6	BACK_LEFT	VELOCITY_2	FALLBEHIND	30	41	UP	FALLBEHIND	FALLBEHIND	6	FALSE
283	50	3	21	2	9	BACK_LEFT	VELOCITY_3	FALLBEHIND	30	43	UP	FALLBEHIND	CATCHUP	4	FALSE
284	50	3	21	2	7	BACK_LEFT	VELOCITY_3	CATCHUP	30	45	DOWN	FALLBEHIND	CATCHUP	3	TRUE
285	50	3	21	2	7	BACK_LEFT	VELOCITY_3	CATCHUP	30	47	DOWN	FALLBEHIND	FALLBEHIND	3	TRUE
286	50	3	21	2	12	BACK_LEFT	VELOCITY_4	FALLBEHIND	30	47	UP	FALLBEHIND	FALLBEHIND	2	FALSE
287	50	3	21	2	12	BACK_LEFT	VELOCITY_4	FALLBEHIND	30	49	UP	FALLBEHIND	FALLBEHIND	2	FALSE
288	50	3	21	2	7	BACK_LEFT	VELOCITY_3	CATCHUP	30	49	DOWN	FALLBEHIND	FALLBEHIND	3	TRUE
289	50	3	21	2	4	BACK_LEFT	VELOCITY_2	CATCHUP	30	41	DOWN	CATCHUP	CATCHUP	4	TRUE
290	50	3	21	2	2	BACK_LEFT	VELOCITY_1	FALLBEHIND	30	23	UP	FALLBEHIND	FALLBEHIND	0	TRUE
291	50	3	21	2	11	BACK_LEFT	VELOCITY_4	FALLBEHIND	30	19	UP	FALLBEHIND	FALLBEHIND	2	TRUE
292	50	3	21	2	3	BACK_LEFT	VELOCITY_1	FALLBEHIND	30	49	UP	CATCHUP	FALLBEHIND	7	FALSE
293	50	3	21	2	11	BACK_LEFT	VELOCITY_4	FALLBEHIND	30	21	UP	FALLBEHIND	FALLBEHIND	2	TRUE
294	50	3	21	2	9	BACK_LEFT	VELOCITY_3	FALLBEHIND	30	45	UP	FALLBEHIND	FALLBEHIND	4	FALSE
295	50	3	21	2	1	BACK_LEFT	VELOCITY_1	CATCHUP	30	39	DOWN	FALLBEHIND	FALLBEHIND	1	TRUE
296	50	3	21	2	3	BACK_LEFT	VELOCITY_1	FALLBEHIND	30	47	UP	CATCHUP	CATCHUP	7	FALSE
297	50	3	21	2	1	BACK_LEFT	VELOCITY_1	CATCHUP	30	41	DOWN	CATCHUP	FALLBEHIND	2	TRUE
298	50	3	21	2	9	BACK_LEFT	VELOCITY_3	FALLBEHIND	30	47	UP	FALLBEHIND	FALLBEHIND	4	FALSE
299	50	3	21	2	11	BACK_LEFT	VELOCITY_4	FALLBEHIND	30	21	UP	FALLBEHIND	FALLBEHIND	2	TRUE
300	50	3	21	2	2	BACK_LEFT	VELOCITY_1	FALLBEHIND	30	25	UP	FALLBEHIND	FALLBEHIND	0	TRUE
301	50	3	21	2	12	BACK_LEFT	VELOCITY_4	FALLBEHIND	30	51	UP	CATCHUP	FALLBEHIND	3	FALSE
302	50	3	21	2	1	BACK_LEFT	VELOCITY_1	CATCHUP	30	41	DOWN	CATCHUP	CATCHUP	2	TRUE
303	50	3	21	2	8	BACK_LEFT	VELOCITY_3	FALLBEHIND	30	21	UP	FALLBEHIND	FALLBEHIND	2	TRUE
304	50	3	21	2	3	BACK_LEFT	VELOCITY_1	FALLBEHIND	30	45	UP	CATCHUP	CATCHUP	7	FALSE
305	50	3	21	2	5	BACK_LEFT	VELOCITY_2	FALLBEHIND	30	27	UP	FALLBEHIND	FALLBEHIND	2	TRUE
306	50	3	21	2	5	BACK_LEFT	VELOCITY_2	FALLBEHIND	30	29	UP	FALLBEHIND	FALLBEHIND	2	TRUE
307	50	3	21	2	2	BACK_LEFT	VELOCITY_1	FALLBEHIND	30	25	UP	FALLBEHIND	FALLBEHIND	0	TRUE
308	50	3	21	2	6	BACK_LEFT	VELOCITY_2	FALLBEHIND	30	43	UP	FALLBEHIND	FALLBEHIND	6	FALSE
309	50	3	21	2	8	BACK_LEFT	VELOCITY_3	FALLBEHIND	30	21	UP	FALLBEHIND	FALLBEHIND	2	TRUE
310	50	3	21	2	12	BACK_LEFT	VELOCITY_4	FALLBEHIND	30	49	UP	CATCHUP	CATCHUP	3	FALSE
311	50	3	21	2	9	BACK_LEFT	VELOCITY_3	FALLBEHIND	30	49	UP	FALLBEHIND	FALLBEHIND	4	FALSE
312	50	3	21	2	6	BACK_LEFT	VELOCITY_2	FALLBEHIND	30	45	UP	FALLBEHIND	FALLBEHIND	6	FALSE
313	50	3	21	2	11	BACK_LEFT	VELOCITY_4	FALLBEHIND	30	23	UP	FALLBEHIND	FALLBEHIND	2	TRUE
314	50	3	21	2	5	BACK_LEFT	VELOCITY_2	FALLBEHIND	30	29	UP	FALLBEHIND	FALLBEHIND	2	TRUE
315	50	3	21	2	2	BACK_LEFT	VELOCITY_1	FALLBEHIND	30	27	UP	FALLBEHIND	FALLBEHIND	0	TRUE
316	50	3	21	2	6	BACK_LEFT	VELOCITY_2	FALLBEHIND	30	47	UP	CATCHUP	FALLBEHIND	7	FALSE
317	50	3	21	2	7	BACK_LEFT	VELOCITY_3	CATCHUP	30	51	DOWN	FALLBEHIND	FALLBEHIND	3	TRUE
318	50	3	21	2	8	BACK_LEFT	VELOCITY_3	FALLBEHIND	30	23	UP	FALLBEHIND	FALLBEHIND	2	TRUE
319	50	3	21	2	2	BACK_LEFT	VELOCITY_1	FALLBEHIND	30	27	UP	FALLBEHIND	FALLBEHIND	0	TRUE
320	50	3	21	2	3	BACK_LEFT	VELOCITY_1	FALLBEHIND	30	43	UP	CATCHUP	CATCHUP	7	FALSE
321	50	3	21	2	6	BACK_LEFT	VELOCITY_2	FALLBEHIND	30	45	UP	CATCHUP	CATCHUP	7	FALSE
322	50	3	21	2	11	BACK_LEFT	VELOCITY_4	FALLBEHIND	30	23	UP	FALLBEHIND	FALLBEHIND	2	TRUE
323	50	3	21	2	6	BACK_LEFT	VELOCITY_2	FALLBEHIND	30	43	UP	FALLBEHIND	CATCHUP	0	FALSE
324	50	3	21	2	7	BACK_LEFT	VELOCITY_3	CATCHUP	30	53	DOWN	FALLBEHIND	FALLBEHIND	3	TRUE
325	50	3	21	2	6	BACK_LEFT	VELOCITY_2	FALLBEHIND	30	44	UP	CATCHUP	FALLBEHIND	1	FALSE
326	50	3	21	2	4	BACK_LEFT	VELOCITY_2	CATCHUP	30	39	DOWN	FALLBEHIND	CATCHUP	5	TRUE
327	50	3	21	2	3	BACK_LEFT	VELOCITY_1	FALLBEHIND	30	41	UP	CATCHUP	CATCHUP	7	FALSE
328	50	3	21	2	6	BACK_LEFT	VELOCITY_2	FALLBEHIND	30	43	UP	CATCHUP	CATCHUP	1	FALSE
329	50	3	21	2	5	BACK_LEFT	VELOCITY_2	FALLBEHIND	30	31	UP	FALLBEHIND	FALLBEHIND	2	TRUE
330	50	3	21	2	11	BACK_LEFT	VELOCITY_4	FALLBEHIND	30	25	UP	FALLBEHIND	FALLBEHIND	2	TRUE
331	50	3	21	2	7	BACK_LEFT	VELOCITY_3	CATCHUP	30	55	DOWN	CATCHUP	FALLBEHIND	4	TRUE
332	50	3	21	2	5	BACK_LEFT	VELOCITY_2	FALLBEHIND	30	31	UP	FALLBEHIND	FALLBEHIND	2	TRUE
333	50	3	21	2	9	BACK_LEFT	VELOCITY_3	FALLBEHIND	30	51	UP	CATCHUP	FALLBEHIND	5	FALSE
334	50	3	21	2	9	BACK_LEFT	VELOCITY_3	FALLBEHIND	30	49	UP	CATCHUP	CATCHUP	5	FALSE
335	50	3	21	2	9	BACK_LEFT	VELOCITY_3	FALLBEHIND	30	47	UP	CATCHUP	CATCHUP	5	FALSE
336	50	3	21	2	9	BACK_LEFT	VELOCITY_3	FALLBEHIND	30	45	UP	CATCHUP	CATCHUP	5	FALSE
337	50	3	21	2	5	BACK_LEFT	VELOCITY_2	FALLBEHIND	30	33	UP	CATCHUP	FALLBEHIND	3	TRUE
338	50	3	21	2	6	BACK_LEFT	VELOCITY_2	FALLBEHIND	30	42	UP	CATCHUP	CATCHUP	1	FALSE
339	50	3	21	2	8	BACK_LEFT	VELOCITY_3	FALLBEHIND	30	23	UP	FALLBEHIND	FALLBEHIND	2	TRUE
340	50	3	21	2	9	BACK_LEFT	VELOCITY_3	FALLBEHIND	30	43	UP	CATCHUP	CATCHUP	5	FALSE
341	50	3	21	2	7	BACK_LEFT	VELOCITY_3	CATCHUP	30	55	DOWN	CATCHUP	CATCHUP	4	TRUE
342	50	3	21	2	11	BACK_LEFT	VELOCITY_4	FALLBEHIND	30	25	UP	FALLBEHIND	FALLBEHIND	2	TRUE
343	50	3	21	2	2	BACK_LEFT	VELOCITY_1	FALLBEHIND	30	29	UP	FALLBEHIND	FALLBEHIND	0	TRUE
344	50	3	21	2	3	BACK_LEFT	VELOCITY_1	FALLBEHIND	30	39	UP	FALLBEHIND	CATCHUP	0	FALSE
345	50	3	21	2	9	BACK_LEFT	VELOCITY_3	FALLBEHIND	30	41	UP	FALLBEHIND	CATCHUP	6	FALSE
346	50	3	21	2	11	BACK_LEFT	VELOCITY_4	FALLBEHIND	30	27	UP	FALLBEHIND	FALLBEHIND	2	TRUE
347	50	3	21	2	3	BACK_LEFT	VELOCITY_1	FALLBEHIND	30	40	UP	FALLBEHIND	FALLBEHIND	0	FALSE
348	50	3	21	2	2	BACK_LEFT	VELOCITY_1	FALLBEHIND	30	29	UP	FALLBEHIND	FALLBEHIND	0	TRUE
349	50	3	21	2	12	BACK_LEFT	VELOCITY_4	FALLBEHIND	30	47	UP	FALLBEHIND	CATCHUP	4	FALSE
350	50	3	21	2	6	BACK_LEFT	VELOCITY_2	FALLBEHIND	30	41	UP	FALLBEHIND	CATCHUP	2	FALSE
351	50	3	21	2	1	BACK_LEFT	VELOCITY_1	CATCHUP	30	39	DOWN	FALLBEHIND	CATCHUP	3	TRUE
352	50	3	21	2	3	BACK_LEFT	VELOCITY_1	FALLBEHIND	30	41	UP	CATCHUP	FALLBEHIND	1	FALSE
353	50	3	21	2	3	BACK_LEFT	VELOCITY_1	FALLBEHIND	30	40	UP	FALLBEHIND	CATCHUP	2	FALSE
354	50	3	21	2	1	BACK_LEFT	VELOCITY_1	CATCHUP	30	41	DOWN	FALLBEHIND	FALLBEHIND	3	TRUE
355	50	3	21	2	3	BACK_LEFT	VELOCITY_1	FALLBEHIND	30	41	UP	CATCHUP	FALLBEHIND	3	FALSE
356	50	3	21	2	12	BACK_LEFT	VELOCITY_4	FALLBEHIND	30	49	UP	CATCHUP	FALLBEHIND	5	FALSE
357	50	3	21	2	7	BACK_LEFT	VELOCITY_3	CATCHUP	30	53	DOWN	FALLBEHIND	CATCHUP	5	TRUE
358	50	3	21	2	11	BACK_LEFT	VELOCITY_4	FALLBEHIND	30	27	UP	FALLBEHIND	FALLBEHIND	2	TRUE
359	50	3	21	2	9	BACK_LEFT	VELOCITY_3	FALLBEHIND	30	43	UP	FALLBEHIND	FALLBEHIND	6	FALSE
360	50	3	21	2	12	BACK_LEFT	VELOCITY_4	FALLBEHIND	30	47	UP	CATCHUP	CATCHUP	5	FALSE
361	50	3	21	2	11	BACK_LEFT	VELOCITY_4	FALLBEHIND	30	29	UP	FALLBEHIND	FALLBEHIND	2	TRUE
362	50	3	21	2	7	BACK_LEFT	VELOCITY_3	CATCHUP	30	55	DOWN	FALLBEHIND	FALLBEHIND	5	TRUE
363	50	3	21	2	1	BACK_LEFT	VELOCITY_1	CATCHUP	30	43	DOWN	FALLBEHIND	FALLBEHIND	3	TRUE
364	50	3	21	2	10	BACK_LEFT	VELOCITY_4	CATCHUP	30	50	DOWN	CATCHUP	CATCHUP	0	TRUE
365	50	3	21	2	4	BACK_LEFT	VELOCITY_2	CATCHUP	30	41	DOWN	FALLBEHIND	FALLBEHIND	5	TRUE
366	50	3	21	2	12	BACK_LEFT	VELOCITY_4	FALLBEHIND	30	45	UP	CATCHUP	CATCHUP	5	FALSE
367	50	3	21	2	1	BACK_LEFT	VELOCITY_1	CATCHUP	30	45	DOWN	FALLBEHIND	FALLBEHIND	3	TRUE
368	50	3	21	2	2	BACK_LEFT	VELOCITY_1	FALLBEHIND	30	31	UP	FALLBEHIND	FALLBEHIND	0	TRUE
369	50	3	21	2	1	BACK_LEFT	VELOCITY_1	CATCHUP	30	47	DOWN	FALLBEHIND	FALLBEHIND	3	TRUE
370	50	3	21	2	1	BACK_LEFT	VELOCITY_1	CATCHUP	30	49	DOWN	FALLBEHIND	FALLBEHIND	3	TRUE
371	50	3	21	2	1	BACK_LEFT	VELOCITY_1	CATCHUP	30	51	DOWN	FALLBEHIND	FALLBEHIND	3	TRUE
372	50	3	21	2	2	BACK_LEFT	VELOCITY_1	FALLBEHIND	30	31	UP	FALLBEHIND	FALLBEHIND	0	TRUE
373	50	3	21	2	10	BACK_LEFT	VELOCITY_4	CATCHUP	30	50	DOWN	CATCHUP	CATCHUP	0	TRUE
374	50	3	21	2	2	BACK_LEFT	VELOCITY_1	FALLBEHIND	30	33	UP	FALLBEHIND	FALLBEHIND	0	TRUE
375	50	3	21	2	7	BACK_LEFT	VELOCITY_3	CATCHUP	30	57	DOWN	CATCHUP	FALLBEHIND	6	TRUE
376	50	3	21	2	1	BACK_LEFT	VELOCITY_1	CATCHUP	30	53	DOWN	CATCHUP	FALLBEHIND	4	TRUE
377	50	3	21	2	7	BACK_LEFT	VELOCITY_3	CATCHUP	30	57	DOWN	CATCHUP	CATCHUP	6	TRUE
378	50	3	21	2	1	BACK_LEFT	VELOCITY_1	CATCHUP	30	53	DOWN	CATCHUP	CATCHUP	4	TRUE
379	50	3	21	2	9	BACK_LEFT	VELOCITY_3	FALLBEHIND	30	45	UP	CATCHUP	FALLBEHIND	7	FALSE
380	50	3	21	2	3	BACK_LEFT	VELOCITY_1	FALLBEHIND	30	40	UP	CATCHUP	CATCHUP	3	FALSE
381	50	3	21	2	8	BACK_LEFT	VELOCITY_3	FALLBEHIND	30	25	UP	FALLBEHIND	FALLBEHIND	2	TRUE
382	50	3	21	2	2	BACK_LEFT	VELOCITY_1	FALLBEHIND	30	33	UP	FALLBEHIND	FALLBEHIND	0	TRUE
383	50	3	21	2	5	BACK_LEFT	VELOCITY_2	FALLBEHIND	30	31	UP	FALLBEHIND	CATCHUP	4	TRUE
384	50	3	21	2	9	BACK_LEFT	VELOCITY_3	FALLBEHIND	30	43	UP	CATCHUP	CATCHUP	7	FALSE
385	50	3	21	2	10	BACK_LEFT	VELOCITY_4	CATCHUP	30	49	DOWN	CATCHUP	CATCHUP	0	TRUE
386	50	3	21	2	4	BACK_LEFT	VELOCITY_2	CATCHUP	30	43	DOWN	FALLBEHIND	FALLBEHIND	5	TRUE
387	50	3	21	2	7	BACK_LEFT	VELOCITY_3	CATCHUP	30	55	DOWN	FALLBEHIND	CATCHUP	7	TRUE
388	50	3	21	2	9	BACK_LEFT	VELOCITY_3	FALLBEHIND	30	41	UP	CATCHUP	CATCHUP	7	FALSE
389	50	3	21	2	5	BACK_LEFT	VELOCITY_2	FALLBEHIND	30	31	UP	FALLBEHIND	FALLBEHIND	4	TRUE
390	50	3	21	2	4	BACK_LEFT	VELOCITY_2	CATCHUP	30	45	DOWN	FALLBEHIND	FALLBEHIND	5	TRUE
391	50	3	21	2	1	BACK_LEFT	VELOCITY_1	CATCHUP	30	51	DOWN	CATCHUP	CATCHUP	4	TRUE
392	50	3	21	2	7	BACK_LEFT	VELOCITY_3	CATCHUP	30	57	DOWN	CATCHUP	FALLBEHIND	0	TRUE
393	50	3	21	2	11	BACK_LEFT	VELOCITY_4	FALLBEHIND	30	29	UP	FALLBEHIND	FALLBEHIND	2	TRUE
394	50	3	21	2	7	BACK_LEFT	VELOCITY_3	CATCHUP	30	57	DOWN	FALLBEHIND	CATCHUP	1	TRUE
395	50	3	21	2	2	BACK_LEFT	VELOCITY_1	FALLBEHIND	30	35	UP	FALLBEHIND	FALLBEHIND	0	TRUE
396	50	3	21	2	10	BACK_LEFT	VELOCITY_4	CATCHUP	30	49	DOWN	FALLBEHIND	CATCHUP	1	TRUE
397	50	3	21	2	11	BACK_LEFT	VELOCITY_4	FALLBEHIND	30	31	UP	FALLBEHIND	FALLBEHIND	2	TRUE
398	50	3	21	2	9	BACK_LEFT	VELOCITY_3	FALLBEHIND	30	39	UP	FALLBEHIND	CATCHUP	0	FALSE
399	50	3	21	2	1	BACK_LEFT	VELOCITY_1	CATCHUP	30	51	DOWN	FALLBEHIND	CATCHUP	5	TRUE
400	50	3	21	2	3	BACK_LEFT	VELOCITY_1	FALLBEHIND	30	39	UP	FALLBEHIND	CATCHUP	4	FALSE
401	50	3	21	2	2	BACK_LEFT	VELOCITY_1	FALLBEHIND	30	35	UP	FALLBEHIND	FALLBEHIND	0	TRUE
402	50	3	21	2	9	BACK_LEFT	VELOCITY_3	FALLBEHIND	30	40	UP	FALLBEHIND	FALLBEHIND	0	FALSE
403	50	3	21	2	1	BACK_LEFT	VELOCITY_1	CATCHUP	30	53	DOWN	CATCHUP	FALLBEHIND	6	TRUE
404	50	3	21	2	12	BACK_LEFT	VELOCITY_4	FALLBEHIND	30	43	UP	CATCHUP	CATCHUP	5	FALSE
405	50	3	21	2	9	BACK_LEFT	VELOCITY_3	FALLBEHIND	30	41	UP	FALLBEHIND	FALLBEHIND	0	FALSE
406	50	3	21	2	10	BACK_LEFT	VELOCITY_4	CATCHUP	30	50	DOWN	CATCHUP	FALLBEHIND	2	TRUE
407	50	3	21	2	10	BACK_LEFT	VELOCITY_4	CATCHUP	30	50	DOWN	CATCHUP	CATCHUP	2	TRUE
408	50	3	21	2	11	BACK_LEFT	VELOCITY_4	FALLBEHIND	30	31	UP	FALLBEHIND	FALLBEHIND	2	TRUE
409	50	3	21	2	6	BACK_LEFT	VELOCITY_2	FALLBEHIND	30	42	UP	FALLBEHIND	FALLBEHIND	2	FALSE
410	50	3	21	2	7	BACK_LEFT	VELOCITY_3	CATCHUP	30	58	DOWN	CATCHUP	FALLBEHIND	2	TRUE
411	50	3	21	2	9	BACK_LEFT	VELOCITY_3	FALLBEHIND	30	42	UP	CATCHUP	FALLBEHIND	1	FALSE
412	50	3	21	2	1	BACK_LEFT	VELOCITY_1	CATCHUP	30	53	DOWN	CATCHUP	CATCHUP	6	TRUE
413	50	3	21	2	6	BACK_LEFT	VELOCITY_2	FALLBEHIND	30	43	UP	CATCHUP	FALLBEHIND	3	FALSE
414	50	3	21	2	10	BACK_LEFT	VELOCITY_4	CATCHUP	30	49	DOWN	CATCHUP	CATCHUP	2	TRUE
415	50	3	21	2	1	BACK_LEFT	VELOCITY_1	CATCHUP	30	51	DOWN	CATCHUP	CATCHUP	6	TRUE
416	50	3	21	2	10	BACK_LEFT	VELOCITY_4	CATCHUP	30	49	DOWN	CATCHUP	CATCHUP	2	TRUE
417	50	3	21	2	8	BACK_LEFT	VELOCITY_3	FALLBEHIND	30	25	UP	FALLBEHIND	FALLBEHIND	2	TRUE
418	50	3	21	2	7	BACK_LEFT	VELOCITY_3	CATCHUP	30	58	DOWN	CATCHUP	CATCHUP	2	TRUE
419	50	3	21	2	7	BACK_LEFT	VELOCITY_3	CATCHUP	30	57	DOWN	FALLBEHIND	CATCHUP	3	TRUE
420	50	3	21	2	10	BACK_LEFT	VELOCITY_4	CATCHUP	30	48	DOWN	CATCHUP	CATCHUP	2	TRUE
421	50	3	21	2	8	BACK_LEFT	VELOCITY_3	FALLBEHIND	30	27	UP	FALLBEHIND	FALLBEHIND	2	TRUE
422	50	3	21	2	4	BACK_LEFT	VELOCITY_2	CATCHUP	30	47	DOWN	CATCHUP	FALLBEHIND	6	TRUE
423	50	3	21	2	8	BACK_LEFT	VELOCITY_3	FALLBEHIND	30	27	UP	FALLBEHIND	FALLBEHIND	2	TRUE
424	50	3	21	2	8	BACK_LEFT	VELOCITY_3	FALLBEHIND	30	29	UP	FALLBEHIND	FALLBEHIND	2	TRUE
425	50	3	21	2	12	BACK_LEFT	VELOCITY_4	FALLBEHIND	30	41	UP	CATCHUP	CATCHUP	5	FALSE
426	50	3	21	2	7	BACK_LEFT	VELOCITY_3	CATCHUP	30	58	DOWN	FALLBEHIND	FALLBEHIND	3	TRUE
427	50	3	21	2	12	BACK_LEFT	VELOCITY_4	FALLBEHIND	30	39	UP	FALLBEHIND	CATCHUP	6	FALSE
428	50	3	21	2	12	BACK_LEFT	VELOCITY_4	FALLBEHIND	30	41	UP	FALLBEHIND	FALLBEHIND	6	FALSE
429	50	3	21	2	12	BACK_LEFT	VELOCITY_4	FALLBEHIND	30	43	UP	FALLBEHIND	FALLBEHIND	6	FALSE
430	50	3	21	2	3	BACK_LEFT	VELOCITY_1	FALLBEHIND	30	40	UP	FALLBEHIND	FALLBEHIND	4	FALSE
431	50	3	21	2	2	BACK_LEFT	VELOCITY_1	FALLBEHIND	30	37	UP	FALLBEHIND	FALLBEHIND	0	TRUE
432	50	3	21	2	8	BACK_LEFT	VELOCITY_3	FALLBEHIND	30	29	UP	FALLBEHIND	FALLBEHIND	2	TRUE
433	50	3	21	2	6	BACK_LEFT	VELOCITY_2	FALLBEHIND	30	42	UP	FALLBEHIND	CATCHUP	4	FALSE
434	50	3	21	2	4	BACK_LEFT	VELOCITY_2	CATCHUP	30	47	DOWN	FALLBEHIND	CATCHUP	7	TRUE
435	50	3	21	2	2	BACK_LEFT	VELOCITY_1	FALLBEHIND	30	37	UP	FALLBEHIND	FALLBEHIND	0	TRUE
436	50	3	21	2	6	BACK_LEFT	VELOCITY_2	FALLBEHIND	30	43	UP	FALLBEHIND	FALLBEHIND	4	FALSE
437	50	3	21	2	9	BACK_LEFT	VELOCITY_3	FALLBEHIND	30	41	UP	CATCHUP	CATCHUP	1	FALSE
438	50	3	21	2	12	BACK_LEFT	VELOCITY_4	FALLBEHIND	30	45	UP	CATCHUP	FALLBEHIND	7	FALSE
439	50	3	21	2	8	BACK_LEFT	VELOCITY_3	FALLBEHIND	30	31	UP	FALLBEHIND	FALLBEHIND	2	TRUE
440	50	3	21	2	7	BACK_LEFT	VELOCITY_3	CATCHUP	30	59	DOWN	CATCHUP	FALLBEHIND	4	TRUE
441	50	3	21	2	5	BACK_LEFT	VELOCITY_2	FALLBEHIND	30	33	UP	FALLBEHIND	FALLBEHIND	4	TRUE
442	50	3	21	2	2	BACK_LEFT	VELOCITY_1	FALLBEHIND	30	39	UP	CATCHUP	FALLBEHIND	1	TRUE
443	50	3	21	2	2	BACK_LEFT	VELOCITY_1	FALLBEHIND	30	37	UP	FALLBEHIND	CATCHUP	2	TRUE
444	50	3	21	2	5	BACK_LEFT	VELOCITY_2	FALLBEHIND	30	33	UP	FALLBEHIND	FALLBEHIND	4	TRUE
445	50	3	21	2	1	BACK_LEFT	VELOCITY_1	CATCHUP	30	51	DOWN	CATCHUP	CATCHUP	6	TRUE
446	50	3	21	2	9	BACK_LEFT	VELOCITY_3	FALLBEHIND	30	40	UP	FALLBEHIND	CATCHUP	2	FALSE
447	50	3	21	2	5	BACK_LEFT	VELOCITY_2	FALLBEHIND	30	35	UP	FALLBEHIND	FALLBEHIND	4	TRUE
448	50	3	21	2	2	BACK_LEFT	VELOCITY_1	FALLBEHIND	30	37	UP	FALLBEHIND	FALLBEHIND	2	TRUE
449	50	3	21	2	7	BACK_LEFT	VELOCITY_3	CATCHUP	30	59	DOWN	CATCHUP	CATCHUP	4	TRUE
450	50	3	21	2	10	BACK_LEFT	VELOCITY_4	CATCHUP	30	48	DOWN	CATCHUP	CATCHUP	2	TRUE
451	50	3	21	2	8	BACK_LEFT	VELOCITY_3	FALLBEHIND	30	31	UP	FALLBEHIND	FALLBEHIND	2	TRUE
452	50	3	21	2	3	BACK_LEFT	VELOCITY_1	FALLBEHIND	30	41	UP	CATCHUP	FALLBEHIND	5	FALSE
453	50	3	21	2	7	BACK_LEFT	VELOCITY_3	CATCHUP	30	58	DOWN	CATCHUP	CATCHUP	4	TRUE
454	50	3	21	2	8	BACK_LEFT	VELOCITY_3	FALLBEHIND	30	33	UP	FALLBEHIND	FALLBEHIND	2	TRUE
455	50	3	21	2	3	BACK_LEFT	VELOCITY_1	FALLBEHIND	30	40	UP	CATCHUP	CATCHUP	5	FALSE
456	50	3	21	2	11	BACK_LEFT	VELOCITY_4	FALLBEHIND	30	33	UP	FALLBEHIND	FALLBEHIND	2	TRUE
457	50	3	21	2	2	BACK_LEFT	VELOCITY_1	FALLBEHIND	30	39	UP	FALLBEHIND	FALLBEHIND	2	TRUE
458	50	3	21	2	4	BACK_LEFT	VELOCITY_2	CATCHUP	30	49	DOWN	CATCHUP	FALLBEHIND	0	TRUE
459	50	3	21	2	8	BACK_LEFT	VELOCITY_3	FALLBEHIND	30	33	UP	FALLBEHIND	FALLBEHIND	2	TRUE
460	50	3	21	2	8	BACK_LEFT	VELOCITY_3	FALLBEHIND	30	35	UP	FALLBEHIND	FALLBEHIND	2	TRUE
461	50	3	21	2	6	BACK_LEFT	VELOCITY_2	FALLBEHIND	30	44	UP	FALLBEHIND	FALLBEHIND	4	FALSE
462	50	3	21	2	11	BACK_LEFT	VELOCITY_4	FALLBEHIND	30	33	UP	FALLBEHIND	FALLBEHIND	2	TRUE
463	50	3	21	2	8	BACK_LEFT	VELOCITY_3	FALLBEHIND	30	35	UP	FALLBEHIND	FALLBEHIND	2	TRUE
464	50	3	21	2	2	BACK_LEFT	VELOCITY_1	FALLBEHIND	30	39	UP	FALLBEHIND	FALLBEHIND	2	TRUE
465	50	3	21	2	7	BACK_LEFT	VELOCITY_3	CATCHUP	30	58	DOWN	FALLBEHIND	CATCHUP	5	TRUE
466	50	3	21	2	8	BACK_LEFT	VELOCITY_3	FALLBEHIND	30	37	UP	FALLBEHIND	FALLBEHIND	2	TRUE
467	50	3	21	2	4	BACK_LEFT	VELOCITY_2	CATCHUP	30	49	DOWN	FALLBEHIND	CATCHUP	1	TRUE
468	50	3	21	2	1	BACK_LEFT	VELOCITY_1	CATCHUP	30	49	DOWN	CATCHUP	CATCHUP	6	TRUE
469	50	3	21	2	1	BACK_LEFT	VELOCITY_1	CATCHUP	30	49	DOWN	CATCHUP	CATCHUP	6	TRUE
470	50	3	21	2	9	BACK_LEFT	VELOCITY_3	FALLBEHIND	30	41	UP	FALLBEHIND	FALLBEHIND	2	FALSE
471	50	3	21	2	11	BACK_LEFT	VELOCITY_4	FALLBEHIND	30	35	UP	FALLBEHIND	FALLBEHIND	2	TRUE
472	50	3	21	2	6	BACK_LEFT	VELOCITY_2	FALLBEHIND	30	45	UP	FALLBEHIND	FALLBEHIND	4	FALSE
473	50	3	21	2	9	BACK_LEFT	VELOCITY_3	FALLBEHIND	30	42	UP	FALLBEHIND	FALLBEHIND	2	FALSE
474	50	3	21	2	11	BACK_LEFT	VELOCITY_4	FALLBEHIND	30	35	UP	FALLBEHIND	FALLBEHIND	2	TRUE
475	50	3	21	2	5	BACK_LEFT	VELOCITY_2	FALLBEHIND	30	35	UP	FALLBEHIND	FALLBEHIND	4	TRUE
476	50	3	21	2	11	BACK_LEFT	VELOCITY_4	FALLBEHIND	30	37	UP	FALLBEHIND	FALLBEHIND	2	TRUE
477	50	3	21	2	11	BACK_LEFT	VELOCITY_4	FALLBEHIND	30	37	UP	FALLBEHIND	FALLBEHIND	2	TRUE
478	50	3	21	2	5	BACK_LEFT	VELOCITY_2	FALLBEHIND	30	37	UP	FALLBEHIND	FALLBEHIND	4	TRUE
479	50	3	21	2	2	BACK_LEFT	VELOCITY_1	FALLBEHIND	30	41	UP	CATCHUP	FALLBEHIND	3	TRUE
480	50	3	21	2	10	BACK_LEFT	VELOCITY_4	CATCHUP	30	47	DOWN	CATCHUP	CATCHUP	2	TRUE
481	50	3	21	2	12	BACK_LEFT	VELOCITY_4	FALLBEHIND	30	43	UP	FALLBEHIND	CATCHUP	0	FALSE
482	50	3	21	2	9	BACK_LEFT	VELOCITY_3	FALLBEHIND	30	43	UP	FALLBEHIND	FALLBEHIND	2	FALSE
483	50	3	21	2	5	BACK_LEFT	VELOCITY_2	FALLBEHIND	30	37	UP	FALLBEHIND	FALLBEHIND	4	TRUE
484	50	3	21	2	12	BACK_LEFT	VELOCITY_4	FALLBEHIND	30	44	UP	FALLBEHIND	FALLBEHIND	0	FALSE
485	50	3	21	2	5	BACK_LEFT	VELOCITY_2	FALLBEHIND	30	39	UP	FALLBEHIND	FALLBEHIND	4	TRUE
486	50	3	21	2	5	BACK_LEFT	VELOCITY_2	FALLBEHIND	30	39	UP	FALLBEHIND	FALLBEHIND	4	TRUE
487	50	3	21	2	7	BACK_LEFT	VELOCITY_3	CATCHUP	30	59	DOWN	CATCHUP	FALLBEHIND	6	TRUE
488	50	3	21	2	10	BACK_LEFT	VELOCITY_4	CATCHUP	30	47	DOWN	FALLBEHIND	CATCHUP	3	TRUE
489	50	3	21	2	6	BACK_LEFT	VELOCITY_2	FALLBEHIND	30	46	UP	FALLBEHIND	FALLBEHIND	4	FALSE
490	50	3	21	2	7	BACK_LEFT	VELOCITY_3	CATCHUP	30	59	DOWN	CATCHUP	CATCHUP	6	TRUE
491	50	3	21	2	2	BACK_LEFT	VELOCITY_1	FALLBEHIND	30	39	UP	CATCHUP	CATCHUP	3	TRUE
492	50	3	21	2	6	BACK_LEFT	VELOCITY_2	FALLBEHIND	30	47	UP	FALLBEHIND	FALLBEHIND	4	FALSE
493	50	3	21	2	8	BACK_LEFT	VELOCITY_3	FALLBEHIND	30	37	UP	FALLBEHIND	FALLBEHIND	2	TRUE
494	50	3	21	2	5	BACK_LEFT	VELOCITY_2	FALLBEHIND	30	41	UP	FALLBEHIND	FALLBEHIND	4	TRUE
495	50	3	21	2	1	BACK_LEFT	VELOCITY_1	CATCHUP	30	47	DOWN	CATCHUP	CATCHUP	6	TRUE
496	50	3	21	2	7	BACK_LEFT	VELOCITY_3	CATCHUP	30	58	DOWN	CATCHUP	CATCHUP	6	TRUE
497	50	3	21	2	8	BACK_LEFT	VELOCITY_3	FALLBEHIND	30	39	UP	FALLBEHIND	FALLBEHIND	2	TRUE
498	50	3	21	2	3	BACK_LEFT	VELOCITY_1	FALLBEHIND	30	39	UP	FALLBEHIND	CATCHUP	6	FALSE
499	50	3	21	2	4	BACK_LEFT	VELOCITY_2	CATCHUP	30	50	DOWN	FALLBEHIND	FALLBEHIND	1	TRUE
500	50	3	21	2	9	BACK_LEFT	VELOCITY_3	FALLBEHIND	30	44	UP	FALLBEHIND	FALLBEHIND	2	FALSE
501	50	3	21	2	1	BACK_LEFT	VELOCITY_1	CATCHUP	30	47	DOWN	CATCHUP	CATCHUP	6	TRUE
502	50	3	21	2	6	BACK_LEFT	VELOCITY_2	FALLBEHIND	30	48	UP	CATCHUP	FALLBEHIND	5	FALSE
503	50	3	21	2	8	BACK_LEFT	VELOCITY_3	FALLBEHIND	30	39	UP	FALLBEHIND	FALLBEHIND	2	TRUE
504	50	3	21	2	10	BACK_LEFT	VELOCITY_4	CATCHUP	30	48	DOWN	FALLBEHIND	FALLBEHIND	3	TRUE
505	50	3	21	2	2	BACK_LEFT	VELOCITY_1	FALLBEHIND	30	37	UP	FALLBEHIND	CATCHUP	4	TRUE
506	50	3	21	2	1	BACK_LEFT	VELOCITY_1	CATCHUP	30	45	DOWN	CATCHUP	CATCHUP	6	TRUE
507	50	3	21	2	8	BACK_LEFT	VELOCITY_3	FALLBEHIND	30	41	UP	FALLBEHIND	FALLBEHIND	2	TRUE
508	50	3	21	2	10	BACK_LEFT	VELOCITY_4	CATCHUP	30	49	DOWN	FALLBEHIND	FALLBEHIND	3	TRUE
509	50	3	21	2	10	BACK_LEFT	VELOCITY_4	CATCHUP	30	50	DOWN	CATCHUP	FALLBEHIND	4	TRUE
510	50	3	21	2	8	BACK_LEFT	VELOCITY_3	FALLBEHIND	30	41	UP	FALLBEHIND	FALLBEHIND	2	TRUE
511	50	3	21	2	10	BACK_LEFT	VELOCITY_4	CATCHUP	30	50	DOWN	CATCHUP	CATCHUP	4	TRUE
512	50	3	21	2	3	BACK_LEFT	VELOCITY_1	FALLBEHIND	30	40	UP	FALLBEHIND	FALLBEHIND	6	FALSE
513	50	3	21	2	6	BACK_LEFT	VELOCITY_2	FALLBEHIND	30	47	UP	CATCHUP	CATCHUP	5	FALSE
514	50	3	21	2	12	BACK_LEFT	VELOCITY_4	FALLBEHIND	30	45	UP	FALLBEHIND	FALLBEHIND	0	FALSE
515	50	3	21	2	10	BACK_LEFT	VELOCITY_4	CATCHUP	30	49	DOWN	CATCHUP	CATCHUP	4	TRUE
516	50	3	21	2	3	BACK_LEFT	VELOCITY_1	FALLBEHIND	30	41	UP	FALLBEHIND	FALLBEHIND	6	FALSE
517	50	3	21	2	6	BACK_LEFT	VELOCITY_2	FALLBEHIND	30	46	UP	FALLBEHIND	CATCHUP	6	FALSE
518	50	3	21	2	4	BACK_LEFT	VELOCITY_2	CATCHUP	30	51	DOWN	FALLBEHIND	FALLBEHIND	1	TRUE
519	50	3	21	2	9	BACK_LEFT	VELOCITY_3	FALLBEHIND	30	45	UP	FALLBEHIND	FALLBEHIND	2	FALSE
520	50	3	21	2	5	BACK_LEFT	VELOCITY_2	FALLBEHIND	30	41	UP	FALLBEHIND	FALLBEHIND	4	TRUE
521	50	3	21	2	9	BACK_LEFT	VELOCITY_3	FALLBEHIND	30	46	UP	FALLBEHIND	FALLBEHIND	2	FALSE
522	50	3	21	2	12	BACK_LEFT	VELOCITY_4	FALLBEHIND	30	46	UP	FALLBEHIND	FALLBEHIND	0	FALSE
523	50	3	21	2	11	BACK_LEFT	VELOCITY_4	FALLBEHIND	30	39	UP	FALLBEHIND	FALLBEHIND	2	TRUE
524	50	3	21	2	5	BACK_LEFT	VELOCITY_2	FALLBEHIND	30	43	UP	CATCHUP	FALLBEHIND	5	TRUE
525	50	3	21	2	2	BACK_LEFT	VELOCITY_1	FALLBEHIND	30	37	UP	FALLBEHIND	FALLBEHIND	4	TRUE
526	50	3	21	2	2	BACK_LEFT	VELOCITY_1	FALLBEHIND	30	39	UP	FALLBEHIND	FALLBEHIND	4	TRUE
527	50	3	21	2	7	BACK_LEFT	VELOCITY_3	CATCHUP	30	58	DOWN	CATCHUP	CATCHUP	6	TRUE
528	50	3	21	2	2	BACK_LEFT	VELOCITY_1	FALLBEHIND	30	39	UP	CATCHUP	FALLBEHIND	5	TRUE
529	50	3	21	2	3	BACK_LEFT	VELOCITY_1	FALLBEHIND	30	42	UP	FALLBEHIND	FALLBEHIND	6	FALSE
530	50	3	21	2	7	BACK_LEFT	VELOCITY_3	CATCHUP	30	57	DOWN	FALLBEHIND	CATCHUP	7	TRUE
531	50	3	21	2	3	BACK_LEFT	VELOCITY_1	FALLBEHIND	30	43	UP	FALLBEHIND	FALLBEHIND	6	FALSE
532	50	3	21	2	3	BACK_LEFT	VELOCITY_1	FALLBEHIND	30	44	UP	FALLBEHIND	FALLBEHIND	6	FALSE
533	50	3	21	2	9	BACK_LEFT	VELOCITY_3	FALLBEHIND	30	47	UP	FALLBEHIND	FALLBEHIND	2	FALSE
534	50	3	21	2	11	BACK_LEFT	VELOCITY_4	FALLBEHIND	30	39	UP	FALLBEHIND	FALLBEHIND	2	TRUE
535	50	3	21	2	9	BACK_LEFT	VELOCITY_3	FALLBEHIND	30	48	UP	FALLBEHIND	FALLBEHIND	2	FALSE
536	50	3	21	2	12	BACK_LEFT	VELOCITY_4	FALLBEHIND	30	47	UP	FALLBEHIND	FALLBEHIND	0	FALSE
537	50	3	21	2	6	BACK_LEFT	VELOCITY_2	FALLBEHIND	30	47	UP	FALLBEHIND	FALLBEHIND	6	FALSE
538	50	3	21	2	11	BACK_LEFT	VELOCITY_4	FALLBEHIND	30	41	UP	FALLBEHIND	FALLBEHIND	2	TRUE
539	50	3	21	2	3	BACK_LEFT	VELOCITY_1	FALLBEHIND	30	45	UP	FALLBEHIND	FALLBEHIND	6	FALSE
540	50	3	21	2	4	BACK_LEFT	VELOCITY_2	CATCHUP	30	52	DOWN	FALLBEHIND	FALLBEHIND	1	TRUE
541	50	3	21	2	1	BACK_LEFT	VELOCITY_1	CATCHUP	30	45	DOWN	FALLBEHIND	CATCHUP	7	TRUE
542	50	3	21	2	11	BACK_LEFT	VELOCITY_4	FALLBEHIND	30	41	UP	FALLBEHIND	FALLBEHIND	2	TRUE
543	50	3	21	2	6	BACK_LEFT	VELOCITY_2	FALLBEHIND	30	48	UP	FALLBEHIND	FALLBEHIND	6	FALSE
544	50	3	21	2	9	BACK_LEFT	VELOCITY_3	FALLBEHIND	30	49	UP	FALLBEHIND	FALLBEHIND	2	FALSE
545	50	3	21	2	12	BACK_LEFT	VELOCITY_4	FALLBEHIND	30	48	UP	FALLBEHIND	FALLBEHIND	0	FALSE
546	50	3	21	2	3	BACK_LEFT	VELOCITY_1	FALLBEHIND	30	46	UP	FALLBEHIND	FALLBEHIND	6	FALSE
547	50	3	21	2	11	BACK_LEFT	VELOCITY_4	FALLBEHIND	30	43	UP	FALLBEHIND	FALLBEHIND	2	TRUE
548	50	3	21	2	11	BACK_LEFT	VELOCITY_4	FALLBEHIND	30	43	UP	FALLBEHIND	FALLBEHIND	2	TRUE
549	50	3	21	2	10	BACK_LEFT	VELOCITY_4	CATCHUP	30	49	DOWN	CATCHUP	CATCHUP	4	TRUE
550	50	3	21	2	12	BACK_LEFT	VELOCITY_4	FALLBEHIND	30	49	UP	FALLBEHIND	FALLBEHIND	0	FALSE
551	50	3	21	2	10	BACK_LEFT	VELOCITY_4	CATCHUP	30	48	DOWN	CATCHUP	CATCHUP	4	TRUE
552	50	3	21	2	9	BACK_LEFT	VELOCITY_3	FALLBEHIND	30	50	UP	FALLBEHIND	FALLBEHIND	2	FALSE
553	50	3	21	2	6	BACK_LEFT	VELOCITY_2	FALLBEHIND	30	49	UP	CATCHUP	FALLBEHIND	7	FALSE
554	50	3	21	2	10	BACK_LEFT	VELOCITY_4	CATCHUP	30	48	DOWN	FALLBEHIND	CATCHUP	5	TRUE
555	50	3	21	2	12	BACK_LEFT	VELOCITY_4	FALLBEHIND	30	50	UP	FALLBEHIND	FALLBEHIND	0	FALSE
556	50	3	21	2	12	BACK_LEFT	VELOCITY_4	FALLBEHIND	30	51	UP	CATCHUP	FALLBEHIND	1	FALSE
557	50	3	21	2	2	BACK_LEFT	VELOCITY_1	FALLBEHIND	30	37	UP	FALLBEHIND	CATCHUP	6	TRUE
558	50	3	21	2	5	BACK_LEFT	VELOCITY_2	FALLBEHIND	30	41	UP	CATCHUP	CATCHUP	5	TRUE
559	50	3	21	2	8	BACK_LEFT	VELOCITY_3	FALLBEHIND	30	43	UP	FALLBEHIND	FALLBEHIND	2	TRUE
560	50	3	21	2	10	BACK_LEFT	VELOCITY_4	CATCHUP	30	49	DOWN	FALLBEHIND	FALLBEHIND	5	TRUE
561	50	3	21	2	6	BACK_LEFT	VELOCITY_2	FALLBEHIND	30	48	UP	CATCHUP	CATCHUP	7	FALSE
562	50	3	21	2	3	BACK_LEFT	VELOCITY_1	FALLBEHIND	30	47	UP	CATCHUP	FALLBEHIND	7	FALSE
563	50	3	21	2	2	BACK_LEFT	VELOCITY_1	FALLBEHIND	30	37	UP	FALLBEHIND	FALLBEHIND	6	TRUE
564	50	3	21	2	6	BACK_LEFT	VELOCITY_2	FALLBEHIND	30	47	UP	FALLBEHIND	CATCHUP	8	FALSE
565	50	3	21	2	1	BACK_LEFT	VELOCITY_1	CATCHUP	30	47	DOWN	FALLBEHIND	FALLBEHIND	7	TRUE
566	50	3	21	2	3	BACK_LEFT	VELOCITY_1	FALLBEHIND	30	46	UP	FALLBEHIND	CATCHUP	8	FALSE
567	50	3	21	2	10	BACK_LEFT	VELOCITY_4	CATCHUP	30	50	DOWN	FALLBEHIND	FALLBEHIND	5	TRUE
568	50	3	21	2	1	BACK_LEFT	VELOCITY_1	CATCHUP	30	49	DOWN	CATCHUP	FALLBEHIND	0	TRUE
569	50	3	21	2	5	BACK_LEFT	VELOCITY_2	FALLBEHIND	30	39	UP	CATCHUP	CATCHUP	5	TRUE
570	50	3	21	2	4	BACK_LEFT	VELOCITY_2	CATCHUP	30	53	DOWN	CATCHUP	FALLBEHIND	2	TRUE
571	50	3	21	2	12	BACK_LEFT	VELOCITY_4	FALLBEHIND	30	50	UP	CATCHUP	CATCHUP	1	FALSE
572	50	3	21	2	9	BACK_LEFT	VELOCITY_3	FALLBEHIND	30	51	UP	FALLBEHIND	FALLBEHIND	2	FALSE
573	50	3	21	2	8	BACK_LEFT	VELOCITY_3	FALLBEHIND	30	43	UP	FALLBEHIND	FALLBEHIND	2	TRUE
574	50	3	21	2	5	BACK_LEFT	VELOCITY_2	FALLBEHIND	30	37	UP	CATCHUP	CATCHUP	5	TRUE
575	50	3	21	2	7	BACK_LEFT	VELOCITY_3	CATCHUP	30	58	DOWN	FALLBEHIND	FALLBEHIND	7	TRUE
576	50	3	21	2	8	BACK_LEFT	VELOCITY_3	FALLBEHIND	30	45	UP	FALLBEHIND	FALLBEHIND	2	TRUE
577	50	3	21	2	2	BACK_LEFT	VELOCITY_1	FALLBEHIND	30	39	UP	FALLBEHIND	FALLBEHIND	6	TRUE
578	50	3	21	2	5	BACK_LEFT	VELOCITY_2	FALLBEHIND	30	35	UP	CATCHUP	CATCHUP	5	TRUE
579	50	3	21	2	5	BACK_LEFT	VELOCITY_2	FALLBEHIND	30	33	UP	FALLBEHIND	CATCHUP	6	TRUE
580	50	3	21	2	7	BACK_LEFT	VELOCITY_3	CATCHUP	30	59	DOWN	FALLBEHIND	FALLBEHIND	7	TRUE
581	50	3	21	2	2	BACK_LEFT	VELOCITY_1	FALLBEHIND	30	39	UP	FALLBEHIND	FALLBEHIND	6	TRUE
582	50	3	21	2	1	BACK_LEFT	VELOCITY_1	CATCHUP	30	49	DOWN	CATCHUP	CATCHUP	0	TRUE
583	50	3	21	2	1	BACK_LEFT	VELOCITY_1	CATCHUP	30	48	DOWN	CATCHUP	CATCHUP	0	TRUE
584	50	3	21	2	1	BACK_LEFT	VELOCITY_1	CATCHUP	30	48	DOWN	CATCHUP	CATCHUP	0	TRUE
585	50	3	21	2	7	BACK_LEFT	VELOCITY_3	CATCHUP	30	60	DOWN	CATCHUP	FALLBEHIND	8	TRUE
586	50	3	21	2	9	BACK_LEFT	VELOCITY_3	FALLBEHIND	30	52	UP	CATCHUP	FALLBEHIND	3	FALSE
587	50	3	21	2	10	BACK_LEFT	VELOCITY_4	CATCHUP	30	51	DOWN	FALLBEHIND	FALLBEHIND	5	TRUE
588	50	3	21	2	2	BACK_LEFT	VELOCITY_1	FALLBEHIND	30	41	UP	FALLBEHIND	FALLBEHIND	6	TRUE
589	50	3	21	2	10	BACK_LEFT	VELOCITY_4	CATCHUP	30	52	DOWN	FALLBEHIND	FALLBEHIND	5	TRUE
590	50	3	21	2	5	BACK_LEFT	VELOCITY_2	FALLBEHIND	30	33	UP	FALLBEHIND	FALLBEHIND	6	TRUE
591	50	3	21	2	11	BACK_LEFT	VELOCITY_4	FALLBEHIND	30	45	UP	FALLBEHIND	FALLBEHIND	2	TRUE
592	50	3	21	2	2	BACK_LEFT	VELOCITY_1	FALLBEHIND	30	41	UP	FALLBEHIND	FALLBEHIND	6	TRUE
593	50	3	21	2	1	BACK_LEFT	VELOCITY_1	CATCHUP	30	47	DOWN	CATCHUP	CATCHUP	0	TRUE
594	50	3	21	2	2	BACK_LEFT	VELOCITY_1	FALLBEHIND	30	43	UP	FALLBEHIND	FALLBEHIND	6	TRUE
595	50	3	21	2	9	BACK_LEFT	VELOCITY_3	FALLBEHIND	30	51	UP	CATCHUP	CATCHUP	3	FALSE
596	50	3	21	2	10	BACK_LEFT	VELOCITY_4	CATCHUP	30	53	DOWN	FALLBEHIND	FALLBEHIND	5	TRUE
597	50	3	21	2	9	BACK_LEFT	VELOCITY_3	FALLBEHIND	30	50	UP	FALLBEHIND	CATCHUP	4	FALSE
598	50	3	21	2	1	BACK_LEFT	VELOCITY_1	CATCHUP	30	47	DOWN	FALLBEHIND	CATCHUP	1	TRUE
599	50	3	21	2	2	BACK_LEFT	VELOCITY_1	FALLBEHIND	30	43	UP	FALLBEHIND	FALLBEHIND	6	TRUE
600	50	3	21	2	1	BACK_LEFT	VELOCITY_1	CATCHUP	30	48	DOWN	FALLBEHIND	FALLBEHIND	1	TRUE
601	50	3	21	2	10	BACK_LEFT	VELOCITY_4	CATCHUP	30	54	DOWN	CATCHUP	FALLBEHIND	6	TRUE
602	50	3	21	2	11	BACK_LEFT	VELOCITY_4	FALLBEHIND	30	45	UP	FALLBEHIND	FALLBEHIND	2	TRUE
603	50	3	21	2	8	BACK_LEFT	VELOCITY_3	FALLBEHIND	30	45	UP	CATCHUP	FALLBEHIND	3	TRUE
604	50	3	21	2	12	BACK_LEFT	VELOCITY_4	FALLBEHIND	30	49	UP	CATCHUP	CATCHUP	1	FALSE
605	50	3	21	2	10	BACK_LEFT	VELOCITY_4	CATCHUP	30	54	DOWN	CATCHUP	CATCHUP	6	TRUE
606	50	3	21	2	10	BACK_LEFT	VELOCITY_4	CATCHUP	30	53	DOWN	FALLBEHIND	CATCHUP	7	TRUE
607	50	3	21	2	9	BACK_LEFT	VELOCITY_3	FALLBEHIND	30	51	UP	FALLBEHIND	FALLBEHIND	4	FALSE
608	50	3	21	2	9	BACK_LEFT	VELOCITY_3	FALLBEHIND	30	52	UP	FALLBEHIND	FALLBEHIND	4	FALSE
609	50	3	21	2	5	BACK_LEFT	VELOCITY_2	FALLBEHIND	30	35	UP	FALLBEHIND	FALLBEHIND	6	TRUE
610	50	3	21	2	12	BACK_LEFT	VELOCITY_4	FALLBEHIND	30	48	UP	CATCHUP	CATCHUP	1	FALSE
611	50	3	21	2	9	BACK_LEFT	VELOCITY_3	FALLBEHIND	30	53	UP	FALLBEHIND	FALLBEHIND	4	FALSE
612	50	3	21	2	10	BACK_LEFT	VELOCITY_4	CATCHUP	30	54	DOWN	CATCHUP	FALLBEHIND	8	TRUE
613	50	3	21	2	5	BACK_LEFT	VELOCITY_2	FALLBEHIND	30	35	UP	FALLBEHIND	FALLBEHIND	6	TRUE
614	50	3	21	2	9	BACK_LEFT	VELOCITY_3	FALLBEHIND	30	54	UP	CATCHUP	FALLBEHIND	5	FALSE
615	50	3	21	2	11	BACK_LEFT	VELOCITY_4	FALLBEHIND	30	47	UP	FALLBEHIND	FALLBEHIND	2	TRUE
616	50	3	21	2	5	BACK_LEFT	VELOCITY_2	FALLBEHIND	30	37	UP	FALLBEHIND	FALLBEHIND	6	TRUE
617	50	3	21	2	4	BACK_LEFT	VELOCITY_2	CATCHUP	30	53	DOWN	CATCHUP	CATCHUP	2	TRUE
618	50	3	21	2	9	BACK_LEFT	VELOCITY_3	FALLBEHIND	30	53	UP	CATCHUP	CATCHUP	5	FALSE
619	50	3	21	2	12	BACK_LEFT	VELOCITY_4	FALLBEHIND	30	47	UP	FALLBEHIND	CATCHUP	2	FALSE
620	50	3	21	2	5	BACK_LEFT	VELOCITY_2	FALLBEHIND	30	37	UP	CATCHUP	FALLBEHIND	7	TRUE
621	50	3	21	2	1	BACK_LEFT	VELOCITY_1	CATCHUP	30	49	DOWN	FALLBEHIND	FALLBEHIND	1	TRUE
622	50	3	21	2	9	BACK_LEFT	VELOCITY_3	FALLBEHIND	30	52	UP	CATCHUP	CATCHUP	5	FALSE
623	50	3	21	2	8	BACK_LEFT	VELOCITY_3	FALLBEHIND	30	43	UP	CATCHUP	CATCHUP	3	TRUE
624	50	3	21	2	8	BACK_LEFT	VELOCITY_3	FALLBEHIND	30	41	UP	CATCHUP	CATCHUP	3	TRUE
625	50	3	21	2	4	BACK_LEFT	VELOCITY_2	CATCHUP	30	52	DOWN	CATCHUP	CATCHUP	2	TRUE
626	50	3	21	2	4	BACK_LEFT	VELOCITY_2	CATCHUP	30	52	DOWN	CATCHUP	CATCHUP	2	TRUE
627	50	3	21	2	12	BACK_LEFT	VELOCITY_4	FALLBEHIND	30	48	UP	CATCHUP	FALLBEHIND	3	FALSE
628	50	3	21	2	8	BACK_LEFT	VELOCITY_3	FALLBEHIND	30	39	UP	CATCHUP	CATCHUP	3	TRUE
629	50	3	21	2	2	BACK_LEFT	VELOCITY_1	FALLBEHIND	30	45	UP	CATCHUP	FALLBEHIND	7	TRUE
630	50	3	21	2	2	BACK_LEFT	VELOCITY_1	FALLBEHIND	30	43	UP	FALLBEHIND	CATCHUP	0	TRUE
631	50	3	21	2	4	BACK_LEFT	VELOCITY_2	CATCHUP	30	51	DOWN	CATCHUP	CATCHUP	2	TRUE
632	50	3	21	2	5	BACK_LEFT	VELOCITY_2	FALLBEHIND	30	35	UP	FALLBEHIND	CATCHUP	0	TRUE
633	50	3	21	2	8	BACK_LEFT	VELOCITY_3	FALLBEHIND	30	37	UP	CATCHUP	CATCHUP	3	TRUE
634	50	3	21	2	9	BACK_LEFT	VELOCITY_3	FALLBEHIND	30	51	UP	CATCHUP	CATCHUP	5	FALSE
635	50	3	21	2	8	BACK_LEFT	VELOCITY_3	FALLBEHIND	30	35	UP	CATCHUP	CATCHUP	3	TRUE
636	50	3	21	2	1	BACK_LEFT	VELOCITY_1	CATCHUP	30	50	DOWN	FALLBEHIND	FALLBEHIND	1	TRUE
637	50	3	21	2	2	BACK_LEFT	VELOCITY_1	FALLBEHIND	30	43	UP	FALLBEHIND	FALLBEHIND	0	TRUE
638	50	3	21	2	2	BACK_LEFT	VELOCITY_1	FALLBEHIND	30	44	UP	CATCHUP	FALLBEHIND	1	TRUE
639	50	3	21	2	4	BACK_LEFT	VELOCITY_2	CATCHUP	30	51	DOWN	CATCHUP	CATCHUP	2	TRUE
640	50	3	21	2	9	BACK_LEFT	VELOCITY_3	FALLBEHIND	30	50	UP	CATCHUP	CATCHUP	5	FALSE
641	50	3	21	2	9	BACK_LEFT	VELOCITY_3	FALLBEHIND	30	49	UP	CATCHUP	CATCHUP	5	FALSE
642	50	3	21	2	4	BACK_LEFT	VELOCITY_2	CATCHUP	30	50	DOWN	CATCHUP	CATCHUP	2	TRUE
643	50	3	21	2	9	BACK_LEFT	VELOCITY_3	FALLBEHIND	30	48	UP	FALLBEHIND	CATCHUP	6	FALSE
644	50	3	21	2	11	BACK_LEFT	VELOCITY_4	FALLBEHIND	30	47	UP	CATCHUP	FALLBEHIND	3	TRUE
645	50	3	21	2	1	BACK_LEFT	VELOCITY_1	CATCHUP	30	51	DOWN	FALLBEHIND	FALLBEHIND	1	TRUE
646	50	3	21	2	5	BACK_LEFT	VELOCITY_2	FALLBEHIND	30	35	UP	FALLBEHIND	FALLBEHIND	0	TRUE
647	50	3	21	2	8	BACK_LEFT	VELOCITY_3	FALLBEHIND	30	33	UP	FALLBEHIND	CATCHUP	4	TRUE
648	50	3	21	2	2	BACK_LEFT	VELOCITY_1	FALLBEHIND	30	43	UP	CATCHUP	CATCHUP	1	TRUE
649	50	3	21	2	8	BACK_LEFT	VELOCITY_3	FALLBEHIND	30	33	UP	FALLBEHIND	FALLBEHIND	4	TRUE
650	50	3	21	2	2	BACK_LEFT	VELOCITY_1	FALLBEHIND	30	42	UP	FALLBEHIND	CATCHUP	2	TRUE
651	50	3	21	2	11	BACK_LEFT	VELOCITY_4	FALLBEHIND	30	45	UP	FALLBEHIND	CATCHUP	4	TRUE
652	50	3	21	2	12	BACK_LEFT	VELOCITY_4	FALLBEHIND	30	47	UP	CATCHUP	CATCHUP	3	FALSE
653	50	3	21	2	8	BACK_LEFT	VELOCITY_3	FALLBEHIND	30	35	UP	FALLBEHIND	FALLBEHIND	4	TRUE
654	50	3	21	2	12	BACK_LEFT	VELOCITY_4	FALLBEHIND	30	46	UP	FALLBEHIND	CATCHUP	4	FALSE
655	50	3	21	2	5	BACK_LEFT	VELOCITY_2	FALLBEHIND	30	36	UP	FALLBEHIND	FALLBEHIND	0	TRUE
656	50	3	21	2	9	BACK_LEFT	VELOCITY_3	FALLBEHIND	30	49	UP	FALLBEHIND	FALLBEHIND	6	FALSE
657	50	3	21	2	11	BACK_LEFT	VELOCITY_4	FALLBEHIND	30	45	UP	FALLBEHIND	FALLBEHIND	4	TRUE
658	50	3	21	2	2	BACK_LEFT	VELOCITY_1	FALLBEHIND	30	42	UP	FALLBEHIND	FALLBEHIND	2	TRUE
659	50	3	21	2	9	BACK_LEFT	VELOCITY_3	FALLBEHIND	30	50	UP	CATCHUP	FALLBEHIND	7	FALSE
660	50	3	21	2	8	BACK_LEFT	VELOCITY_3	FALLBEHIND	30	35	UP	FALLBEHIND	FALLBEHIND	4	TRUE
661	50	3	21	2	2	BACK_LEFT	VELOCITY_1	FALLBEHIND	30	43	UP	FALLBEHIND	FALLBEHIND	2	TRUE
662	50	3	21	2	9	BACK_LEFT	VELOCITY_3	FALLBEHIND	30	49	UP	CATCHUP	CATCHUP	7	FALSE
663	50	3	21	2	1	BACK_LEFT	VELOCITY_1	CATCHUP	30	52	DOWN	FALLBEHIND	FALLBEHIND	1	TRUE
664	50	3	21	2	9	BACK_LEFT	VELOCITY_3	FALLBEHIND	30	48	UP	CATCHUP	CATCHUP	7	FALSE
665	50	3	21	2	2	BACK_LEFT	VELOCITY_1	FALLBEHIND	30	43	UP	CATCHUP	FALLBEHIND	3	TRUE
666	50	3	21	2	2	BACK_LEFT	VELOCITY_1	FALLBEHIND	30	42	UP	CATCHUP	CATCHUP	3	TRUE
667	50	3	21	2	12	BACK_LEFT	VELOCITY_4	FALLBEHIND	30	47	UP	FALLBEHIND	FALLBEHIND	4	FALSE
668	50	3	21	2	5	BACK_LEFT	VELOCITY_2	FALLBEHIND	30	36	UP	FALLBEHIND	FALLBEHIND	0	TRUE
669	50	3	21	2	4	BACK_LEFT	VELOCITY_2	CATCHUP	30	50	DOWN	CATCHUP	CATCHUP	2	TRUE
670	50	3	21	2	9	BACK_LEFT	VELOCITY_3	FALLBEHIND	30	47	UP	CATCHUP	CATCHUP	7	FALSE
671	50	3	21	2	1	BACK_LEFT	VELOCITY_1	CATCHUP	30	53	DOWN	FALLBEHIND	FALLBEHIND	1	TRUE
672	50	3	21	2	4	BACK_LEFT	VELOCITY_2	CATCHUP	30	49	DOWN	FALLBEHIND	CATCHUP	3	TRUE
673	50	3	21	2	12	BACK_LEFT	VELOCITY_4	FALLBEHIND	30	48	UP	FALLBEHIND	FALLBEHIND	4	FALSE
674	50	3	21	2	4	BACK_LEFT	VELOCITY_2	CATCHUP	30	50	DOWN	FALLBEHIND	FALLBEHIND	3	TRUE
675	50	3	21	2	5	BACK_LEFT	VELOCITY_2	FALLBEHIND	30	37	UP	FALLBEHIND	FALLBEHIND	0	TRUE
676	50	3	21	2	12	BACK_LEFT	VELOCITY_4	FALLBEHIND	30	49	UP	CATCHUP	FALLBEHIND	5	FALSE
677	50	3	21	2	4	BACK_LEFT	VELOCITY_2	CATCHUP	30	51	DOWN	CATCHUP	FALLBEHIND	4	TRUE
678	50	3	21	2	5	BACK_LEFT	VELOCITY_2	FALLBEHIND	30	37	UP	FALLBEHIND	FALLBEHIND	0	TRUE
679	50	3	21	2	5	BACK_LEFT	VELOCITY_2	FALLBEHIND	30	38	UP	FALLBEHIND	FALLBEHIND	0	TRUE
680	50	3	21	2	11	BACK_LEFT	VELOCITY_4	FALLBEHIND	30	47	UP	FALLBEHIND	FALLBEHIND	4	TRUE
681	50	3	21	2	5	BACK_LEFT	VELOCITY_2	FALLBEHIND	30	38	UP	FALLBEHIND	FALLBEHIND	0	TRUE
682	50	3	21	2	12	BACK_LEFT	VELOCITY_4	FALLBEHIND	30	48	UP	CATCHUP	CATCHUP	5	FALSE
683	50	3	21	2	4	BACK_LEFT	VELOCITY_2	CATCHUP	30	51	DOWN	CATCHUP	CATCHUP	4	TRUE
684	50	3	21	2	5	BACK_LEFT	VELOCITY_2	FALLBEHIND	30	39	UP	FALLBEHIND	FALLBEHIND	0	TRUE
685	50	3	21	2	12	BACK_LEFT	VELOCITY_4	FALLBEHIND	30	47	UP	CATCHUP	CATCHUP	5	FALSE
686	50	3	21	2	11	BACK_LEFT	VELOCITY_4	FALLBEHIND	30	47	UP	FALLBEHIND	FALLBEHIND	4	TRUE
687	50	3	21	2	12	BACK_LEFT	VELOCITY_4	FALLBEHIND	30	46	UP	FALLBEHIND	CATCHUP	6	FALSE
688	50	3	21	2	4	BACK_LEFT	VELOCITY_2	CATCHUP	30	50	DOWN	FALLBEHIND	CATCHUP	5	TRUE
689	50	3	21	2	1	BACK_LEFT	VELOCITY_1	CATCHUP	30	54	DOWN	FALLBEHIND	FALLBEHIND	1	TRUE
690	50	3	21	2	11	BACK_LEFT	VELOCITY_4	FALLBEHIND	30	49	UP	CATCHUP	FALLBEHIND	5	TRUE
691	50	3	21	2	11	BACK_LEFT	VELOCITY_4	FALLBEHIND	30	47	UP	CATCHUP	CATCHUP	5	TRUE
692	50	3	21	2	4	BACK_LEFT	VELOCITY_2	CATCHUP	30	51	DOWN	CATCHUP	FALLBEHIND	6	TRUE
693	50	3	21	2	8	BACK_LEFT	VELOCITY_3	FALLBEHIND	30	37	UP	FALLBEHIND	FALLBEHIND	4	TRUE
694	50	3	21	2	12	BACK_LEFT	VELOCITY_4	FALLBEHIND	30	47	UP	FALLBEHIND	FALLBEHIND	6	FALSE
695	50	3	21	2	2	BACK_LEFT	VELOCITY_1	FALLBEHIND	30	41	UP	FALLBEHIND	CATCHUP	4	TRUE
696	50	3	21	2	1	BACK_LEFT	VELOCITY_1	CATCHUP	30	55	DOWN	FALLBEHIND	FALLBEHIND	1	TRUE
697	50	3	21	2	11	BACK_LEFT	VELOCITY_4	FALLBEHIND	30	45	UP	FALLBEHIND	CATCHUP	6	TRUE
698	50	3	21	2	5	BACK_LEFT	VELOCITY_2	FALLBEHIND	30	39	UP	FALLBEHIND	FALLBEHIND	0	TRUE
699	50	3	21	2	8	BACK_LEFT	VELOCITY_3	FALLBEHIND	30	37	UP	FALLBEHIND	FALLBEHIND	4	TRUE
700	50	3	21	2	5	BACK_LEFT	VELOCITY_2	FALLBEHIND	30	40	UP	FALLBEHIND	FALLBEHIND	0	TRUE
701	50	3	21	2	11	BACK_LEFT	VELOCITY_4	FALLBEHIND	30	45	UP	FALLBEHIND	FALLBEHIND	6	TRUE
702	50	3	21	2	9	BACK_LEFT	VELOCITY_3	FALLBEHIND	30	46	UP	FALLBEHIND	CATCHUP	8	FALSE
703	50	3	21	2	4	BACK_LEFT	VELOCITY_2	CATCHUP	30	51	DOWN	CATCHUP	CATCHUP	6	TRUE
704	50	3	21	2	1	BACK_LEFT	VELOCITY_1	CATCHUP	30	56	DOWN	FALLBEHIND	FALLBEHIND	1	TRUE
705	50	3	21	2	1	BACK_LEFT	VELOCITY_1	CATCHUP	30	57	DOWN	FALLBEHIND	FALLBEHIND	1	TRUE
706	50	3	21	2	4	BACK_LEFT	VELOCITY_2	CATCHUP	30	50	DOWN	CATCHUP	CATCHUP	6	TRUE
707	50	3	21	2	11	BACK_LEFT	VELOCITY_4	FALLBEHIND	30	47	UP	FALLBEHIND	FALLBEHIND	6	TRUE
708	50	3	21	2	5	BACK_LEFT	VELOCITY_2	FALLBEHIND	30	40	UP	FALLBEHIND	FALLBEHIND	0	TRUE
709	50	3	21	2	2	BACK_LEFT	VELOCITY_1	FALLBEHIND	30	41	UP	FALLBEHIND	FALLBEHIND	4	TRUE
710	50	3	21	2	1	BACK_LEFT	VELOCITY_1	CATCHUP	30	58	DOWN	FALLBEHIND	FALLBEHIND	1	TRUE
711	50	3	21	2	2	BACK_LEFT	VELOCITY_1	FALLBEHIND	30	42	UP	FALLBEHIND	FALLBEHIND	4	TRUE
712	50	3	21	2	4	BACK_LEFT	VELOCITY_2	CATCHUP	30	50	DOWN	FALLBEHIND	CATCHUP	7	TRUE
713	50	3	21	2	12	BACK_LEFT	VELOCITY_4	FALLBEHIND	30	48	UP	FALLBEHIND	FALLBEHIND	6	FALSE
714	50	3	21	2	11	BACK_LEFT	VELOCITY_4	FALLBEHIND	30	47	UP	FALLBEHIND	FALLBEHIND	6	TRUE
715	50	3	21	2	4	BACK_LEFT	VELOCITY_2	CATCHUP	30	51	DOWN	FALLBEHIND	FALLBEHIND	7	TRUE
716	50	3	21	2	5	BACK_LEFT	VELOCITY_2	FALLBEHIND	30	41	UP	FALLBEHIND	FALLBEHIND	0	TRUE
717	50	3	21	2	5	BACK_LEFT	VELOCITY_2	FALLBEHIND	30	41	UP	FALLBEHIND	FALLBEHIND	0	TRUE
718	50	3	21	2	1	BACK_LEFT	VELOCITY_1	CATCHUP	30	59	DOWN	CATCHUP	FALLBEHIND	2	TRUE
719	50	3	21	2	8	BACK_LEFT	VELOCITY_3	FALLBEHIND	30	39	UP	FALLBEHIND	FALLBEHIND	4	TRUE
720	50	3	21	2	5	BACK_LEFT	VELOCITY_2	FALLBEHIND	30	42	UP	FALLBEHIND	FALLBEHIND	0	TRUE
721	50	3	21	2	4	BACK_LEFT	VELOCITY_2	CATCHUP	30	52	DOWN	CATCHUP	FALLBEHIND	8	TRUE
722	50	3	21	2	11	BACK_LEFT	VELOCITY_4	FALLBEHIND	30	49	UP	CATCHUP	FALLBEHIND	7	TRUE
723	50	3	21	2	5	BACK_LEFT	VELOCITY_2	FALLBEHIND	30	42	UP	FALLBEHIND	FALLBEHIND	0	TRUE
724	50	3	21	2	5	BACK_LEFT	VELOCITY_2	FALLBEHIND	30	43	UP	FALLBEHIND	FALLBEHIND	0	TRUE
725	50	3	21	2	5	BACK_LEFT	VELOCITY_2	FALLBEHIND	30	43	UP	FALLBEHIND	FALLBEHIND	0	TRUE
726	50	3	21	2	8	BACK_LEFT	VELOCITY_3	FALLBEHIND	30	39	UP	FALLBEHIND	FALLBEHIND	4	TRUE
727	50	3	21	2	11	BACK_LEFT	VELOCITY_4	FALLBEHIND	30	47	UP	FALLBEHIND	CATCHUP	0	TRUE
728	50	3	21	2	5	BACK_LEFT	VELOCITY_2	FALLBEHIND	30	44	UP	CATCHUP	FALLBEHIND	1	TRUE
729	50	3	21	2	8	BACK_LEFT	VELOCITY_3	FALLBEHIND	30	41	UP	FALLBEHIND	FALLBEHIND	4	TRUE
730	50	3	21	2	2	BACK_LEFT	VELOCITY_1	FALLBEHIND	30	42	UP	CATCHUP	FALLBEHIND	5	TRUE
731	50	3	21	2	1	BACK_LEFT	VELOCITY_1	CATCHUP	30	59	DOWN	CATCHUP	CATCHUP	2	TRUE
732	50	3	21	2	8	BACK_LEFT	VELOCITY_3	FALLBEHIND	30	41	UP	FALLBEHIND	FALLBEHIND	4	TRUE
733	50	3	21	2	1	BACK_LEFT	VELOCITY_1	CATCHUP	30	58	DOWN	CATCHUP	CATCHUP	2	TRUE
734	50	3	21	2	1	BACK_LEFT	VELOCITY_1	CATCHUP	30	58	DOWN	CATCHUP	CATCHUP	2	TRUE
735	50	3	21	2	2	BACK_LEFT	VELOCITY_1	FALLBEHIND	30	41	UP	FALLBEHIND	CATCHUP	6	TRUE
736	50	3	21	2	2	BACK_LEFT	VELOCITY_1	FALLBEHIND	30	41	UP	FALLBEHIND	FALLBEHIND	6	TRUE
737	50	3	21	2	1	BACK_LEFT	VELOCITY_1	CATCHUP	30	57	DOWN	CATCHUP	CATCHUP	2	TRUE
738	50	3	21	2	8	BACK_LEFT	VELOCITY_3	FALLBEHIND	30	43	UP	FALLBEHIND	FALLBEHIND	4	TRUE
739	50	3	21	2	11	BACK_LEFT	VELOCITY_4	FALLBEHIND	30	47	UP	FALLBEHIND	FALLBEHIND	0	TRUE
740	50	3	21	2	8	BACK_LEFT	VELOCITY_3	FALLBEHIND	30	43	UP	FALLBEHIND	FALLBEHIND	4	TRUE
741	50	3	21	2	2	BACK_LEFT	VELOCITY_1	FALLBEHIND	30	42	UP	FALLBEHIND	FALLBEHIND	6	TRUE
742	50	3	21	2	5	BACK_LEFT	VELOCITY_2	FALLBEHIND	30	43	UP	FALLBEHIND	CATCHUP	2	TRUE
743	50	3	21	2	2	BACK_LEFT	VELOCITY_1	FALLBEHIND	30	42	UP	FALLBEHIND	FALLBEHIND	6	TRUE
744	50	3	21	2	1	BACK_LEFT	VELOCITY_1	CATCHUP	30	57	DOWN	FALLBEHIND	CATCHUP	3	TRUE
745	50	3	21	2	12	BACK_LEFT	VELOCITY_4	FALLBEHIND	30	49	UP	FALLBEHIND	FALLBEHIND	6	FALSE
746	50	3	21	2	8	BACK_LEFT	VELOCITY_3	FALLBEHIND	30	45	UP	FALLBEHIND	FALLBEHIND	4	TRUE
747	50	3	21	2	2	BACK_LEFT	VELOCITY_1	FALLBEHIND	30	43	UP	CATCHUP	FALLBEHIND	7	TRUE
748	50	3	21	2	8	BACK_LEFT	VELOCITY_3	FALLBEHIND	30	45	UP	CATCHUP	FALLBEHIND	5	TRUE
749	50	3	21	2	1	BACK_LEFT	VELOCITY_1	CATCHUP	30	58	DOWN	FALLBEHIND	FALLBEHIND	3	TRUE
750	50	3	21	2	12	BACK_LEFT	VELOCITY_4	FALLBEHIND	30	50	UP	FALLBEHIND	FALLBEHIND	6	FALSE
751	50	3	21	2	2	BACK_LEFT	VELOCITY_1	FALLBEHIND	30	42	UP	CATCHUP	CATCHUP	7	TRUE
752	50	3	21	2	12	BACK_LEFT	VELOCITY_4	FALLBEHIND	30	51	UP	CATCHUP	FALLBEHIND	7	FALSE
753	50	3	21	2	12	BACK_LEFT	VELOCITY_4	FALLBEHIND	30	50	UP	FALLBEHIND	CATCHUP	8	FALSE
754	50	3	21	2	11	BACK_LEFT	VELOCITY_4	FALLBEHIND	30	48	UP	CATCHUP	FALLBEHIND	1	TRUE
755	50	3	21	2	8	BACK_LEFT	VELOCITY_3	FALLBEHIND	30	43	UP	FALLBEHIND	CATCHUP	6	TRUE
756	50	3	21	2	5	BACK_LEFT	VELOCITY_2	FALLBEHIND	30	43	UP	CATCHUP	FALLBEHIND	3	TRUE
757	50	3	21	2	2	BACK_LEFT	VELOCITY_1	FALLBEHIND	30	41	UP	CATCHUP	CATCHUP	7	TRUE
758	50	3	21	2	11	BACK_LEFT	VELOCITY_4	FALLBEHIND	30	47	UP	CATCHUP	CATCHUP	1	TRUE
759	50	3	21	2	8	BACK_LEFT	VELOCITY_3	FALLBEHIND	30	43	UP	FALLBEHIND	FALLBEHIND	6	TRUE
760	50	3	21	2	8	BACK_LEFT	VELOCITY_3	FALLBEHIND	30	45	UP	FALLBEHIND	FALLBEHIND	6	TRUE
761	50	3	21	2	8	BACK_LEFT	VELOCITY_3	FALLBEHIND	30	45	UP	FALLBEHIND	FALLBEHIND	6	TRUE
762	50	3	21	2	11	BACK_LEFT	VELOCITY_4	FALLBEHIND	30	46	UP	CATCHUP	CATCHUP	1	TRUE
763	50	3	21	2	8	BACK_LEFT	VELOCITY_3	FALLBEHIND	30	47	UP	FALLBEHIND	FALLBEHIND	6	TRUE
764	50	3	21	2	2	BACK_LEFT	VELOCITY_1	FALLBEHIND	30	40	UP	CATCHUP	CATCHUP	7	TRUE
765	50	3	21	2	11	BACK_LEFT	VELOCITY_4	FALLBEHIND	30	45	UP	FALLBEHIND	CATCHUP	2	TRUE
766	50	3	21	2	2	BACK_LEFT	VELOCITY_1	FALLBEHIND	30	39	UP	CATCHUP	CATCHUP	7	TRUE
767	50	3	21	2	11	BACK_LEFT	VELOCITY_4	FALLBEHIND	30	45	UP	FALLBEHIND	FALLBEHIND	2	TRUE
768	50	3	21	2	1	BACK_LEFT	VELOCITY_1	CATCHUP	30	59	DOWN	FALLBEHIND	FALLBEHIND	3	TRUE
769	50	3	21	2	8	BACK_LEFT	VELOCITY_3	FALLBEHIND	30	47	UP	CATCHUP	FALLBEHIND	7	TRUE
770	50	3	21	2	1	BACK_LEFT	VELOCITY_1	CATCHUP	30	60	DOWN	CATCHUP	FALLBEHIND	4	TRUE
771	50	3	21	2	5	BACK_LEFT	VELOCITY_2	FALLBEHIND	30	42	UP	CATCHUP	CATCHUP	3	TRUE
772	50	3	21	2	1	BACK_LEFT	VELOCITY_1	CATCHUP	30	60	DOWN	CATCHUP	CATCHUP	4	TRUE
773	50	3	21	2	8	BACK_LEFT	VELOCITY_3	FALLBEHIND	30	45	UP	FALLBEHIND	CATCHUP	0	TRUE
774	50	3	21	2	5	BACK_LEFT	VELOCITY_2	FALLBEHIND	30	41	UP	CATCHUP	CATCHUP	3	TRUE
775	50	3	21	2	1	BACK_LEFT	VELOCITY_1	CATCHUP	30	59	DOWN	CATCHUP	CATCHUP	4	TRUE
776	50	3	21	2	8	BACK_LEFT	VELOCITY_3	FALLBEHIND	30	45	UP	FALLBEHIND	FALLBEHIND	0	TRUE
777	50	3	21	2	5	BACK_LEFT	VELOCITY_2	FALLBEHIND	30	40	UP	FALLBEHIND	CATCHUP	4	TRUE
778	50	3	21	2	11	BACK_LEFT	VELOCITY_4	FALLBEHIND	30	46	UP	FALLBEHIND	FALLBEHIND	2	TRUE
779	50	3	21	2	1	BACK_LEFT	VELOCITY_1	CATCHUP	30	59	DOWN	CATCHUP	CATCHUP	4	TRUE
780	50	3	21	2	11	BACK_LEFT	VELOCITY_4	FALLBEHIND	30	46	UP	FALLBEHIND	FALLBEHIND	2	TRUE
781	50	3	21	2	1	BACK_LEFT	VELOCITY_1	CATCHUP	30	58	DOWN	CATCHUP	CATCHUP	4	TRUE
782	50	3	21	2	11	BACK_LEFT	VELOCITY_4	FALLBEHIND	30	47	UP	FALLBEHIND	FALLBEHIND	2	TRUE
783	50	3	21	2	5	BACK_LEFT	VELOCITY_2	FALLBEHIND	30	40	UP	FALLBEHIND	FALLBEHIND	4	TRUE
784	50	3	21	2	2	BACK_LEFT	VELOCITY_1	FALLBEHIND	30	38	UP	FALLBEHIND	CATCHUP	8	TRUE
785	50	3	21	2	8	BACK_LEFT	VELOCITY_3	FALLBEHIND	30	46	UP	FALLBEHIND	FALLBEHIND	0	TRUE
786	50	3	21	2	5	BACK_LEFT	VELOCITY_2	FALLBEHIND	30	41	UP	FALLBEHIND	FALLBEHIND	4	TRUE
787	50	3	21	2	1	BACK_LEFT	VELOCITY_1	CATCHUP	30	58	DOWN	CATCHUP	CATCHUP	4	TRUE
788	50	3	21	2	11	BACK_LEFT	VELOCITY_4	FALLBEHIND	30	47	UP	FALLBEHIND	FALLBEHIND	2	TRUE
789	50	3	21	2	11	BACK_LEFT	VELOCITY_4	FALLBEHIND	30	48	UP	FALLBEHIND	FALLBEHIND	2	TRUE
790	50	3	21	2	11	BACK_LEFT	VELOCITY_4	FALLBEHIND	30	48	UP	FALLBEHIND	FALLBEHIND	2	TRUE
791	50	3	21	2	11	BACK_LEFT	VELOCITY_4	FALLBEHIND	30	49	UP	FALLBEHIND	FALLBEHIND	2	TRUE
792	50	3	21	2	5	BACK_LEFT	VELOCITY_2	FALLBEHIND	30	41	UP	FALLBEHIND	FALLBEHIND	4	TRUE
793	50	3	21	2	1	BACK_LEFT	VELOCITY_1	CATCHUP	30	57	DOWN	CATCHUP	CATCHUP	4	TRUE
794	50	3	21	2	5	BACK_LEFT	VELOCITY_2	FALLBEHIND	30	42	UP	FALLBEHIND	FALLBEHIND	4	TRUE
795	50	3	21	2	5	BACK_LEFT	VELOCITY_2	FALLBEHIND	30	42	UP	FALLBEHIND	FALLBEHIND	4	TRUE
796	50	3	21	2	8	BACK_LEFT	VELOCITY_3	FALLBEHIND	30	46	UP	FALLBEHIND	FALLBEHIND	0	TRUE
797	50	3	21	2	1	BACK_LEFT	VELOCITY_1	CATCHUP	30	57	DOWN	CATCHUP	CATCHUP	4	TRUE
798	50	3	21	2	1	BACK_LEFT	VELOCITY_1	CATCHUP	30	56	DOWN	CATCHUP	CATCHUP	4	TRUE
799	50	3	21	2	5	BACK_LEFT	VELOCITY_2	FALLBEHIND	30	43	UP	FALLBEHIND	FALLBEHIND	4	TRUE
800	50	3	21	2	5	BACK_LEFT	VELOCITY_2	FALLBEHIND	30	43	UP	CATCHUP	FALLBEHIND	5	TRUE
801	50	3	21	2	1	BACK_LEFT	VELOCITY_1	CATCHUP	30	56	DOWN	CATCHUP	CATCHUP	4	TRUE
802	50	3	21	2	5	BACK_LEFT	VELOCITY_2	FALLBEHIND	30	42	UP	FALLBEHIND	CATCHUP	6	TRUE
803	50	3	21	2	8	BACK_LEFT	VELOCITY_3	FALLBEHIND	30	47	UP	CATCHUP	FALLBEHIND	1	TRUE
804	50	3	21	2	11	BACK_LEFT	VELOCITY_4	FALLBEHIND	30	49	UP	CATCHUP	FALLBEHIND	3	TRUE
805	50	3	21	2	5	BACK_LEFT	VELOCITY_2	FALLBEHIND	30	42	UP	FALLBEHIND	FALLBEHIND	6	TRUE
806	50	3	21	2	5	BACK_LEFT	VELOCITY_2	FALLBEHIND	30	43	UP	FALLBEHIND	FALLBEHIND	6	TRUE
807	50	3	21	2	1	BACK_LEFT	VELOCITY_1	CATCHUP	30	55	DOWN	CATCHUP	CATCHUP	4	TRUE
808	50	3	21	2	1	BACK_LEFT	VELOCITY_1	CATCHUP	30	55	DOWN	CATCHUP	CATCHUP	4	TRUE
809	50	3	21	2	5	BACK_LEFT	VELOCITY_2	FALLBEHIND	30	43	UP	FALLBEHIND	FALLBEHIND	6	TRUE
810	50	3	21	2	1	BACK_LEFT	VELOCITY_1	CATCHUP	30	54	DOWN	CATCHUP	CATCHUP	4	TRUE
811	50	3	21	2	5	BACK_LEFT	VELOCITY_2	FALLBEHIND	30	44	UP	FALLBEHIND	FALLBEHIND	6	TRUE
812	50	3	21	2	11	BACK_LEFT	VELOCITY_4	FALLBEHIND	30	48	UP	FALLBEHIND	CATCHUP	4	TRUE
813	50	3	21	2	5	BACK_LEFT	VELOCITY_2	FALLBEHIND	30	44	UP	FALLBEHIND	FALLBEHIND	6	TRUE
814	50	3	21	2	1	BACK_LEFT	VELOCITY_1	CATCHUP	30	54	DOWN	CATCHUP	CATCHUP	4	TRUE
815	50	3	21	2	11	BACK_LEFT	VELOCITY_4	FALLBEHIND	30	48	UP	FALLBEHIND	FALLBEHIND	4	TRUE
816	50	3	21	2	1	BACK_LEFT	VELOCITY_1	CATCHUP	30	53	DOWN	CATCHUP	CATCHUP	4	TRUE
817	50	3	21	2	1	BACK_LEFT	VELOCITY_1	CATCHUP	30	53	DOWN	CATCHUP	CATCHUP	4	TRUE
818	50	3	21	2	8	BACK_LEFT	VELOCITY_3	FALLBEHIND	30	46	UP	FALLBEHIND	CATCHUP	2	TRUE
819	50	3	21	2	1	BACK_LEFT	VELOCITY_1	CATCHUP	30	52	DOWN	CATCHUP	CATCHUP	4	TRUE
820	50	3	21	2	11	BACK_LEFT	VELOCITY_4	FALLBEHIND	30	49	UP	FALLBEHIND	FALLBEHIND	4	TRUE
821	50	3	21	2	11	BACK_LEFT	VELOCITY_4	FALLBEHIND	30	49	UP	FALLBEHIND	FALLBEHIND	4	TRUE
822	50	3	21	2	11	BACK_LEFT	VELOCITY_4	FALLBEHIND	30	50	UP	FALLBEHIND	FALLBEHIND	4	TRUE
823	50	3	21	2	5	BACK_LEFT	VELOCITY_2	FALLBEHIND	30	45	UP	FALLBEHIND	FALLBEHIND	6	TRUE
824	50	3	21	2	11	BACK_LEFT	VELOCITY_4	FALLBEHIND	30	50	UP	FALLBEHIND	FALLBEHIND	4	TRUE
825	50	3	21	2	1	BACK_LEFT	VELOCITY_1	CATCHUP	30	52	DOWN	CATCHUP	CATCHUP	4	TRUE
826	50	3	21	2	1	BACK_LEFT	VELOCITY_1	CATCHUP	30	51	DOWN	CATCHUP	CATCHUP	4	TRUE
827	50	3	21	2	8	BACK_LEFT	VELOCITY_3	FALLBEHIND	30	46	UP	FALLBEHIND	FALLBEHIND	2	TRUE
828	50	3	21	2	1	BACK_LEFT	VELOCITY_1	CATCHUP	30	51	DOWN	CATCHUP	CATCHUP	4	TRUE
829	50	3	21	2	11	BACK_LEFT	VELOCITY_4	FALLBEHIND	30	51	UP	FALLBEHIND	FALLBEHIND	4	TRUE
830	50	3	21	2	8	BACK_LEFT	VELOCITY_3	FALLBEHIND	30	47	UP	CATCHUP	FALLBEHIND	3	TRUE
831	50	3	21	2	1	BACK_LEFT	VELOCITY_1	CATCHUP	30	50	DOWN	CATCHUP	CATCHUP	4	TRUE
832	50	3	21	2	11	BACK_LEFT	VELOCITY_4	FALLBEHIND	30	51	UP	FALLBEHIND	FALLBEHIND	4	TRUE
833	50	3	21	2	11	BACK_LEFT	VELOCITY_4	FALLBEHIND	30	52	UP	FALLBEHIND	FALLBEHIND	4	TRUE
834	50	3	21	2	11	BACK_LEFT	VELOCITY_4	FALLBEHIND	30	52	UP	FALLBEHIND	FALLBEHIND	4	TRUE
835	50	3	21	2	8	BACK_LEFT	VELOCITY_3	FALLBEHIND	30	46	UP	FALLBEHIND	CATCHUP	4	TRUE
836	50	3	21	2	8	BACK_LEFT	VELOCITY_3	FALLBEHIND	30	46	UP	FALLBEHIND	FALLBEHIND	4	TRUE
837	50	3	21	2	5	BACK_LEFT	VELOCITY_2	FALLBEHIND	30	45	UP	FALLBEHIND	FALLBEHIND	6	TRUE
838	50	3	21	2	5	BACK_LEFT	VELOCITY_2	FALLBEHIND	30	46	UP	FALLBEHIND	FALLBEHIND	6	TRUE
839	50	3	21	2	1	BACK_LEFT	VELOCITY_1	CATCHUP	30	50	DOWN	CATCHUP	CATCHUP	4	TRUE
840	50	3	21	2	11	BACK_LEFT	VELOCITY_4	FALLBEHIND	30	53	UP	CATCHUP	FALLBEHIND	5	TRUE
841	50	3	21	2	1	BACK_LEFT	VELOCITY_1	CATCHUP	30	49	DOWN	CATCHUP	CATCHUP	4	TRUE
842	50	3	21	2	11	BACK_LEFT	VELOCITY_4	FALLBEHIND	30	52	UP	CATCHUP	CATCHUP	5	TRUE
843	50	3	21	2	5	BACK_LEFT	VELOCITY_2	FALLBEHIND	30	46	UP	FALLBEHIND	FALLBEHIND	6	TRUE
844	50	3	21	2	11	BACK_LEFT	VELOCITY_4	FALLBEHIND	30	51	UP	CATCHUP	CATCHUP	5	TRUE
845	50	3	21	2	1	BACK_LEFT	VELOCITY_1	CATCHUP	30	49	DOWN	CATCHUP	CATCHUP	4	TRUE
846	50	3	21	2	8	BACK_LEFT	VELOCITY_3	FALLBEHIND	30	47	UP	FALLBEHIND	FALLBEHIND	4	TRUE
847	50	3	21	2	8	BACK_LEFT	VELOCITY_3	FALLBEHIND	30	47	UP	CATCHUP	FALLBEHIND	5	TRUE
848	50	3	21	2	11	BACK_LEFT	VELOCITY_4	FALLBEHIND	30	50	UP	CATCHUP	CATCHUP	5	TRUE
849	50	3	21	2	5	BACK_LEFT	VELOCITY_2	FALLBEHIND	30	47	UP	CATCHUP	FALLBEHIND	7	TRUE
850	50	3	21	2	11	BACK_LEFT	VELOCITY_4	FALLBEHIND	30	49	UP	CATCHUP	CATCHUP	5	TRUE
851	50	3	21	2	1	BACK_LEFT	VELOCITY_1	CATCHUP	30	48	DOWN	CATCHUP	CATCHUP	4	TRUE
852	50	3	21	2	11	BACK_LEFT	VELOCITY_4	FALLBEHIND	30	48	UP	CATCHUP	CATCHUP	5	TRUE
853	50	3	21	2	5	BACK_LEFT	VELOCITY_2	FALLBEHIND	30	46	UP	FALLBEHIND	CATCHUP	8	TRUE
854	50	3	21	2	8	BACK_LEFT	VELOCITY_3	FALLBEHIND	30	46	UP	CATCHUP	CATCHUP	5	TRUE
855	50	3	21	2	1	BACK_LEFT	VELOCITY_1	CATCHUP	30	48	DOWN	FALLBEHIND	CATCHUP	5	TRUE
856	50	3	21	2	8	BACK_LEFT	VELOCITY_3	FALLBEHIND	30	45	UP	CATCHUP	CATCHUP	5	TRUE
857	50	3	21	2	8	BACK_LEFT	VELOCITY_3	FALLBEHIND	30	44	UP	FALLBEHIND	CATCHUP	6	TRUE
858	50	3	21	2	11	BACK_LEFT	VELOCITY_4	FALLBEHIND	30	47	UP	CATCHUP	CATCHUP	5	TRUE
859	50	3	21	2	1	BACK_LEFT	VELOCITY_1	CATCHUP	30	49	DOWN	FALLBEHIND	FALLBEHIND	5	TRUE
860	50	3	21	2	8	BACK_LEFT	VELOCITY_3	FALLBEHIND	30	44	UP	FALLBEHIND	FALLBEHIND	6	TRUE
861	50	3	21	2	1	BACK_LEFT	VELOCITY_1	CATCHUP	30	50	DOWN	FALLBEHIND	FALLBEHIND	5	TRUE
862	50	3	21	2	8	BACK_LEFT	VELOCITY_3	FALLBEHIND	30	45	UP	FALLBEHIND	FALLBEHIND	6	TRUE
863	50	3	21	2	11	BACK_LEFT	VELOCITY_4	FALLBEHIND	30	46	UP	CATCHUP	CATCHUP	5	TRUE
864	50	3	21	2	1	BACK_LEFT	VELOCITY_1	CATCHUP	30	51	DOWN	CATCHUP	FALLBEHIND	6	TRUE
865	50	3	21	2	1	BACK_LEFT	VELOCITY_1	CATCHUP	30	51	DOWN	CATCHUP	CATCHUP	6	TRUE
866	50	3	21	2	11	BACK_LEFT	VELOCITY_4	FALLBEHIND	30	45	UP	FALLBEHIND	CATCHUP	6	TRUE
867	50	3	21	2	11	BACK_LEFT	VELOCITY_4	FALLBEHIND	30	45	UP	FALLBEHIND	FALLBEHIND	6	TRUE
868	50	3	21	2	1	BACK_LEFT	VELOCITY_1	CATCHUP	30	50	DOWN	CATCHUP	CATCHUP	6	TRUE
869	50	3	21	2	1	BACK_LEFT	VELOCITY_1	CATCHUP	30	50	DOWN	CATCHUP	CATCHUP	6	TRUE
870	50	3	21	2	11	BACK_LEFT	VELOCITY_4	FALLBEHIND	30	46	UP	FALLBEHIND	FALLBEHIND	6	TRUE
871	50	3	21	2	8	BACK_LEFT	VELOCITY_3	FALLBEHIND	30	45	UP	FALLBEHIND	FALLBEHIND	6	TRUE
872	50	3	21	2	8	BACK_LEFT	VELOCITY_3	FALLBEHIND	30	46	UP	FALLBEHIND	FALLBEHIND	6	TRUE
873	50	3	21	2	1	BACK_LEFT	VELOCITY_1	CATCHUP	30	49	DOWN	CATCHUP	CATCHUP	6	TRUE
874	50	3	21	2	1	BACK_LEFT	VELOCITY_1	CATCHUP	30	49	DOWN	CATCHUP	CATCHUP	6	TRUE
875	50	3	21	2	8	BACK_LEFT	VELOCITY_3	FALLBEHIND	30	46	UP	FALLBEHIND	FALLBEHIND	6	TRUE
876	50	3	21	2	11	BACK_LEFT	VELOCITY_4	FALLBEHIND	30	46	UP	FALLBEHIND	FALLBEHIND	6	TRUE
877	50	3	21	2	8	BACK_LEFT	VELOCITY_3	FALLBEHIND	30	47	UP	FALLBEHIND	FALLBEHIND	6	TRUE
878	50	3	21	2	1	BACK_LEFT	VELOCITY_1	CATCHUP	30	48	DOWN	CATCHUP	CATCHUP	6	TRUE
879	50	3	21	2	8	BACK_LEFT	VELOCITY_3	FALLBEHIND	30	47	UP	FALLBEHIND	FALLBEHIND	6	TRUE
880	50	3	21	2	11	BACK_LEFT	VELOCITY_4	FALLBEHIND	30	47	UP	FALLBEHIND	FALLBEHIND	6	TRUE
881	50	3	21	2	8	BACK_LEFT	VELOCITY_3	FALLBEHIND	30	48	UP	FALLBEHIND	FALLBEHIND	6	TRUE
882	50	3	21	2	11	BACK_LEFT	VELOCITY_4	FALLBEHIND	30	47	UP	FALLBEHIND	FALLBEHIND	6	TRUE
883	50	3	21	2	11	BACK_LEFT	VELOCITY_4	FALLBEHIND	30	48	UP	FALLBEHIND	FALLBEHIND	6	TRUE
884	50	3	21	2	8	BACK_LEFT	VELOCITY_3	FALLBEHIND	30	48	UP	FALLBEHIND	FALLBEHIND	6	TRUE
885	50	3	21	2	1	BACK_LEFT	VELOCITY_1	CATCHUP	30	48	DOWN	CATCHUP	CATCHUP	6	TRUE
886	50	3	21	2	8	BACK_LEFT	VELOCITY_3	FALLBEHIND	30	49	UP	FALLBEHIND	FALLBEHIND	6	TRUE
887	50	3	21	2	1	BACK_LEFT	VELOCITY_1	CATCHUP	30	47	DOWN	CATCHUP	CATCHUP	6	TRUE
888	50	3	21	2	11	BACK_LEFT	VELOCITY_4	FALLBEHIND	30	48	UP	FALLBEHIND	FALLBEHIND	6	TRUE
889	50	3	21	2	8	BACK_LEFT	VELOCITY_3	FALLBEHIND	30	49	UP	CATCHUP	FALLBEHIND	7	TRUE
890	50	3	21	2	8	BACK_LEFT	VELOCITY_3	FALLBEHIND	30	48	UP	CATCHUP	CATCHUP	7	TRUE
891	50	3	21	2	11	BACK_LEFT	VELOCITY_4	FALLBEHIND	30	49	UP	CATCHUP	FALLBEHIND	7	TRUE
892	50	3	21	2	1	BACK_LEFT	VELOCITY_1	CATCHUP	30	47	DOWN	CATCHUP	CATCHUP	6	TRUE
893	50	3	21	2	11	BACK_LEFT	VELOCITY_4	FALLBEHIND	30	48	UP	FALLBEHIND	CATCHUP	8	TRUE
894	50	3	21	2	8	BACK_LEFT	VELOCITY_3	FALLBEHIND	30	47	UP	CATCHUP	CATCHUP	7	TRUE
895	50	3	21	2	1	BACK_LEFT	VELOCITY_1	CATCHUP	30	46	DOWN	CATCHUP	CATCHUP	6	TRUE
896	50	3	21	2	1	BACK_LEFT	VELOCITY_1	CATCHUP	30	46	DOWN	CATCHUP	CATCHUP	6	TRUE
897	50	3	21	2	8	BACK_LEFT	VELOCITY_3	FALLBEHIND	30	46	UP	CATCHUP	CATCHUP	7	TRUE
898	50	3	21	2	8	BACK_LEFT	VELOCITY_3	FALLBEHIND	30	45	UP	FALLBEHIND	CATCHUP	8	TRUE
899	50	3	21	2	1	BACK_LEFT	VELOCITY_1	CATCHUP	30	45	DOWN	FALLBEHIND	CATCHUP	7	TRUE
900	50	3	21	2	1	BACK_LEFT	VELOCITY_1	CATCHUP	30	46	DOWN	FALLBEHIND	FALLBEHIND	7	TRUE
901	50	3	21	2	1	BACK_LEFT	VELOCITY_1	CATCHUP	30	47	DOWN	FALLBEHIND	FALLBEHIND	7	TRUE
902	50	3	21	2	1	BACK_LEFT	VELOCITY_1	CATCHUP	30	48	DOWN	CATCHUP	FALLBEHIND	8	TRUE

## Sheet: 6_VP_04
trial	vpNr	vpName	vpAge	sex	stcsID	camPos	camCond	condition	velHaunted	velChaser	stcsType	answer	lastAnswer	alternations	2up1down
1	51	4	29	2	10	BACK_LEFT	VELOCITY_4	CATCHUP	30	55	DOWN	CATCHUP	CATCHUP	0	TRUE
2	51	4	29	2	3	BACK_LEFT	VELOCITY_1	FALLBEHIND	30	5	UP	FALLBEHIND	FALLBEHIND	0	FALSE
3	51	4	29	2	3	BACK_LEFT	VELOCITY_1	FALLBEHIND	30	7	UP	FALLBEHIND	FALLBEHIND	0	FALSE
4	51	4	29	2	7	BACK_LEFT	VELOCITY_3	CATCHUP	30	55	DOWN	CATCHUP	CATCHUP	0	TRUE
5	51	4	29	2	1	BACK_LEFT	VELOCITY_1	CATCHUP	30	55	DOWN	CATCHUP	CATCHUP	0	TRUE
6	51	4	29	2	1	BACK_LEFT	VELOCITY_1	CATCHUP	30	55	DOWN	CATCHUP	CATCHUP	0	TRUE
7	51	4	29	2	3	BACK_LEFT	VELOCITY_1	FALLBEHIND	30	9	UP	FALLBEHIND	FALLBEHIND	0	FALSE
8	51	4	29	2	10	BACK_LEFT	VELOCITY_4	CATCHUP	30	55	DOWN	CATCHUP	CATCHUP	0	TRUE
9	51	4	29	2	10	BACK_LEFT	VELOCITY_4	CATCHUP	30	53	DOWN	CATCHUP	CATCHUP	0	TRUE
10	51	4	29	2	4	BACK_LEFT	VELOCITY_2	CATCHUP	30	55	DOWN	CATCHUP	CATCHUP	0	TRUE
11	51	4	29	2	5	BACK_LEFT	VELOCITY_2	FALLBEHIND	30	5	UP	FALLBEHIND	FALLBEHIND	0	TRUE
12	51	4	29	2	2	BACK_LEFT	VELOCITY_1	FALLBEHIND	30	5	UP	FALLBEHIND	FALLBEHIND	0	TRUE
13	51	4	29	2	3	BACK_LEFT	VELOCITY_1	FALLBEHIND	30	11	UP	FALLBEHIND	FALLBEHIND	0	FALSE
14	51	4	29	2	5	BACK_LEFT	VELOCITY_2	FALLBEHIND	30	5	UP	FALLBEHIND	FALLBEHIND	0	TRUE
15	51	4	29	2	5	BACK_LEFT	VELOCITY_2	FALLBEHIND	30	7	UP	FALLBEHIND	FALLBEHIND	0	TRUE
16	51	4	29	2	10	BACK_LEFT	VELOCITY_4	CATCHUP	30	53	DOWN	CATCHUP	CATCHUP	0	TRUE
17	51	4	29	2	9	BACK_LEFT	VELOCITY_3	FALLBEHIND	30	5	UP	FALLBEHIND	FALLBEHIND	0	FALSE
18	51	4	29	2	8	BACK_LEFT	VELOCITY_3	FALLBEHIND	30	5	UP	FALLBEHIND	FALLBEHIND	0	TRUE
19	51	4	29	2	1	BACK_LEFT	VELOCITY_1	CATCHUP	30	53	DOWN	CATCHUP	CATCHUP	0	TRUE
20	51	4	29	2	6	BACK_LEFT	VELOCITY_2	FALLBEHIND	30	5	UP	FALLBEHIND	FALLBEHIND	0	FALSE
21	51	4	29	2	11	BACK_LEFT	VELOCITY_4	FALLBEHIND	30	5	UP	FALLBEHIND	FALLBEHIND	0	TRUE
22	51	4	29	2	10	BACK_LEFT	VELOCITY_4	CATCHUP	30	51	DOWN	CATCHUP	CATCHUP	0	TRUE
23	51	4	29	2	1	BACK_LEFT	VELOCITY_1	CATCHUP	30	53	DOWN	CATCHUP	CATCHUP	0	TRUE
24	51	4	29	2	2	BACK_LEFT	VELOCITY_1	FALLBEHIND	30	5	UP	FALLBEHIND	FALLBEHIND	0	TRUE
25	51	4	29	2	1	BACK_LEFT	VELOCITY_1	CATCHUP	30	51	DOWN	CATCHUP	CATCHUP	0	TRUE
26	51	4	29	2	5	BACK_LEFT	VELOCITY_2	FALLBEHIND	30	7	UP	FALLBEHIND	FALLBEHIND	0	TRUE
27	51	4	29	2	4	BACK_LEFT	VELOCITY_2	CATCHUP	30	55	DOWN	CATCHUP	CATCHUP	0	TRUE
28	51	4	29	2	12	BACK_LEFT	VELOCITY_4	FALLBEHIND	30	5	UP	FALLBEHIND	FALLBEHIND	0	FALSE
29	51	4	29	2	2	BACK_LEFT	VELOCITY_1	FALLBEHIND	30	7	UP	FALLBEHIND	FALLBEHIND	0	TRUE
30	51	4	29	2	1	BACK_LEFT	VELOCITY_1	CATCHUP	30	51	DOWN	CATCHUP	CATCHUP	0	TRUE
31	51	4	29	2	11	BACK_LEFT	VELOCITY_4	FALLBEHIND	30	5	UP	FALLBEHIND	FALLBEHIND	0	TRUE
32	51	4	29	2	7	BACK_LEFT	VELOCITY_3	CATCHUP	30	55	DOWN	CATCHUP	CATCHUP	0	TRUE
33	51	4	29	2	7	BACK_LEFT	VELOCITY_3	CATCHUP	30	53	DOWN	CATCHUP	CATCHUP	0	TRUE
34	51	4	29	2	2	BACK_LEFT	VELOCITY_1	FALLBEHIND	30	7	UP	FALLBEHIND	FALLBEHIND	0	TRUE
35	51	4	29	2	5	BACK_LEFT	VELOCITY_2	FALLBEHIND	30	9	UP	FALLBEHIND	FALLBEHIND	0	TRUE
36	51	4	29	2	2	BACK_LEFT	VELOCITY_1	FALLBEHIND	30	9	UP	FALLBEHIND	FALLBEHIND	0	TRUE
37	51	4	29	2	11	BACK_LEFT	VELOCITY_4	FALLBEHIND	30	7	UP	FALLBEHIND	FALLBEHIND	0	TRUE
38	51	4	29	2	12	BACK_LEFT	VELOCITY_4	FALLBEHIND	30	7	UP	FALLBEHIND	FALLBEHIND	0	FALSE
39	51	4	29	2	6	BACK_LEFT	VELOCITY_2	FALLBEHIND	30	7	UP	FALLBEHIND	FALLBEHIND	0	FALSE
40	51	4	29	2	9	BACK_LEFT	VELOCITY_3	FALLBEHIND	30	7	UP	FALLBEHIND	FALLBEHIND	0	FALSE
41	51	4	29	2	10	BACK_LEFT	VELOCITY_4	CATCHUP	30	51	DOWN	CATCHUP	CATCHUP	0	TRUE
42	51	4	29	2	9	BACK_LEFT	VELOCITY_3	FALLBEHIND	30	9	UP	FALLBEHIND	FALLBEHIND	0	FALSE
43	51	4	29	2	11	BACK_LEFT	VELOCITY_4	FALLBEHIND	30	7	UP	FALLBEHIND	FALLBEHIND	0	TRUE
44	51	4	29	2	7	BACK_LEFT	VELOCITY_3	CATCHUP	30	53	DOWN	CATCHUP	CATCHUP	0	TRUE
45	51	4	29	2	10	BACK_LEFT	VELOCITY_4	CATCHUP	30	49	DOWN	CATCHUP	CATCHUP	0	TRUE
46	51	4	29	2	6	BACK_LEFT	VELOCITY_2	FALLBEHIND	30	9	UP	FALLBEHIND	FALLBEHIND	0	FALSE
47	51	4	29	2	12	BACK_LEFT	VELOCITY_4	FALLBEHIND	30	9	UP	FALLBEHIND	FALLBEHIND	0	FALSE
48	51	4	29	2	3	BACK_LEFT	VELOCITY_1	FALLBEHIND	30	13	UP	FALLBEHIND	FALLBEHIND	0	FALSE
49	51	4	29	2	2	BACK_LEFT	VELOCITY_1	FALLBEHIND	30	9	UP	FALLBEHIND	FALLBEHIND	0	TRUE
50	51	4	29	2	2	BACK_LEFT	VELOCITY_1	FALLBEHIND	30	11	UP	FALLBEHIND	FALLBEHIND	0	TRUE
51	51	4	29	2	5	BACK_LEFT	VELOCITY_2	FALLBEHIND	30	9	UP	FALLBEHIND	FALLBEHIND	0	TRUE
52	51	4	29	2	11	BACK_LEFT	VELOCITY_4	FALLBEHIND	30	9	UP	FALLBEHIND	FALLBEHIND	0	TRUE
53	51	4	29	2	12	BACK_LEFT	VELOCITY_4	FALLBEHIND	30	11	UP	FALLBEHIND	FALLBEHIND	0	FALSE
54	51	4	29	2	2	BACK_LEFT	VELOCITY_1	FALLBEHIND	30	11	UP	FALLBEHIND	FALLBEHIND	0	TRUE
55	51	4	29	2	12	BACK_LEFT	VELOCITY_4	FALLBEHIND	30	13	UP	FALLBEHIND	FALLBEHIND	0	FALSE
56	51	4	29	2	1	BACK_LEFT	VELOCITY_1	CATCHUP	30	49	DOWN	CATCHUP	CATCHUP	0	TRUE
57	51	4	29	2	6	BACK_LEFT	VELOCITY_2	FALLBEHIND	30	11	UP	FALLBEHIND	FALLBEHIND	0	FALSE
58	51	4	29	2	3	BACK_LEFT	VELOCITY_1	FALLBEHIND	30	15	UP	FALLBEHIND	FALLBEHIND	0	FALSE
59	51	4	29	2	1	BACK_LEFT	VELOCITY_1	CATCHUP	30	49	DOWN	CATCHUP	CATCHUP	0	TRUE
60	51	4	29	2	6	BACK_LEFT	VELOCITY_2	FALLBEHIND	30	13	UP	FALLBEHIND	FALLBEHIND	0	FALSE
61	51	4	29	2	11	BACK_LEFT	VELOCITY_4	FALLBEHIND	30	9	UP	FALLBEHIND	FALLBEHIND	0	TRUE
62	51	4	29	2	12	BACK_LEFT	VELOCITY_4	FALLBEHIND	30	15	UP	FALLBEHIND	FALLBEHIND	0	FALSE
63	51	4	29	2	3	BACK_LEFT	VELOCITY_1	FALLBEHIND	30	17	UP	FALLBEHIND	FALLBEHIND	0	FALSE
64	51	4	29	2	10	BACK_LEFT	VELOCITY_4	CATCHUP	30	49	DOWN	CATCHUP	CATCHUP	0	TRUE
65	51	4	29	2	11	BACK_LEFT	VELOCITY_4	FALLBEHIND	30	11	UP	FALLBEHIND	FALLBEHIND	0	TRUE
66	51	4	29	2	1	BACK_LEFT	VELOCITY_1	CATCHUP	30	47	DOWN	CATCHUP	CATCHUP	0	TRUE
67	51	4	29	2	6	BACK_LEFT	VELOCITY_2	FALLBEHIND	30	15	UP	FALLBEHIND	FALLBEHIND	0	FALSE
68	51	4	29	2	9	BACK_LEFT	VELOCITY_3	FALLBEHIND	30	11	UP	FALLBEHIND	FALLBEHIND	0	FALSE
69	51	4	29	2	6	BACK_LEFT	VELOCITY_2	FALLBEHIND	30	17	UP	FALLBEHIND	FALLBEHIND	0	FALSE
70	51	4	29	2	5	BACK_LEFT	VELOCITY_2	FALLBEHIND	30	11	UP	FALLBEHIND	FALLBEHIND	0	TRUE
71	51	4	29	2	9	BACK_LEFT	VELOCITY_3	FALLBEHIND	30	13	UP	FALLBEHIND	FALLBEHIND	0	FALSE
72	51	4	29	2	11	BACK_LEFT	VELOCITY_4	FALLBEHIND	30	11	UP	FALLBEHIND	FALLBEHIND	0	TRUE
73	51	4	29	2	7	BACK_LEFT	VELOCITY_3	CATCHUP	30	51	DOWN	CATCHUP	CATCHUP	0	TRUE
74	51	4	29	2	3	BACK_LEFT	VELOCITY_1	FALLBEHIND	30	19	UP	FALLBEHIND	FALLBEHIND	0	FALSE
75	51	4	29	2	8	BACK_LEFT	VELOCITY_3	FALLBEHIND	30	5	UP	FALLBEHIND	FALLBEHIND	0	TRUE
76	51	4	29	2	10	BACK_LEFT	VELOCITY_4	CATCHUP	30	47	DOWN	CATCHUP	CATCHUP	0	TRUE
77	51	4	29	2	12	BACK_LEFT	VELOCITY_4	FALLBEHIND	30	17	UP	FALLBEHIND	FALLBEHIND	0	FALSE
78	51	4	29	2	1	BACK_LEFT	VELOCITY_1	CATCHUP	30	47	DOWN	CATCHUP	CATCHUP	0	TRUE
79	51	4	29	2	1	BACK_LEFT	VELOCITY_1	CATCHUP	30	45	DOWN	CATCHUP	CATCHUP	0	TRUE
80	51	4	29	2	9	BACK_LEFT	VELOCITY_3	FALLBEHIND	30	15	UP	FALLBEHIND	FALLBEHIND	0	FALSE
81	51	4	29	2	4	BACK_LEFT	VELOCITY_2	CATCHUP	30	53	DOWN	CATCHUP	CATCHUP	0	TRUE
82	51	4	29	2	8	BACK_LEFT	VELOCITY_3	FALLBEHIND	30	7	UP	FALLBEHIND	FALLBEHIND	0	TRUE
83	51	4	29	2	1	BACK_LEFT	VELOCITY_1	CATCHUP	30	45	DOWN	CATCHUP	CATCHUP	0	TRUE
84	51	4	29	2	3	BACK_LEFT	VELOCITY_1	FALLBEHIND	30	21	UP	FALLBEHIND	FALLBEHIND	0	FALSE
85	51	4	29	2	7	BACK_LEFT	VELOCITY_3	CATCHUP	30	51	DOWN	CATCHUP	CATCHUP	0	TRUE
86	51	4	29	2	10	BACK_LEFT	VELOCITY_4	CATCHUP	30	47	DOWN	CATCHUP	CATCHUP	0	TRUE
87	51	4	29	2	4	BACK_LEFT	VELOCITY_2	CATCHUP	30	53	DOWN	CATCHUP	CATCHUP	0	TRUE
88	51	4	29	2	9	BACK_LEFT	VELOCITY_3	FALLBEHIND	30	17	UP	FALLBEHIND	FALLBEHIND	0	FALSE
89	51	4	29	2	2	BACK_LEFT	VELOCITY_1	FALLBEHIND	30	13	UP	FALLBEHIND	FALLBEHIND	0	TRUE
90	51	4	29	2	9	BACK_LEFT	VELOCITY_3	FALLBEHIND	30	19	UP	FALLBEHIND	FALLBEHIND	0	FALSE
91	51	4	29	2	11	BACK_LEFT	VELOCITY_4	FALLBEHIND	30	13	UP	FALLBEHIND	FALLBEHIND	0	TRUE
92	51	4	29	2	5	BACK_LEFT	VELOCITY_2	FALLBEHIND	30	11	UP	FALLBEHIND	FALLBEHIND	0	TRUE
93	51	4	29	2	10	BACK_LEFT	VELOCITY_4	CATCHUP	30	45	DOWN	CATCHUP	CATCHUP	0	TRUE
94	51	4	29	2	8	BACK_LEFT	VELOCITY_3	FALLBEHIND	30	7	UP	FALLBEHIND	FALLBEHIND	0	TRUE
95	51	4	29	2	11	BACK_LEFT	VELOCITY_4	FALLBEHIND	30	13	UP	FALLBEHIND	FALLBEHIND	0	TRUE
96	51	4	29	2	12	BACK_LEFT	VELOCITY_4	FALLBEHIND	30	19	UP	FALLBEHIND	FALLBEHIND	0	FALSE
97	51	4	29	2	1	BACK_LEFT	VELOCITY_1	CATCHUP	30	43	DOWN	CATCHUP	CATCHUP	0	TRUE
98	51	4	29	2	3	BACK_LEFT	VELOCITY_1	FALLBEHIND	30	23	UP	FALLBEHIND	FALLBEHIND	0	FALSE
99	51	4	29	2	7	BACK_LEFT	VELOCITY_3	CATCHUP	30	49	DOWN	CATCHUP	CATCHUP	0	TRUE
100	51	4	29	2	9	BACK_LEFT	VELOCITY_3	FALLBEHIND	30	21	UP	FALLBEHIND	FALLBEHIND	0	FALSE
101	51	4	29	2	10	BACK_LEFT	VELOCITY_4	CATCHUP	30	45	DOWN	CATCHUP	CATCHUP	0	TRUE
102	51	4	29	2	5	BACK_LEFT	VELOCITY_2	FALLBEHIND	30	13	UP	FALLBEHIND	FALLBEHIND	0	TRUE
103	51	4	29	2	10	BACK_LEFT	VELOCITY_4	CATCHUP	30	43	DOWN	CATCHUP	CATCHUP	0	TRUE
104	51	4	29	2	1	BACK_LEFT	VELOCITY_1	CATCHUP	30	43	DOWN	CATCHUP	CATCHUP	0	TRUE
105	51	4	29	2	6	BACK_LEFT	VELOCITY_2	FALLBEHIND	30	19	UP	FALLBEHIND	FALLBEHIND	0	FALSE
106	51	4	29	2	11	BACK_LEFT	VELOCITY_4	FALLBEHIND	30	15	UP	FALLBEHIND	FALLBEHIND	0	TRUE
107	51	4	29	2	11	BACK_LEFT	VELOCITY_4	FALLBEHIND	30	15	UP	FALLBEHIND	FALLBEHIND	0	TRUE
108	51	4	29	2	1	BACK_LEFT	VELOCITY_1	CATCHUP	30	41	DOWN	CATCHUP	CATCHUP	0	TRUE
109	51	4	29	2	9	BACK_LEFT	VELOCITY_3	FALLBEHIND	30	23	UP	FALLBEHIND	FALLBEHIND	0	FALSE
110	51	4	29	2	6	BACK_LEFT	VELOCITY_2	FALLBEHIND	30	21	UP	FALLBEHIND	FALLBEHIND	0	FALSE
111	51	4	29	2	3	BACK_LEFT	VELOCITY_1	FALLBEHIND	30	25	UP	FALLBEHIND	FALLBEHIND	0	FALSE
112	51	4	29	2	6	BACK_LEFT	VELOCITY_2	FALLBEHIND	30	23	UP	FALLBEHIND	FALLBEHIND	0	FALSE
113	51	4	29	2	3	BACK_LEFT	VELOCITY_1	FALLBEHIND	30	27	UP	FALLBEHIND	FALLBEHIND	0	FALSE
114	51	4	29	2	12	BACK_LEFT	VELOCITY_4	FALLBEHIND	30	21	UP	FALLBEHIND	FALLBEHIND	0	FALSE
115	51	4	29	2	5	BACK_LEFT	VELOCITY_2	FALLBEHIND	30	13	UP	FALLBEHIND	FALLBEHIND	0	TRUE
116	51	4	29	2	5	BACK_LEFT	VELOCITY_2	FALLBEHIND	30	15	UP	FALLBEHIND	FALLBEHIND	0	TRUE
117	51	4	29	2	4	BACK_LEFT	VELOCITY_2	CATCHUP	30	51	DOWN	CATCHUP	CATCHUP	0	TRUE
118	51	4	29	2	12	BACK_LEFT	VELOCITY_4	FALLBEHIND	30	23	UP	FALLBEHIND	FALLBEHIND	0	FALSE
119	51	4	29	2	5	BACK_LEFT	VELOCITY_2	FALLBEHIND	30	15	UP	FALLBEHIND	FALLBEHIND	0	TRUE
120	51	4	29	2	10	BACK_LEFT	VELOCITY_4	CATCHUP	30	43	DOWN	CATCHUP	CATCHUP	0	TRUE
121	51	4	29	2	11	BACK_LEFT	VELOCITY_4	FALLBEHIND	30	17	UP	FALLBEHIND	FALLBEHIND	0	TRUE
122	51	4	29	2	11	BACK_LEFT	VELOCITY_4	FALLBEHIND	30	17	UP	FALLBEHIND	FALLBEHIND	0	TRUE
123	51	4	29	2	12	BACK_LEFT	VELOCITY_4	FALLBEHIND	30	25	UP	FALLBEHIND	FALLBEHIND	0	FALSE
124	51	4	29	2	3	BACK_LEFT	VELOCITY_1	FALLBEHIND	30	29	UP	FALLBEHIND	FALLBEHIND	0	FALSE
125	51	4	29	2	8	BACK_LEFT	VELOCITY_3	FALLBEHIND	30	9	UP	FALLBEHIND	FALLBEHIND	0	TRUE
126	51	4	29	2	2	BACK_LEFT	VELOCITY_1	FALLBEHIND	30	13	UP	FALLBEHIND	FALLBEHIND	0	TRUE
127	51	4	29	2	9	BACK_LEFT	VELOCITY_3	FALLBEHIND	30	25	UP	FALLBEHIND	FALLBEHIND	0	FALSE
128	51	4	29	2	2	BACK_LEFT	VELOCITY_1	FALLBEHIND	30	15	UP	FALLBEHIND	FALLBEHIND	0	TRUE
129	51	4	29	2	1	BACK_LEFT	VELOCITY_1	CATCHUP	30	41	DOWN	CATCHUP	CATCHUP	0	TRUE
130	51	4	29	2	9	BACK_LEFT	VELOCITY_3	FALLBEHIND	30	27	UP	FALLBEHIND	FALLBEHIND	0	FALSE
131	51	4	29	2	12	BACK_LEFT	VELOCITY_4	FALLBEHIND	30	27	UP	FALLBEHIND	FALLBEHIND	0	FALSE
132	51	4	29	2	1	BACK_LEFT	VELOCITY_1	CATCHUP	30	39	DOWN	CATCHUP	CATCHUP	0	TRUE
133	51	4	29	2	9	BACK_LEFT	VELOCITY_3	FALLBEHIND	30	29	UP	FALLBEHIND	FALLBEHIND	0	FALSE
134	51	4	29	2	2	BACK_LEFT	VELOCITY_1	FALLBEHIND	30	15	UP	FALLBEHIND	FALLBEHIND	0	TRUE
135	51	4	29	2	7	BACK_LEFT	VELOCITY_3	CATCHUP	30	49	DOWN	CATCHUP	CATCHUP	0	TRUE
136	51	4	29	2	8	BACK_LEFT	VELOCITY_3	FALLBEHIND	30	9	UP	FALLBEHIND	FALLBEHIND	0	TRUE
137	51	4	29	2	9	BACK_LEFT	VELOCITY_3	FALLBEHIND	30	31	UP	FALLBEHIND	FALLBEHIND	0	FALSE
138	51	4	29	2	2	BACK_LEFT	VELOCITY_1	FALLBEHIND	30	17	UP	FALLBEHIND	FALLBEHIND	0	TRUE
139	51	4	29	2	4	BACK_LEFT	VELOCITY_2	CATCHUP	30	51	DOWN	CATCHUP	CATCHUP	0	TRUE
140	51	4	29	2	5	BACK_LEFT	VELOCITY_2	FALLBEHIND	30	17	UP	FALLBEHIND	FALLBEHIND	0	TRUE
141	51	4	29	2	11	BACK_LEFT	VELOCITY_4	FALLBEHIND	30	19	UP	FALLBEHIND	FALLBEHIND	0	TRUE
142	51	4	29	2	5	BACK_LEFT	VELOCITY_2	FALLBEHIND	30	17	UP	FALLBEHIND	FALLBEHIND	0	TRUE
143	51	4	29	2	5	BACK_LEFT	VELOCITY_2	FALLBEHIND	30	19	UP	FALLBEHIND	FALLBEHIND	0	TRUE
144	51	4	29	2	11	BACK_LEFT	VELOCITY_4	FALLBEHIND	30	19	UP	FALLBEHIND	FALLBEHIND	0	TRUE
145	51	4	29	2	11	BACK_LEFT	VELOCITY_4	FALLBEHIND	30	21	UP	FALLBEHIND	FALLBEHIND	0	TRUE
146	51	4	29	2	7	BACK_LEFT	VELOCITY_3	CATCHUP	30	47	DOWN	CATCHUP	CATCHUP	0	TRUE
147	51	4	29	2	9	BACK_LEFT	VELOCITY_3	FALLBEHIND	30	33	UP	FALLBEHIND	FALLBEHIND	0	FALSE
148	51	4	29	2	8	BACK_LEFT	VELOCITY_3	FALLBEHIND	30	11	UP	FALLBEHIND	FALLBEHIND	0	TRUE
149	51	4	29	2	10	BACK_LEFT	VELOCITY_4	CATCHUP	30	41	DOWN	CATCHUP	CATCHUP	0	TRUE
150	51	4	29	2	10	BACK_LEFT	VELOCITY_4	CATCHUP	30	41	DOWN	CATCHUP	CATCHUP	0	TRUE
151	51	4	29	2	3	BACK_LEFT	VELOCITY_1	FALLBEHIND	30	31	UP	FALLBEHIND	FALLBEHIND	0	FALSE
152	51	4	29	2	3	BACK_LEFT	VELOCITY_1	FALLBEHIND	30	33	UP	CATCHUP	FALLBEHIND	1	FALSE
153	51	4	29	2	3	BACK_LEFT	VELOCITY_1	FALLBEHIND	30	31	UP	FALLBEHIND	CATCHUP	2	FALSE
154	51	4	29	2	2	BACK_LEFT	VELOCITY_1	FALLBEHIND	30	17	UP	FALLBEHIND	FALLBEHIND	0	TRUE
155	51	4	29	2	8	BACK_LEFT	VELOCITY_3	FALLBEHIND	30	11	UP	FALLBEHIND	FALLBEHIND	0	TRUE
156	51	4	29	2	1	BACK_LEFT	VELOCITY_1	CATCHUP	30	39	DOWN	CATCHUP	CATCHUP	0	TRUE
157	51	4	29	2	7	BACK_LEFT	VELOCITY_3	CATCHUP	30	47	DOWN	CATCHUP	CATCHUP	0	TRUE
158	51	4	29	2	11	BACK_LEFT	VELOCITY_4	FALLBEHIND	30	21	UP	FALLBEHIND	FALLBEHIND	0	TRUE
159	51	4	29	2	8	BACK_LEFT	VELOCITY_3	FALLBEHIND	30	13	UP	FALLBEHIND	FALLBEHIND	0	TRUE
160	51	4	29	2	2	BACK_LEFT	VELOCITY_1	FALLBEHIND	30	19	UP	FALLBEHIND	FALLBEHIND	0	TRUE
161	51	4	29	2	9	BACK_LEFT	VELOCITY_3	FALLBEHIND	30	35	UP	FALLBEHIND	FALLBEHIND	0	FALSE
162	51	4	29	2	12	BACK_LEFT	VELOCITY_4	FALLBEHIND	30	29	UP	FALLBEHIND	FALLBEHIND	0	FALSE
163	51	4	29	2	10	BACK_LEFT	VELOCITY_4	CATCHUP	30	39	DOWN	CATCHUP	CATCHUP	0	TRUE
164	51	4	29	2	2	BACK_LEFT	VELOCITY_1	FALLBEHIND	30	19	UP	FALLBEHIND	FALLBEHIND	0	TRUE
165	51	4	29	2	4	BACK_LEFT	VELOCITY_2	CATCHUP	30	49	DOWN	CATCHUP	CATCHUP	0	TRUE
166	51	4	29	2	5	BACK_LEFT	VELOCITY_2	FALLBEHIND	30	19	UP	FALLBEHIND	FALLBEHIND	0	TRUE
167	51	4	29	2	2	BACK_LEFT	VELOCITY_1	FALLBEHIND	30	21	UP	FALLBEHIND	FALLBEHIND	0	TRUE
168	51	4	29	2	7	BACK_LEFT	VELOCITY_3	CATCHUP	30	45	DOWN	CATCHUP	CATCHUP	0	TRUE
169	51	4	29	2	7	BACK_LEFT	VELOCITY_3	CATCHUP	30	45	DOWN	CATCHUP	CATCHUP	0	TRUE
170	51	4	29	2	8	BACK_LEFT	VELOCITY_3	FALLBEHIND	30	13	UP	FALLBEHIND	FALLBEHIND	0	TRUE
171	51	4	29	2	11	BACK_LEFT	VELOCITY_4	FALLBEHIND	30	23	UP	FALLBEHIND	FALLBEHIND	0	TRUE
172	51	4	29	2	6	BACK_LEFT	VELOCITY_2	FALLBEHIND	30	25	UP	FALLBEHIND	FALLBEHIND	0	FALSE
173	51	4	29	2	9	BACK_LEFT	VELOCITY_3	FALLBEHIND	30	37	UP	CATCHUP	FALLBEHIND	1	FALSE
174	51	4	29	2	6	BACK_LEFT	VELOCITY_2	FALLBEHIND	30	27	UP	FALLBEHIND	FALLBEHIND	0	FALSE
175	51	4	29	2	10	BACK_LEFT	VELOCITY_4	CATCHUP	30	39	DOWN	CATCHUP	CATCHUP	0	TRUE
176	51	4	29	2	1	BACK_LEFT	VELOCITY_1	CATCHUP	30	37	DOWN	CATCHUP	CATCHUP	0	TRUE
177	51	4	29	2	1	BACK_LEFT	VELOCITY_1	CATCHUP	30	37	DOWN	CATCHUP	CATCHUP	0	TRUE
178	51	4	29	2	8	BACK_LEFT	VELOCITY_3	FALLBEHIND	30	15	UP	FALLBEHIND	FALLBEHIND	0	TRUE
179	51	4	29	2	8	BACK_LEFT	VELOCITY_3	FALLBEHIND	30	15	UP	FALLBEHIND	FALLBEHIND	0	TRUE
180	51	4	29	2	4	BACK_LEFT	VELOCITY_2	CATCHUP	30	49	DOWN	CATCHUP	CATCHUP	0	TRUE
181	51	4	29	2	10	BACK_LEFT	VELOCITY_4	CATCHUP	30	37	DOWN	CATCHUP	CATCHUP	0	TRUE
182	51	4	29	2	11	BACK_LEFT	VELOCITY_4	FALLBEHIND	30	23	UP	FALLBEHIND	FALLBEHIND	0	TRUE
183	51	4	29	2	2	BACK_LEFT	VELOCITY_1	FALLBEHIND	30	21	UP	FALLBEHIND	FALLBEHIND	0	TRUE
184	51	4	29	2	10	BACK_LEFT	VELOCITY_4	CATCHUP	30	37	DOWN	CATCHUP	CATCHUP	0	TRUE
185	51	4	29	2	5	BACK_LEFT	VELOCITY_2	FALLBEHIND	30	21	UP	FALLBEHIND	FALLBEHIND	0	TRUE
186	51	4	29	2	5	BACK_LEFT	VELOCITY_2	FALLBEHIND	30	21	UP	FALLBEHIND	FALLBEHIND	0	TRUE
187	51	4	29	2	4	BACK_LEFT	VELOCITY_2	CATCHUP	30	47	DOWN	CATCHUP	CATCHUP	0	TRUE
188	51	4	29	2	10	BACK_LEFT	VELOCITY_4	CATCHUP	30	35	DOWN	FALLBEHIND	CATCHUP	1	TRUE
189	51	4	29	2	4	BACK_LEFT	VELOCITY_2	CATCHUP	30	47	DOWN	CATCHUP	CATCHUP	0	TRUE
190	51	4	29	2	5	BACK_LEFT	VELOCITY_2	FALLBEHIND	30	23	UP	FALLBEHIND	FALLBEHIND	0	TRUE
191	51	4	29	2	4	BACK_LEFT	VELOCITY_2	CATCHUP	30	45	DOWN	CATCHUP	CATCHUP	0	TRUE
192	51	4	29	2	12	BACK_LEFT	VELOCITY_4	FALLBEHIND	30	31	UP	FALLBEHIND	FALLBEHIND	0	FALSE
193	51	4	29	2	11	BACK_LEFT	VELOCITY_4	FALLBEHIND	30	25	UP	FALLBEHIND	FALLBEHIND	0	TRUE
194	51	4	29	2	4	BACK_LEFT	VELOCITY_2	CATCHUP	30	45	DOWN	CATCHUP	CATCHUP	0	TRUE
195	51	4	29	2	2	BACK_LEFT	VELOCITY_1	FALLBEHIND	30	23	UP	FALLBEHIND	FALLBEHIND	0	TRUE
196	51	4	29	2	1	BACK_LEFT	VELOCITY_1	CATCHUP	30	35	DOWN	CATCHUP	CATCHUP	0	TRUE
197	51	4	29	2	4	BACK_LEFT	VELOCITY_2	CATCHUP	30	43	DOWN	CATCHUP	CATCHUP	0	TRUE
198	51	4	29	2	8	BACK_LEFT	VELOCITY_3	FALLBEHIND	30	17	UP	FALLBEHIND	FALLBEHIND	0	TRUE
199	51	4	29	2	9	BACK_LEFT	VELOCITY_3	FALLBEHIND	30	35	UP	CATCHUP	CATCHUP	1	FALSE
200	51	4	29	2	4	BACK_LEFT	VELOCITY_2	CATCHUP	30	43	DOWN	CATCHUP	CATCHUP	0	TRUE
201	51	4	29	2	7	BACK_LEFT	VELOCITY_3	CATCHUP	30	43	DOWN	CATCHUP	CATCHUP	0	TRUE
202	51	4	29	2	10	BACK_LEFT	VELOCITY_4	CATCHUP	30	37	DOWN	CATCHUP	FALLBEHIND	2	TRUE
203	51	4	29	2	5	BACK_LEFT	VELOCITY_2	FALLBEHIND	30	23	UP	FALLBEHIND	FALLBEHIND	0	TRUE
204	51	4	29	2	10	BACK_LEFT	VELOCITY_4	CATCHUP	30	37	DOWN	FALLBEHIND	CATCHUP	3	TRUE
205	51	4	29	2	6	BACK_LEFT	VELOCITY_2	FALLBEHIND	30	29	UP	FALLBEHIND	FALLBEHIND	0	FALSE
206	51	4	29	2	8	BACK_LEFT	VELOCITY_3	FALLBEHIND	30	17	UP	FALLBEHIND	FALLBEHIND	0	TRUE
207	51	4	29	2	8	BACK_LEFT	VELOCITY_3	FALLBEHIND	30	19	UP	FALLBEHIND	FALLBEHIND	0	TRUE
208	51	4	29	2	5	BACK_LEFT	VELOCITY_2	FALLBEHIND	30	25	UP	FALLBEHIND	FALLBEHIND	0	TRUE
209	51	4	29	2	3	BACK_LEFT	VELOCITY_1	FALLBEHIND	30	33	UP	CATCHUP	FALLBEHIND	3	FALSE
210	51	4	29	2	11	BACK_LEFT	VELOCITY_4	FALLBEHIND	30	25	UP	FALLBEHIND	FALLBEHIND	0	TRUE
211	51	4	29	2	5	BACK_LEFT	VELOCITY_2	FALLBEHIND	30	25	UP	FALLBEHIND	FALLBEHIND	0	TRUE
212	51	4	29	2	11	BACK_LEFT	VELOCITY_4	FALLBEHIND	30	27	UP	FALLBEHIND	FALLBEHIND	0	TRUE
213	51	4	29	2	2	BACK_LEFT	VELOCITY_1	FALLBEHIND	30	23	UP	FALLBEHIND	FALLBEHIND	0	TRUE
214	51	4	29	2	11	BACK_LEFT	VELOCITY_4	FALLBEHIND	30	27	UP	FALLBEHIND	FALLBEHIND	0	TRUE
215	51	4	29	2	2	BACK_LEFT	VELOCITY_1	FALLBEHIND	30	25	UP	FALLBEHIND	FALLBEHIND	0	TRUE
216	51	4	29	2	10	BACK_LEFT	VELOCITY_4	CATCHUP	30	39	DOWN	CATCHUP	FALLBEHIND	4	TRUE
217	51	4	29	2	11	BACK_LEFT	VELOCITY_4	FALLBEHIND	30	29	UP	CATCHUP	FALLBEHIND	1	TRUE
218	51	4	29	2	8	BACK_LEFT	VELOCITY_3	FALLBEHIND	30	19	UP	FALLBEHIND	FALLBEHIND	0	TRUE
219	51	4	29	2	11	BACK_LEFT	VELOCITY_4	FALLBEHIND	30	27	UP	FALLBEHIND	CATCHUP	2	TRUE
220	51	4	29	2	3	BACK_LEFT	VELOCITY_1	FALLBEHIND	30	31	UP	FALLBEHIND	CATCHUP	4	FALSE
221	51	4	29	2	12	BACK_LEFT	VELOCITY_4	FALLBEHIND	30	33	UP	FALLBEHIND	FALLBEHIND	0	FALSE
222	51	4	29	2	8	BACK_LEFT	VELOCITY_3	FALLBEHIND	30	21	UP	FALLBEHIND	FALLBEHIND	0	TRUE
223	51	4	29	2	11	BACK_LEFT	VELOCITY_4	FALLBEHIND	30	27	UP	FALLBEHIND	FALLBEHIND	2	TRUE
224	51	4	29	2	9	BACK_LEFT	VELOCITY_3	FALLBEHIND	30	33	UP	FALLBEHIND	CATCHUP	2	FALSE
225	51	4	29	2	12	BACK_LEFT	VELOCITY_4	FALLBEHIND	30	35	UP	FALLBEHIND	FALLBEHIND	0	FALSE
226	51	4	29	2	12	BACK_LEFT	VELOCITY_4	FALLBEHIND	30	37	UP	CATCHUP	FALLBEHIND	1	FALSE
227	51	4	29	2	3	BACK_LEFT	VELOCITY_1	FALLBEHIND	30	33	UP	FALLBEHIND	FALLBEHIND	4	FALSE
228	51	4	29	2	2	BACK_LEFT	VELOCITY_1	FALLBEHIND	30	25	UP	FALLBEHIND	FALLBEHIND	0	TRUE
229	51	4	29	2	1	BACK_LEFT	VELOCITY_1	CATCHUP	30	35	DOWN	CATCHUP	CATCHUP	0	TRUE
230	51	4	29	2	2	BACK_LEFT	VELOCITY_1	FALLBEHIND	30	27	UP	FALLBEHIND	FALLBEHIND	0	TRUE
231	51	4	29	2	6	BACK_LEFT	VELOCITY_2	FALLBEHIND	30	31	UP	CATCHUP	FALLBEHIND	1	FALSE
232	51	4	29	2	12	BACK_LEFT	VELOCITY_4	FALLBEHIND	30	35	UP	FALLBEHIND	CATCHUP	2	FALSE
233	51	4	29	2	3	BACK_LEFT	VELOCITY_1	FALLBEHIND	30	35	UP	CATCHUP	FALLBEHIND	5	FALSE
234	51	4	29	2	4	BACK_LEFT	VELOCITY_2	CATCHUP	30	41	DOWN	CATCHUP	CATCHUP	0	TRUE
235	51	4	29	2	3	BACK_LEFT	VELOCITY_1	FALLBEHIND	30	33	UP	CATCHUP	CATCHUP	5	FALSE
236	51	4	29	2	10	BACK_LEFT	VELOCITY_4	CATCHUP	30	39	DOWN	FALLBEHIND	CATCHUP	5	TRUE
237	51	4	29	2	7	BACK_LEFT	VELOCITY_3	CATCHUP	30	43	DOWN	CATCHUP	CATCHUP	0	TRUE
238	51	4	29	2	3	BACK_LEFT	VELOCITY_1	FALLBEHIND	30	31	UP	FALLBEHIND	CATCHUP	6	FALSE
239	51	4	29	2	8	BACK_LEFT	VELOCITY_3	FALLBEHIND	30	21	UP	FALLBEHIND	FALLBEHIND	0	TRUE
240	51	4	29	2	10	BACK_LEFT	VELOCITY_4	CATCHUP	30	41	DOWN	CATCHUP	FALLBEHIND	6	TRUE
241	51	4	29	2	12	BACK_LEFT	VELOCITY_4	FALLBEHIND	30	37	UP	FALLBEHIND	FALLBEHIND	2	FALSE
242	51	4	29	2	7	BACK_LEFT	VELOCITY_3	CATCHUP	30	41	DOWN	CATCHUP	CATCHUP	0	TRUE
243	51	4	29	2	2	BACK_LEFT	VELOCITY_1	FALLBEHIND	30	27	UP	FALLBEHIND	FALLBEHIND	0	TRUE
244	51	4	29	2	7	BACK_LEFT	VELOCITY_3	CATCHUP	30	41	DOWN	CATCHUP	CATCHUP	0	TRUE
245	51	4	29	2	5	BACK_LEFT	VELOCITY_2	FALLBEHIND	30	27	UP	FALLBEHIND	FALLBEHIND	0	TRUE
246	51	4	29	2	8	BACK_LEFT	VELOCITY_3	FALLBEHIND	30	23	UP	FALLBEHIND	FALLBEHIND	0	TRUE
247	51	4	29	2	12	BACK_LEFT	VELOCITY_4	FALLBEHIND	30	39	UP	CATCHUP	FALLBEHIND	3	FALSE
248	51	4	29	2	1	BACK_LEFT	VELOCITY_1	CATCHUP	30	33	DOWN	CATCHUP	CATCHUP	0	TRUE
249	51	4	29	2	7	BACK_LEFT	VELOCITY_3	CATCHUP	30	39	DOWN	CATCHUP	CATCHUP	0	TRUE
250	51	4	29	2	8	BACK_LEFT	VELOCITY_3	FALLBEHIND	30	23	UP	FALLBEHIND	FALLBEHIND	0	TRUE
251	51	4	29	2	11	BACK_LEFT	VELOCITY_4	FALLBEHIND	30	29	UP	FALLBEHIND	FALLBEHIND	2	TRUE
252	51	4	29	2	4	BACK_LEFT	VELOCITY_2	CATCHUP	30	41	DOWN	CATCHUP	CATCHUP	0	TRUE
253	51	4	29	2	3	BACK_LEFT	VELOCITY_1	FALLBEHIND	30	33	UP	FALLBEHIND	FALLBEHIND	6	FALSE
254	51	4	29	2	4	BACK_LEFT	VELOCITY_2	CATCHUP	30	39	DOWN	CATCHUP	CATCHUP	0	TRUE
255	51	4	29	2	3	BACK_LEFT	VELOCITY_1	FALLBEHIND	30	35	UP	FALLBEHIND	FALLBEHIND	6	FALSE
256	51	4	29	2	9	BACK_LEFT	VELOCITY_3	FALLBEHIND	30	35	UP	CATCHUP	FALLBEHIND	3	FALSE
257	51	4	29	2	3	BACK_LEFT	VELOCITY_1	FALLBEHIND	30	37	UP	CATCHUP	FALLBEHIND	7	FALSE
258	51	4	29	2	11	BACK_LEFT	VELOCITY_4	FALLBEHIND	30	29	UP	FALLBEHIND	FALLBEHIND	2	TRUE
259	51	4	29	2	1	BACK_LEFT	VELOCITY_1	CATCHUP	30	33	DOWN	FALLBEHIND	CATCHUP	1	TRUE
260	51	4	29	2	12	BACK_LEFT	VELOCITY_4	FALLBEHIND	30	37	UP	CATCHUP	CATCHUP	3	FALSE
261	51	4	29	2	2	BACK_LEFT	VELOCITY_1	FALLBEHIND	30	29	UP	FALLBEHIND	FALLBEHIND	0	TRUE
262	51	4	29	2	7	BACK_LEFT	VELOCITY_3	CATCHUP	30	39	DOWN	CATCHUP	CATCHUP	0	TRUE
263	51	4	29	2	6	BACK_LEFT	VELOCITY_2	FALLBEHIND	30	29	UP	FALLBEHIND	CATCHUP	2	FALSE
264	51	4	29	2	2	BACK_LEFT	VELOCITY_1	FALLBEHIND	30	29	UP	FALLBEHIND	FALLBEHIND	0	TRUE
265	51	4	29	2	6	BACK_LEFT	VELOCITY_2	FALLBEHIND	30	31	UP	FALLBEHIND	FALLBEHIND	2	FALSE
266	51	4	29	2	12	BACK_LEFT	VELOCITY_4	FALLBEHIND	30	35	UP	FALLBEHIND	CATCHUP	4	FALSE
267	51	4	29	2	4	BACK_LEFT	VELOCITY_2	CATCHUP	30	39	DOWN	CATCHUP	CATCHUP	0	TRUE
268	51	4	29	2	9	BACK_LEFT	VELOCITY_3	FALLBEHIND	30	33	UP	FALLBEHIND	CATCHUP	4	FALSE
269	51	4	29	2	4	BACK_LEFT	VELOCITY_2	CATCHUP	30	37	DOWN	CATCHUP	CATCHUP	0	TRUE
270	51	4	29	2	6	BACK_LEFT	VELOCITY_2	FALLBEHIND	30	33	UP	FALLBEHIND	FALLBEHIND	2	FALSE
271	51	4	29	2	1	BACK_LEFT	VELOCITY_1	CATCHUP	30	35	DOWN	CATCHUP	FALLBEHIND	2	TRUE
272	51	4	29	2	7	BACK_LEFT	VELOCITY_3	CATCHUP	30	37	DOWN	CATCHUP	CATCHUP	0	TRUE
273	51	4	29	2	3	BACK_LEFT	VELOCITY_1	FALLBEHIND	30	35	UP	CATCHUP	CATCHUP	7	FALSE
274	51	4	29	2	5	BACK_LEFT	VELOCITY_2	FALLBEHIND	30	27	UP	FALLBEHIND	FALLBEHIND	0	TRUE
275	51	4	29	2	2	BACK_LEFT	VELOCITY_1	FALLBEHIND	30	31	UP	CATCHUP	FALLBEHIND	1	TRUE
276	51	4	29	2	1	BACK_LEFT	VELOCITY_1	CATCHUP	30	35	DOWN	CATCHUP	CATCHUP	2	TRUE
277	51	4	29	2	12	BACK_LEFT	VELOCITY_4	FALLBEHIND	30	37	UP	FALLBEHIND	FALLBEHIND	4	FALSE
278	51	4	29	2	7	BACK_LEFT	VELOCITY_3	CATCHUP	30	37	DOWN	CATCHUP	CATCHUP	0	TRUE
279	51	4	29	2	4	BACK_LEFT	VELOCITY_2	CATCHUP	30	37	DOWN	CATCHUP	CATCHUP	0	TRUE
280	51	4	29	2	7	BACK_LEFT	VELOCITY_3	CATCHUP	30	35	DOWN	CATCHUP	CATCHUP	0	TRUE
281	51	4	29	2	11	BACK_LEFT	VELOCITY_4	FALLBEHIND	30	31	UP	CATCHUP	FALLBEHIND	3	TRUE
282	51	4	29	2	8	BACK_LEFT	VELOCITY_3	FALLBEHIND	30	25	UP	FALLBEHIND	FALLBEHIND	0	TRUE
283	51	4	29	2	3	BACK_LEFT	VELOCITY_1	FALLBEHIND	30	33	UP	FALLBEHIND	CATCHUP	0	FALSE
284	51	4	29	2	3	BACK_LEFT	VELOCITY_1	FALLBEHIND	30	34	UP	FALLBEHIND	FALLBEHIND	0	FALSE
285	51	4	29	2	11	BACK_LEFT	VELOCITY_4	FALLBEHIND	30	29	UP	FALLBEHIND	CATCHUP	4	TRUE
286	51	4	29	2	5	BACK_LEFT	VELOCITY_2	FALLBEHIND	30	29	UP	FALLBEHIND	FALLBEHIND	0	TRUE
287	51	4	29	2	10	BACK_LEFT	VELOCITY_4	CATCHUP	30	41	DOWN	CATCHUP	CATCHUP	6	TRUE
288	51	4	29	2	9	BACK_LEFT	VELOCITY_3	FALLBEHIND	30	35	UP	CATCHUP	FALLBEHIND	5	FALSE
289	51	4	29	2	7	BACK_LEFT	VELOCITY_3	CATCHUP	30	35	DOWN	CATCHUP	CATCHUP	0	TRUE
290	51	4	29	2	12	BACK_LEFT	VELOCITY_4	FALLBEHIND	30	39	UP	CATCHUP	FALLBEHIND	5	FALSE
291	51	4	29	2	8	BACK_LEFT	VELOCITY_3	FALLBEHIND	30	25	UP	FALLBEHIND	FALLBEHIND	0	TRUE
292	51	4	29	2	8	BACK_LEFT	VELOCITY_3	FALLBEHIND	30	27	UP	FALLBEHIND	FALLBEHIND	0	TRUE
293	51	4	29	2	4	BACK_LEFT	VELOCITY_2	CATCHUP	30	35	DOWN	CATCHUP	CATCHUP	0	TRUE
294	51	4	29	2	6	BACK_LEFT	VELOCITY_2	FALLBEHIND	30	35	UP	CATCHUP	FALLBEHIND	3	FALSE
295	51	4	29	2	12	BACK_LEFT	VELOCITY_4	FALLBEHIND	30	37	UP	CATCHUP	CATCHUP	5	FALSE
296	51	4	29	2	11	BACK_LEFT	VELOCITY_4	FALLBEHIND	30	29	UP	FALLBEHIND	FALLBEHIND	4	TRUE
297	51	4	29	2	4	BACK_LEFT	VELOCITY_2	CATCHUP	30	35	DOWN	FALLBEHIND	CATCHUP	1	TRUE
298	51	4	29	2	2	BACK_LEFT	VELOCITY_1	FALLBEHIND	30	29	UP	FALLBEHIND	CATCHUP	2	TRUE
299	51	4	29	2	2	BACK_LEFT	VELOCITY_1	FALLBEHIND	30	29	UP	FALLBEHIND	FALLBEHIND	2	TRUE
300	51	4	29	2	1	BACK_LEFT	VELOCITY_1	CATCHUP	30	33	DOWN	FALLBEHIND	CATCHUP	3	TRUE
301	51	4	29	2	12	BACK_LEFT	VELOCITY_4	FALLBEHIND	30	35	UP	CATCHUP	CATCHUP	5	FALSE
302	51	4	29	2	3	BACK_LEFT	VELOCITY_1	FALLBEHIND	30	35	UP	CATCHUP	FALLBEHIND	1	FALSE
303	51	4	29	2	3	BACK_LEFT	VELOCITY_1	FALLBEHIND	30	34	UP	CATCHUP	CATCHUP	1	FALSE
304	51	4	29	2	5	BACK_LEFT	VELOCITY_2	FALLBEHIND	30	29	UP	FALLBEHIND	FALLBEHIND	0	TRUE
305	51	4	29	2	6	BACK_LEFT	VELOCITY_2	FALLBEHIND	30	33	UP	FALLBEHIND	CATCHUP	4	FALSE
306	51	4	29	2	11	BACK_LEFT	VELOCITY_4	FALLBEHIND	30	31	UP	FALLBEHIND	FALLBEHIND	4	TRUE
307	51	4	29	2	2	BACK_LEFT	VELOCITY_1	FALLBEHIND	30	31	UP	FALLBEHIND	FALLBEHIND	2	TRUE
308	51	4	29	2	10	BACK_LEFT	VELOCITY_4	CATCHUP	30	39	DOWN	CATCHUP	CATCHUP	6	TRUE
309	51	4	29	2	6	BACK_LEFT	VELOCITY_2	FALLBEHIND	30	35	UP	FALLBEHIND	FALLBEHIND	4	FALSE
310	51	4	29	2	12	BACK_LEFT	VELOCITY_4	FALLBEHIND	30	33	UP	FALLBEHIND	CATCHUP	6	FALSE
311	51	4	29	2	7	BACK_LEFT	VELOCITY_3	CATCHUP	30	33	DOWN	FALLBEHIND	CATCHUP	1	TRUE
312	51	4	29	2	6	BACK_LEFT	VELOCITY_2	FALLBEHIND	30	37	UP	CATCHUP	FALLBEHIND	5	FALSE
313	51	4	29	2	5	BACK_LEFT	VELOCITY_2	FALLBEHIND	30	31	UP	FALLBEHIND	FALLBEHIND	0	TRUE
314	51	4	29	2	10	BACK_LEFT	VELOCITY_4	CATCHUP	30	39	DOWN	CATCHUP	CATCHUP	6	TRUE
315	51	4	29	2	9	BACK_LEFT	VELOCITY_3	FALLBEHIND	30	33	UP	FALLBEHIND	CATCHUP	6	FALSE
316	51	4	29	2	8	BACK_LEFT	VELOCITY_3	FALLBEHIND	30	27	UP	FALLBEHIND	FALLBEHIND	0	TRUE
317	51	4	29	2	4	BACK_LEFT	VELOCITY_2	CATCHUP	30	37	DOWN	CATCHUP	FALLBEHIND	2	TRUE
318	51	4	29	2	10	BACK_LEFT	VELOCITY_4	CATCHUP	30	37	DOWN	CATCHUP	CATCHUP	6	TRUE
319	51	4	29	2	6	BACK_LEFT	VELOCITY_2	FALLBEHIND	30	35	UP	CATCHUP	CATCHUP	5	FALSE
320	51	4	29	2	12	BACK_LEFT	VELOCITY_4	FALLBEHIND	30	35	UP	CATCHUP	FALLBEHIND	7	FALSE
321	51	4	29	2	12	BACK_LEFT	VELOCITY_4	FALLBEHIND	30	33	UP	FALLBEHIND	CATCHUP	0	FALSE
322	51	4	29	2	11	BACK_LEFT	VELOCITY_4	FALLBEHIND	30	31	UP	FALLBEHIND	FALLBEHIND	4	TRUE
323	51	4	29	2	5	BACK_LEFT	VELOCITY_2	FALLBEHIND	30	31	UP	FALLBEHIND	FALLBEHIND	0	TRUE
324	51	4	29	2	12	BACK_LEFT	VELOCITY_4	FALLBEHIND	30	34	UP	CATCHUP	FALLBEHIND	1	FALSE
325	51	4	29	2	10	BACK_LEFT	VELOCITY_4	CATCHUP	30	37	DOWN	FALLBEHIND	CATCHUP	7	TRUE
326	51	4	29	2	3	BACK_LEFT	VELOCITY_1	FALLBEHIND	30	33	UP	CATCHUP	CATCHUP	1	FALSE
327	51	4	29	2	2	BACK_LEFT	VELOCITY_1	FALLBEHIND	30	31	UP	CATCHUP	FALLBEHIND	3	TRUE
328	51	4	29	2	11	BACK_LEFT	VELOCITY_4	FALLBEHIND	30	33	UP	FALLBEHIND	FALLBEHIND	4	TRUE
329	51	4	29	2	3	BACK_LEFT	VELOCITY_1	FALLBEHIND	30	32	UP	FALLBEHIND	CATCHUP	2	FALSE
330	51	4	29	2	3	BACK_LEFT	VELOCITY_1	FALLBEHIND	30	33	UP	CATCHUP	FALLBEHIND	3	FALSE
331	51	4	29	2	3	BACK_LEFT	VELOCITY_1	FALLBEHIND	30	32	UP	FALLBEHIND	CATCHUP	4	FALSE
332	51	4	29	2	3	BACK_LEFT	VELOCITY_1	FALLBEHIND	30	33	UP	FALLBEHIND	FALLBEHIND	4	FALSE
333	51	4	29	2	2	BACK_LEFT	VELOCITY_1	FALLBEHIND	30	29	UP	FALLBEHIND	CATCHUP	4	TRUE
334	51	4	29	2	11	BACK_LEFT	VELOCITY_4	FALLBEHIND	30	33	UP	FALLBEHIND	FALLBEHIND	4	TRUE
335	51	4	29	2	4	BACK_LEFT	VELOCITY_2	CATCHUP	30	37	DOWN	CATCHUP	CATCHUP	2	TRUE
336	51	4	29	2	8	BACK_LEFT	VELOCITY_3	FALLBEHIND	30	29	UP	FALLBEHIND	FALLBEHIND	0	TRUE
337	51	4	29	2	8	BACK_LEFT	VELOCITY_3	FALLBEHIND	30	29	UP	FALLBEHIND	FALLBEHIND	0	TRUE
338	51	4	29	2	3	BACK_LEFT	VELOCITY_1	FALLBEHIND	30	34	UP	CATCHUP	FALLBEHIND	5	FALSE
339	51	4	29	2	3	BACK_LEFT	VELOCITY_1	FALLBEHIND	30	33	UP	CATCHUP	CATCHUP	5	FALSE
340	51	4	29	2	4	BACK_LEFT	VELOCITY_2	CATCHUP	30	35	DOWN	CATCHUP	CATCHUP	2	TRUE
341	51	4	29	2	6	BACK_LEFT	VELOCITY_2	FALLBEHIND	30	33	UP	FALLBEHIND	CATCHUP	6	FALSE
342	51	4	29	2	8	BACK_LEFT	VELOCITY_3	FALLBEHIND	30	31	UP	FALLBEHIND	FALLBEHIND	0	TRUE
343	51	4	29	2	2	BACK_LEFT	VELOCITY_1	FALLBEHIND	30	29	UP	FALLBEHIND	FALLBEHIND	4	TRUE
344	51	4	29	2	9	BACK_LEFT	VELOCITY_3	FALLBEHIND	30	35	UP	FALLBEHIND	FALLBEHIND	6	FALSE
345	51	4	29	2	8	BACK_LEFT	VELOCITY_3	FALLBEHIND	30	31	UP	FALLBEHIND	FALLBEHIND	0	TRUE
346	51	4	29	2	6	BACK_LEFT	VELOCITY_2	FALLBEHIND	30	35	UP	FALLBEHIND	FALLBEHIND	6	FALSE
347	51	4	29	2	6	BACK_LEFT	VELOCITY_2	FALLBEHIND	30	37	UP	CATCHUP	FALLBEHIND	7	FALSE
348	51	4	29	2	5	BACK_LEFT	VELOCITY_2	FALLBEHIND	30	33	UP	FALLBEHIND	FALLBEHIND	0	TRUE
349	51	4	29	2	4	BACK_LEFT	VELOCITY_2	CATCHUP	30	35	DOWN	FALLBEHIND	CATCHUP	3	TRUE
350	51	4	29	2	8	BACK_LEFT	VELOCITY_3	FALLBEHIND	30	33	UP	CATCHUP	FALLBEHIND	1	TRUE
351	51	4	29	2	9	BACK_LEFT	VELOCITY_3	FALLBEHIND	30	37	UP	FALLBEHIND	FALLBEHIND	6	FALSE
352	51	4	29	2	7	BACK_LEFT	VELOCITY_3	CATCHUP	30	35	DOWN	CATCHUP	FALLBEHIND	2	TRUE
353	51	4	29	2	9	BACK_LEFT	VELOCITY_3	FALLBEHIND	30	39	UP	CATCHUP	FALLBEHIND	7	FALSE
354	51	4	29	2	5	BACK_LEFT	VELOCITY_2	FALLBEHIND	30	33	UP	CATCHUP	FALLBEHIND	1	TRUE
355	51	4	29	2	5	BACK_LEFT	VELOCITY_2	FALLBEHIND	30	31	UP	FALLBEHIND	CATCHUP	2	TRUE
356	51	4	29	2	7	BACK_LEFT	VELOCITY_3	CATCHUP	30	35	DOWN	FALLBEHIND	CATCHUP	3	TRUE
357	51	4	29	2	9	BACK_LEFT	VELOCITY_3	FALLBEHIND	30	37	UP	CATCHUP	CATCHUP	7	FALSE
358	51	4	29	2	11	BACK_LEFT	VELOCITY_4	FALLBEHIND	30	35	UP	FALLBEHIND	FALLBEHIND	4	TRUE
359	51	4	29	2	8	BACK_LEFT	VELOCITY_3	FALLBEHIND	30	31	UP	FALLBEHIND	CATCHUP	2	TRUE
360	51	4	29	2	8	BACK_LEFT	VELOCITY_3	FALLBEHIND	30	31	UP	FALLBEHIND	FALLBEHIND	2	TRUE
361	51	4	29	2	6	BACK_LEFT	VELOCITY_2	FALLBEHIND	30	35	UP	CATCHUP	CATCHUP	7	FALSE
362	51	4	29	2	10	BACK_LEFT	VELOCITY_4	CATCHUP	30	39	DOWN	CATCHUP	FALLBEHIND	0	TRUE
363	51	4	29	2	12	BACK_LEFT	VELOCITY_4	FALLBEHIND	30	33	UP	FALLBEHIND	CATCHUP	2	FALSE
364	51	4	29	2	10	BACK_LEFT	VELOCITY_4	CATCHUP	30	39	DOWN	FALLBEHIND	CATCHUP	1	TRUE
365	51	4	29	2	6	BACK_LEFT	VELOCITY_2	FALLBEHIND	30	33	UP	FALLBEHIND	CATCHUP	0	FALSE
366	51	4	29	2	9	BACK_LEFT	VELOCITY_3	FALLBEHIND	30	35	UP	FALLBEHIND	CATCHUP	0	FALSE
367	51	4	29	2	8	BACK_LEFT	VELOCITY_3	FALLBEHIND	30	33	UP	FALLBEHIND	FALLBEHIND	2	TRUE
368	51	4	29	2	6	BACK_LEFT	VELOCITY_2	FALLBEHIND	30	34	UP	FALLBEHIND	FALLBEHIND	0	FALSE
369	51	4	29	2	6	BACK_LEFT	VELOCITY_2	FALLBEHIND	30	35	UP	FALLBEHIND	FALLBEHIND	0	FALSE
370	51	4	29	2	8	BACK_LEFT	VELOCITY_3	FALLBEHIND	30	33	UP	FALLBEHIND	FALLBEHIND	2	TRUE
371	51	4	29	2	7	BACK_LEFT	VELOCITY_3	CATCHUP	30	37	DOWN	FALLBEHIND	FALLBEHIND	3	TRUE
372	51	4	29	2	5	BACK_LEFT	VELOCITY_2	FALLBEHIND	30	31	UP	FALLBEHIND	FALLBEHIND	2	TRUE
373	51	4	29	2	8	BACK_LEFT	VELOCITY_3	FALLBEHIND	30	35	UP	FALLBEHIND	FALLBEHIND	2	TRUE
374	51	4	29	2	10	BACK_LEFT	VELOCITY_4	CATCHUP	30	40	DOWN	FALLBEHIND	FALLBEHIND	1	TRUE
375	51	4	29	2	6	BACK_LEFT	VELOCITY_2	FALLBEHIND	30	36	UP	CATCHUP	FALLBEHIND	1	FALSE
376	51	4	29	2	4	BACK_LEFT	VELOCITY_2	CATCHUP	30	37	DOWN	CATCHUP	FALLBEHIND	4	TRUE
377	51	4	29	2	12	BACK_LEFT	VELOCITY_4	FALLBEHIND	30	34	UP	FALLBEHIND	FALLBEHIND	2	FALSE
378	51	4	29	2	8	BACK_LEFT	VELOCITY_3	FALLBEHIND	30	35	UP	CATCHUP	FALLBEHIND	3	TRUE
379	51	4	29	2	9	BACK_LEFT	VELOCITY_3	FALLBEHIND	30	36	UP	CATCHUP	FALLBEHIND	1	FALSE
380	51	4	29	2	2	BACK_LEFT	VELOCITY_1	FALLBEHIND	30	31	UP	CATCHUP	FALLBEHIND	5	TRUE
381	51	4	29	2	2	BACK_LEFT	VELOCITY_1	FALLBEHIND	30	29	UP	FALLBEHIND	CATCHUP	6	TRUE
382	51	4	29	2	8	BACK_LEFT	VELOCITY_3	FALLBEHIND	30	33	UP	FALLBEHIND	CATCHUP	4	TRUE
383	51	4	29	2	3	BACK_LEFT	VELOCITY_1	FALLBEHIND	30	32	UP	CATCHUP	CATCHUP	5	FALSE
384	51	4	29	2	2	BACK_LEFT	VELOCITY_1	FALLBEHIND	30	29	UP	FALLBEHIND	FALLBEHIND	6	TRUE
385	51	4	29	2	2	BACK_LEFT	VELOCITY_1	FALLBEHIND	30	31	UP	CATCHUP	FALLBEHIND	7	TRUE
386	51	4	29	2	8	BACK_LEFT	VELOCITY_3	FALLBEHIND	30	33	UP	FALLBEHIND	FALLBEHIND	4	TRUE
387	51	4	29	2	1	BACK_LEFT	VELOCITY_1	CATCHUP	30	35	DOWN	CATCHUP	FALLBEHIND	4	TRUE
388	51	4	29	2	7	BACK_LEFT	VELOCITY_3	CATCHUP	30	39	DOWN	CATCHUP	FALLBEHIND	4	TRUE
389	51	4	29	2	3	BACK_LEFT	VELOCITY_1	FALLBEHIND	30	31	UP	CATCHUP	CATCHUP	5	FALSE
390	51	4	29	2	6	BACK_LEFT	VELOCITY_2	FALLBEHIND	30	35	UP	CATCHUP	CATCHUP	1	FALSE
391	51	4	29	2	8	BACK_LEFT	VELOCITY_3	FALLBEHIND	30	35	UP	FALLBEHIND	FALLBEHIND	4	TRUE
392	51	4	29	2	12	BACK_LEFT	VELOCITY_4	FALLBEHIND	30	35	UP	FALLBEHIND	FALLBEHIND	2	FALSE
393	51	4	29	2	11	BACK_LEFT	VELOCITY_4	FALLBEHIND	30	35	UP	FALLBEHIND	FALLBEHIND	4	TRUE
394	51	4	29	2	4	BACK_LEFT	VELOCITY_2	CATCHUP	30	37	DOWN	CATCHUP	CATCHUP	4	TRUE
395	51	4	29	2	12	BACK_LEFT	VELOCITY_4	FALLBEHIND	30	36	UP	FALLBEHIND	FALLBEHIND	2	FALSE
396	51	4	29	2	12	BACK_LEFT	VELOCITY_4	FALLBEHIND	30	37	UP	FALLBEHIND	FALLBEHIND	2	FALSE
397	51	4	29	2	7	BACK_LEFT	VELOCITY_3	CATCHUP	30	39	DOWN	CATCHUP	CATCHUP	4	TRUE
398	51	4	29	2	8	BACK_LEFT	VELOCITY_3	FALLBEHIND	30	35	UP	CATCHUP	FALLBEHIND	5	TRUE
399	51	4	29	2	6	BACK_LEFT	VELOCITY_2	FALLBEHIND	30	34	UP	CATCHUP	CATCHUP	1	FALSE
400	51	4	29	2	5	BACK_LEFT	VELOCITY_2	FALLBEHIND	30	33	UP	FALLBEHIND	FALLBEHIND	2	TRUE
401	51	4	29	2	8	BACK_LEFT	VELOCITY_3	FALLBEHIND	30	33	UP	CATCHUP	CATCHUP	5	TRUE
402	51	4	29	2	1	BACK_LEFT	VELOCITY_1	CATCHUP	30	35	DOWN	CATCHUP	CATCHUP	4	TRUE
403	51	4	29	2	10	BACK_LEFT	VELOCITY_4	CATCHUP	30	41	DOWN	CATCHUP	FALLBEHIND	2	TRUE
404	51	4	29	2	8	BACK_LEFT	VELOCITY_3	FALLBEHIND	30	31	UP	FALLBEHIND	CATCHUP	6	TRUE
405	51	4	29	2	6	BACK_LEFT	VELOCITY_2	FALLBEHIND	30	33	UP	FALLBEHIND	CATCHUP	2	FALSE
406	51	4	29	2	6	BACK_LEFT	VELOCITY_2	FALLBEHIND	30	34	UP	FALLBEHIND	FALLBEHIND	2	FALSE
407	51	4	29	2	9	BACK_LEFT	VELOCITY_3	FALLBEHIND	30	35	UP	FALLBEHIND	CATCHUP	2	FALSE
408	51	4	29	2	10	BACK_LEFT	VELOCITY_4	CATCHUP	30	41	DOWN	CATCHUP	CATCHUP	2	TRUE
409	51	4	29	2	5	BACK_LEFT	VELOCITY_2	FALLBEHIND	30	33	UP	FALLBEHIND	FALLBEHIND	2	TRUE
410	51	4	29	2	6	BACK_LEFT	VELOCITY_2	FALLBEHIND	30	35	UP	CATCHUP	FALLBEHIND	3	FALSE
411	51	4	29	2	10	BACK_LEFT	VELOCITY_4	CATCHUP	30	40	DOWN	CATCHUP	CATCHUP	2	TRUE
412	51	4	29	2	2	BACK_LEFT	VELOCITY_1	FALLBEHIND	30	29	UP	FALLBEHIND	CATCHUP	0	TRUE
413	51	4	29	2	9	BACK_LEFT	VELOCITY_3	FALLBEHIND	30	36	UP	FALLBEHIND	FALLBEHIND	2	FALSE
414	51	4	29	2	1	BACK_LEFT	VELOCITY_1	CATCHUP	30	33	DOWN	FALLBEHIND	CATCHUP	5	TRUE
415	51	4	29	2	4	BACK_LEFT	VELOCITY_2	CATCHUP	30	35	DOWN	CATCHUP	CATCHUP	4	TRUE
416	51	4	29	2	1	BACK_LEFT	VELOCITY_1	CATCHUP	30	35	DOWN	CATCHUP	FALLBEHIND	6	TRUE
417	51	4	29	2	11	BACK_LEFT	VELOCITY_4	FALLBEHIND	30	37	UP	CATCHUP	FALLBEHIND	5	TRUE
418	51	4	29	2	3	BACK_LEFT	VELOCITY_1	FALLBEHIND	30	30	UP	FALLBEHIND	CATCHUP	6	FALSE
419	51	4	29	2	12	BACK_LEFT	VELOCITY_4	FALLBEHIND	30	38	UP	CATCHUP	FALLBEHIND	3	FALSE
420	51	4	29	2	11	BACK_LEFT	VELOCITY_4	FALLBEHIND	30	35	UP	FALLBEHIND	CATCHUP	6	TRUE
421	51	4	29	2	5	BACK_LEFT	VELOCITY_2	FALLBEHIND	30	35	UP	CATCHUP	FALLBEHIND	3	TRUE
422	51	4	29	2	11	BACK_LEFT	VELOCITY_4	FALLBEHIND	30	35	UP	FALLBEHIND	FALLBEHIND	6	TRUE
423	51	4	29	2	9	BACK_LEFT	VELOCITY_3	FALLBEHIND	30	37	UP	CATCHUP	FALLBEHIND	3	FALSE
424	51	4	29	2	3	BACK_LEFT	VELOCITY_1	FALLBEHIND	30	31	UP	FALLBEHIND	FALLBEHIND	6	FALSE
425	51	4	29	2	12	BACK_LEFT	VELOCITY_4	FALLBEHIND	30	37	UP	FALLBEHIND	CATCHUP	4	FALSE
426	51	4	29	2	7	BACK_LEFT	VELOCITY_3	CATCHUP	30	37	DOWN	FALLBEHIND	CATCHUP	5	TRUE
427	51	4	29	2	12	BACK_LEFT	VELOCITY_4	FALLBEHIND	30	38	UP	FALLBEHIND	FALLBEHIND	4	FALSE
428	51	4	29	2	7	BACK_LEFT	VELOCITY_3	CATCHUP	30	39	DOWN	CATCHUP	FALLBEHIND	6	TRUE
429	51	4	29	2	11	BACK_LEFT	VELOCITY_4	FALLBEHIND	30	37	UP	CATCHUP	FALLBEHIND	7	TRUE
430	51	4	29	2	11	BACK_LEFT	VELOCITY_4	FALLBEHIND	30	35	UP	FALLBEHIND	CATCHUP	0	TRUE
431	51	4	29	2	8	BACK_LEFT	VELOCITY_3	FALLBEHIND	30	31	UP	FALLBEHIND	FALLBEHIND	6	TRUE
432	51	4	29	2	12	BACK_LEFT	VELOCITY_4	FALLBEHIND	30	39	UP	FALLBEHIND	FALLBEHIND	4	FALSE
433	51	4	29	2	2	BACK_LEFT	VELOCITY_1	FALLBEHIND	30	29	UP	CATCHUP	FALLBEHIND	1	TRUE
434	51	4	29	2	5	BACK_LEFT	VELOCITY_2	FALLBEHIND	30	33	UP	FALLBEHIND	CATCHUP	4	TRUE
435	51	4	29	2	9	BACK_LEFT	VELOCITY_3	FALLBEHIND	30	36	UP	FALLBEHIND	CATCHUP	4	FALSE
436	51	4	29	2	7	BACK_LEFT	VELOCITY_3	CATCHUP	30	39	DOWN	FALLBEHIND	CATCHUP	7	TRUE
437	51	4	29	2	8	BACK_LEFT	VELOCITY_3	FALLBEHIND	30	33	UP	FALLBEHIND	FALLBEHIND	6	TRUE
438	51	4	29	2	8	BACK_LEFT	VELOCITY_3	FALLBEHIND	30	33	UP	FALLBEHIND	FALLBEHIND	6	TRUE
439	51	4	29	2	10	BACK_LEFT	VELOCITY_4	CATCHUP	30	40	DOWN	FALLBEHIND	CATCHUP	3	TRUE
440	51	4	29	2	12	BACK_LEFT	VELOCITY_4	FALLBEHIND	30	40	UP	CATCHUP	FALLBEHIND	5	FALSE
441	51	4	29	2	1	BACK_LEFT	VELOCITY_1	CATCHUP	30	35	DOWN	CATCHUP	CATCHUP	6	TRUE
442	51	4	29	2	10	BACK_LEFT	VELOCITY_4	CATCHUP	30	41	DOWN	CATCHUP	FALLBEHIND	4	TRUE
443	51	4	29	2	12	BACK_LEFT	VELOCITY_4	FALLBEHIND	30	39	UP	CATCHUP	CATCHUP	5	FALSE
444	51	4	29	2	3	BACK_LEFT	VELOCITY_1	FALLBEHIND	30	32	UP	CATCHUP	FALLBEHIND	7	FALSE
445	51	4	29	2	9	BACK_LEFT	VELOCITY_3	FALLBEHIND	30	37	UP	CATCHUP	FALLBEHIND	5	FALSE
446	51	4	29	2	5	BACK_LEFT	VELOCITY_2	FALLBEHIND	30	33	UP	FALLBEHIND	FALLBEHIND	4	TRUE
447	51	4	29	2	2	BACK_LEFT	VELOCITY_1	FALLBEHIND	30	28	UP	FALLBEHIND	CATCHUP	2	TRUE
448	51	4	29	2	5	BACK_LEFT	VELOCITY_2	FALLBEHIND	30	35	UP	CATCHUP	FALLBEHIND	5	TRUE
449	51	4	29	2	10	BACK_LEFT	VELOCITY_4	CATCHUP	30	41	DOWN	CATCHUP	CATCHUP	4	TRUE
450	51	4	29	2	9	BACK_LEFT	VELOCITY_3	FALLBEHIND	30	36	UP	CATCHUP	CATCHUP	5	FALSE
451	51	4	29	2	5	BACK_LEFT	VELOCITY_2	FALLBEHIND	30	33	UP	CATCHUP	CATCHUP	5	TRUE
452	51	4	29	2	6	BACK_LEFT	VELOCITY_2	FALLBEHIND	30	34	UP	CATCHUP	CATCHUP	3	FALSE
453	51	4	29	2	10	BACK_LEFT	VELOCITY_4	CATCHUP	30	40	DOWN	CATCHUP	CATCHUP	4	TRUE
454	51	4	29	2	4	BACK_LEFT	VELOCITY_2	CATCHUP	30	35	DOWN	CATCHUP	CATCHUP	4	TRUE
455	51	4	29	2	2	BACK_LEFT	VELOCITY_1	FALLBEHIND	30	28	UP	FALLBEHIND	FALLBEHIND	2	TRUE
456	51	4	29	2	3	BACK_LEFT	VELOCITY_1	FALLBEHIND	30	31	UP	FALLBEHIND	CATCHUP	8	FALSE
457	51	4	29	2	11	BACK_LEFT	VELOCITY_4	FALLBEHIND	30	35	UP	FALLBEHIND	FALLBEHIND	0	TRUE
458	51	4	29	2	11	BACK_LEFT	VELOCITY_4	FALLBEHIND	30	36	UP	FALLBEHIND	FALLBEHIND	0	TRUE
459	51	4	29	2	7	BACK_LEFT	VELOCITY_3	CATCHUP	30	41	DOWN	CATCHUP	FALLBEHIND	0	TRUE
460	51	4	29	2	12	BACK_LEFT	VELOCITY_4	FALLBEHIND	30	38	UP	FALLBEHIND	CATCHUP	6	FALSE
461	51	4	29	2	10	BACK_LEFT	VELOCITY_4	CATCHUP	30	40	DOWN	CATCHUP	CATCHUP	4	TRUE
462	51	4	29	2	7	BACK_LEFT	VELOCITY_3	CATCHUP	30	41	DOWN	CATCHUP	CATCHUP	0	TRUE
463	51	4	29	2	2	BACK_LEFT	VELOCITY_1	FALLBEHIND	30	29	UP	FALLBEHIND	FALLBEHIND	2	TRUE
464	51	4	29	2	2	BACK_LEFT	VELOCITY_1	FALLBEHIND	30	29	UP	FALLBEHIND	FALLBEHIND	2	TRUE
465	51	4	29	2	11	BACK_LEFT	VELOCITY_4	FALLBEHIND	30	36	UP	FALLBEHIND	FALLBEHIND	0	TRUE
466	51	4	29	2	11	BACK_LEFT	VELOCITY_4	FALLBEHIND	30	37	UP	FALLBEHIND	FALLBEHIND	0	TRUE
467	51	4	29	2	12	BACK_LEFT	VELOCITY_4	FALLBEHIND	30	39	UP	FALLBEHIND	FALLBEHIND	6	FALSE
468	51	4	29	2	4	BACK_LEFT	VELOCITY_2	CATCHUP	30	33	DOWN	CATCHUP	CATCHUP	4	TRUE
469	51	4	29	2	4	BACK_LEFT	VELOCITY_2	CATCHUP	30	33	DOWN	FALLBEHIND	CATCHUP	5	TRUE
470	51	4	29	2	11	BACK_LEFT	VELOCITY_4	FALLBEHIND	30	37	UP	FALLBEHIND	FALLBEHIND	0	TRUE
471	51	4	29	2	9	BACK_LEFT	VELOCITY_3	FALLBEHIND	30	35	UP	FALLBEHIND	CATCHUP	6	FALSE
472	51	4	29	2	5	BACK_LEFT	VELOCITY_2	FALLBEHIND	30	31	UP	FALLBEHIND	CATCHUP	6	TRUE
473	51	4	29	2	2	BACK_LEFT	VELOCITY_1	FALLBEHIND	30	30	UP	FALLBEHIND	FALLBEHIND	2	TRUE
474	51	4	29	2	11	BACK_LEFT	VELOCITY_4	FALLBEHIND	30	38	UP	FALLBEHIND	FALLBEHIND	0	TRUE
475	51	4	29	2	11	BACK_LEFT	VELOCITY_4	FALLBEHIND	30	38	UP	FALLBEHIND	FALLBEHIND	0	TRUE
476	51	4	29	2	11	BACK_LEFT	VELOCITY_4	FALLBEHIND	30	39	UP	FALLBEHIND	FALLBEHIND	0	TRUE
477	51	4	29	2	2	BACK_LEFT	VELOCITY_1	FALLBEHIND	30	30	UP	FALLBEHIND	FALLBEHIND	2	TRUE
478	51	4	29	2	6	BACK_LEFT	VELOCITY_2	FALLBEHIND	30	33	UP	FALLBEHIND	CATCHUP	4	FALSE
479	51	4	29	2	11	BACK_LEFT	VELOCITY_4	FALLBEHIND	30	39	UP	CATCHUP	FALLBEHIND	1	TRUE
480	51	4	29	2	7	BACK_LEFT	VELOCITY_3	CATCHUP	30	40	DOWN	CATCHUP	CATCHUP	0	TRUE
481	51	4	29	2	11	BACK_LEFT	VELOCITY_4	FALLBEHIND	30	38	UP	FALLBEHIND	CATCHUP	2	TRUE
482	51	4	29	2	8	BACK_LEFT	VELOCITY_3	FALLBEHIND	30	35	UP	FALLBEHIND	FALLBEHIND	6	TRUE
483	51	4	29	2	9	BACK_LEFT	VELOCITY_3	FALLBEHIND	30	36	UP	CATCHUP	FALLBEHIND	7	FALSE
484	51	4	29	2	6	BACK_LEFT	VELOCITY_2	FALLBEHIND	30	34	UP	CATCHUP	FALLBEHIND	5	FALSE
485	51	4	29	2	1	BACK_LEFT	VELOCITY_1	CATCHUP	30	33	DOWN	CATCHUP	CATCHUP	6	TRUE
486	51	4	29	2	8	BACK_LEFT	VELOCITY_3	FALLBEHIND	30	35	UP	CATCHUP	FALLBEHIND	7	TRUE
487	51	4	29	2	7	BACK_LEFT	VELOCITY_3	CATCHUP	30	40	DOWN	CATCHUP	CATCHUP	0	TRUE
488	51	4	29	2	8	BACK_LEFT	VELOCITY_3	FALLBEHIND	30	33	UP	CATCHUP	CATCHUP	7	TRUE
489	51	4	29	2	11	BACK_LEFT	VELOCITY_4	FALLBEHIND	30	38	UP	CATCHUP	FALLBEHIND	3	TRUE
490	51	4	29	2	7	BACK_LEFT	VELOCITY_3	CATCHUP	30	39	DOWN	CATCHUP	CATCHUP	0	TRUE
491	51	4	29	2	8	BACK_LEFT	VELOCITY_3	FALLBEHIND	30	31	UP	FALLBEHIND	CATCHUP	0	TRUE
492	51	4	29	2	7	BACK_LEFT	VELOCITY_3	CATCHUP	30	39	DOWN	CATCHUP	CATCHUP	0	TRUE
493	51	4	29	2	1	BACK_LEFT	VELOCITY_1	CATCHUP	30	33	DOWN	CATCHUP	CATCHUP	6	TRUE
494	51	4	29	2	10	BACK_LEFT	VELOCITY_4	CATCHUP	30	39	DOWN	CATCHUP	CATCHUP	4	TRUE
495	51	4	29	2	8	BACK_LEFT	VELOCITY_3	FALLBEHIND	30	31	UP	FALLBEHIND	FALLBEHIND	0	TRUE
496	51	4	29	2	4	BACK_LEFT	VELOCITY_2	CATCHUP	30	35	DOWN	CATCHUP	FALLBEHIND	6	TRUE
497	51	4	29	2	7	BACK_LEFT	VELOCITY_3	CATCHUP	30	38	DOWN	CATCHUP	CATCHUP	0	TRUE
498	51	4	29	2	6	BACK_LEFT	VELOCITY_2	FALLBEHIND	30	33	UP	CATCHUP	CATCHUP	5	FALSE
499	51	4	29	2	2	BACK_LEFT	VELOCITY_1	FALLBEHIND	30	31	UP	FALLBEHIND	FALLBEHIND	2	TRUE
500	51	4	29	2	2	BACK_LEFT	VELOCITY_1	FALLBEHIND	30	31	UP	FALLBEHIND	FALLBEHIND	2	TRUE
501	51	4	29	2	6	BACK_LEFT	VELOCITY_2	FALLBEHIND	30	32	UP	FALLBEHIND	CATCHUP	6	FALSE
502	51	4	29	2	6	BACK_LEFT	VELOCITY_2	FALLBEHIND	30	33	UP	FALLBEHIND	FALLBEHIND	6	FALSE
503	51	4	29	2	2	BACK_LEFT	VELOCITY_1	FALLBEHIND	30	32	UP	FALLBEHIND	FALLBEHIND	2	TRUE
504	51	4	29	2	12	BACK_LEFT	VELOCITY_4	FALLBEHIND	30	40	UP	CATCHUP	FALLBEHIND	7	FALSE
505	51	4	29	2	5	BACK_LEFT	VELOCITY_2	FALLBEHIND	30	31	UP	FALLBEHIND	FALLBEHIND	6	TRUE
506	51	4	29	2	12	BACK_LEFT	VELOCITY_4	FALLBEHIND	30	39	UP	FALLBEHIND	CATCHUP	8	FALSE
507	51	4	29	2	5	BACK_LEFT	VELOCITY_2	FALLBEHIND	30	33	UP	FALLBEHIND	FALLBEHIND	6	TRUE
508	51	4	29	2	11	BACK_LEFT	VELOCITY_4	FALLBEHIND	30	37	UP	FALLBEHIND	CATCHUP	4	TRUE
509	51	4	29	2	10	BACK_LEFT	VELOCITY_4	CATCHUP	30	39	DOWN	FALLBEHIND	CATCHUP	5	TRUE
510	51	4	29	2	10	BACK_LEFT	VELOCITY_4	CATCHUP	30	40	DOWN	CATCHUP	FALLBEHIND	6	TRUE
511	51	4	29	2	10	BACK_LEFT	VELOCITY_4	CATCHUP	30	40	DOWN	CATCHUP	CATCHUP	6	TRUE
512	51	4	29	2	2	BACK_LEFT	VELOCITY_1	FALLBEHIND	30	32	UP	FALLBEHIND	FALLBEHIND	2	TRUE
513	51	4	29	2	5	BACK_LEFT	VELOCITY_2	FALLBEHIND	30	33	UP	FALLBEHIND	FALLBEHIND	6	TRUE
514	51	4	29	2	9	BACK_LEFT	VELOCITY_3	FALLBEHIND	30	35	UP	FALLBEHIND	CATCHUP	8	FALSE
515	51	4	29	2	11	BACK_LEFT	VELOCITY_4	FALLBEHIND	30	37	UP	FALLBEHIND	FALLBEHIND	4	TRUE
516	51	4	29	2	11	BACK_LEFT	VELOCITY_4	FALLBEHIND	30	38	UP	FALLBEHIND	FALLBEHIND	4	TRUE
517	51	4	29	2	8	BACK_LEFT	VELOCITY_3	FALLBEHIND	30	32	UP	FALLBEHIND	FALLBEHIND	0	TRUE
518	51	4	29	2	10	BACK_LEFT	VELOCITY_4	CATCHUP	30	39	DOWN	FALLBEHIND	CATCHUP	7	TRUE
519	51	4	29	2	2	BACK_LEFT	VELOCITY_1	FALLBEHIND	30	33	UP	FALLBEHIND	FALLBEHIND	2	TRUE
520	51	4	29	2	7	BACK_LEFT	VELOCITY_3	CATCHUP	30	38	DOWN	CATCHUP	CATCHUP	0	TRUE
521	51	4	29	2	4	BACK_LEFT	VELOCITY_2	CATCHUP	30	35	DOWN	CATCHUP	CATCHUP	6	TRUE
522	51	4	29	2	10	BACK_LEFT	VELOCITY_4	CATCHUP	30	40	DOWN	FALLBEHIND	FALLBEHIND	7	TRUE
523	51	4	29	2	10	BACK_LEFT	VELOCITY_4	CATCHUP	30	41	DOWN	CATCHUP	FALLBEHIND	8	TRUE
524	51	4	29	2	1	BACK_LEFT	VELOCITY_1	CATCHUP	30	31	DOWN	FALLBEHIND	CATCHUP	7	TRUE
525	51	4	29	2	2	BACK_LEFT	VELOCITY_1	FALLBEHIND	30	33	UP	FALLBEHIND	FALLBEHIND	2	TRUE
526	51	4	29	2	6	BACK_LEFT	VELOCITY_2	FALLBEHIND	30	34	UP	CATCHUP	FALLBEHIND	7	FALSE
527	51	4	29	2	11	BACK_LEFT	VELOCITY_4	FALLBEHIND	30	38	UP	CATCHUP	FALLBEHIND	5	TRUE
528	51	4	29	2	7	BACK_LEFT	VELOCITY_3	CATCHUP	30	37	DOWN	FALLBEHIND	CATCHUP	1	TRUE
529	51	4	29	2	6	BACK_LEFT	VELOCITY_2	FALLBEHIND	30	33	UP	FALLBEHIND	CATCHUP	8	FALSE
530	51	4	29	2	7	BACK_LEFT	VELOCITY_3	CATCHUP	30	38	DOWN	FALLBEHIND	FALLBEHIND	1	TRUE
531	51	4	29	2	7	BACK_LEFT	VELOCITY_3	CATCHUP	30	39	DOWN	CATCHUP	FALLBEHIND	2	TRUE
532	51	4	29	2	5	BACK_LEFT	VELOCITY_2	FALLBEHIND	30	35	UP	FALLBEHIND	FALLBEHIND	6	TRUE
533	51	4	29	2	2	BACK_LEFT	VELOCITY_1	FALLBEHIND	30	34	UP	CATCHUP	FALLBEHIND	3	TRUE
534	51	4	29	2	1	BACK_LEFT	VELOCITY_1	CATCHUP	30	33	DOWN	FALLBEHIND	FALLBEHIND	7	TRUE
535	51	4	29	2	5	BACK_LEFT	VELOCITY_2	FALLBEHIND	30	35	UP	CATCHUP	FALLBEHIND	7	TRUE
536	51	4	29	2	4	BACK_LEFT	VELOCITY_2	CATCHUP	30	33	DOWN	FALLBEHIND	CATCHUP	7	TRUE
537	51	4	29	2	11	BACK_LEFT	VELOCITY_4	FALLBEHIND	30	37	UP	CATCHUP	CATCHUP	5	TRUE
538	51	4	29	2	2	BACK_LEFT	VELOCITY_1	FALLBEHIND	30	33	UP	FALLBEHIND	CATCHUP	4	TRUE
539	51	4	29	2	4	BACK_LEFT	VELOCITY_2	CATCHUP	30	35	DOWN	CATCHUP	FALLBEHIND	0	TRUE
540	51	4	29	2	5	BACK_LEFT	VELOCITY_2	FALLBEHIND	30	33	UP	FALLBEHIND	CATCHUP	0	TRUE
541	51	4	29	2	5	BACK_LEFT	VELOCITY_2	FALLBEHIND	30	33	UP	FALLBEHIND	FALLBEHIND	0	TRUE
542	51	4	29	2	2	BACK_LEFT	VELOCITY_1	FALLBEHIND	30	33	UP	FALLBEHIND	FALLBEHIND	4	TRUE
543	51	4	29	2	2	BACK_LEFT	VELOCITY_1	FALLBEHIND	30	34	UP	FALLBEHIND	FALLBEHIND	4	TRUE
544	51	4	29	2	8	BACK_LEFT	VELOCITY_3	FALLBEHIND	30	32	UP	FALLBEHIND	FALLBEHIND	0	TRUE
545	51	4	29	2	5	BACK_LEFT	VELOCITY_2	FALLBEHIND	30	34	UP	FALLBEHIND	FALLBEHIND	0	TRUE
546	51	4	29	2	7	BACK_LEFT	VELOCITY_3	CATCHUP	30	39	DOWN	CATCHUP	CATCHUP	2	TRUE
547	51	4	29	2	2	BACK_LEFT	VELOCITY_1	FALLBEHIND	30	34	UP	CATCHUP	FALLBEHIND	5	TRUE
548	51	4	29	2	4	BACK_LEFT	VELOCITY_2	CATCHUP	30	35	DOWN	CATCHUP	CATCHUP	0	TRUE
549	51	4	29	2	5	BACK_LEFT	VELOCITY_2	FALLBEHIND	30	34	UP	FALLBEHIND	FALLBEHIND	0	TRUE
550	51	4	29	2	1	BACK_LEFT	VELOCITY_1	CATCHUP	30	35	DOWN	CATCHUP	FALLBEHIND	0	TRUE
551	51	4	29	2	2	BACK_LEFT	VELOCITY_1	FALLBEHIND	30	33	UP	CATCHUP	CATCHUP	5	TRUE
552	51	4	29	2	1	BACK_LEFT	VELOCITY_1	CATCHUP	30	35	DOWN	CATCHUP	CATCHUP	0	TRUE
553	51	4	29	2	2	BACK_LEFT	VELOCITY_1	FALLBEHIND	30	32	UP	CATCHUP	CATCHUP	5	TRUE
554	51	4	29	2	8	BACK_LEFT	VELOCITY_3	FALLBEHIND	30	33	UP	FALLBEHIND	FALLBEHIND	0	TRUE
555	51	4	29	2	7	BACK_LEFT	VELOCITY_3	CATCHUP	30	38	DOWN	CATCHUP	CATCHUP	2	TRUE
556	51	4	29	2	2	BACK_LEFT	VELOCITY_1	FALLBEHIND	30	31	UP	CATCHUP	CATCHUP	5	TRUE
557	51	4	29	2	7	BACK_LEFT	VELOCITY_3	CATCHUP	30	38	DOWN	CATCHUP	CATCHUP	2	TRUE
558	51	4	29	2	4	BACK_LEFT	VELOCITY_2	CATCHUP	30	34	DOWN	FALLBEHIND	CATCHUP	1	TRUE
559	51	4	29	2	8	BACK_LEFT	VELOCITY_3	FALLBEHIND	30	33	UP	FALLBEHIND	FALLBEHIND	0	TRUE
560	51	4	29	2	7	BACK_LEFT	VELOCITY_3	CATCHUP	30	37	DOWN	CATCHUP	CATCHUP	2	TRUE
561	51	4	29	2	4	BACK_LEFT	VELOCITY_2	CATCHUP	30	35	DOWN	FALLBEHIND	FALLBEHIND	1	TRUE
562	51	4	29	2	2	BACK_LEFT	VELOCITY_1	FALLBEHIND	30	30	UP	FALLBEHIND	CATCHUP	6	TRUE
563	51	4	29	2	4	BACK_LEFT	VELOCITY_2	CATCHUP	30	36	DOWN	FALLBEHIND	FALLBEHIND	1	TRUE
564	51	4	29	2	7	BACK_LEFT	VELOCITY_3	CATCHUP	30	37	DOWN	FALLBEHIND	CATCHUP	3	TRUE
565	51	4	29	2	11	BACK_LEFT	VELOCITY_4	FALLBEHIND	30	36	UP	FALLBEHIND	CATCHUP	6	TRUE
566	51	4	29	2	11	BACK_LEFT	VELOCITY_4	FALLBEHIND	30	36	UP	FALLBEHIND	FALLBEHIND	6	TRUE
567	51	4	29	2	11	BACK_LEFT	VELOCITY_4	FALLBEHIND	30	37	UP	FALLBEHIND	FALLBEHIND	6	TRUE
568	51	4	29	2	1	BACK_LEFT	VELOCITY_1	CATCHUP	30	34	DOWN	CATCHUP	CATCHUP	0	TRUE
569	51	4	29	2	1	BACK_LEFT	VELOCITY_1	CATCHUP	30	34	DOWN	CATCHUP	CATCHUP	0	TRUE
570	51	4	29	2	7	BACK_LEFT	VELOCITY_3	CATCHUP	30	38	DOWN	CATCHUP	FALLBEHIND	4	TRUE
571	51	4	29	2	4	BACK_LEFT	VELOCITY_2	CATCHUP	30	37	DOWN	CATCHUP	FALLBEHIND	2	TRUE
572	51	4	29	2	4	BACK_LEFT	VELOCITY_2	CATCHUP	30	37	DOWN	CATCHUP	CATCHUP	2	TRUE
573	51	4	29	2	2	BACK_LEFT	VELOCITY_1	FALLBEHIND	30	30	UP	FALLBEHIND	FALLBEHIND	6	TRUE
574	51	4	29	2	8	BACK_LEFT	VELOCITY_3	FALLBEHIND	30	34	UP	CATCHUP	FALLBEHIND	1	TRUE
575	51	4	29	2	7	BACK_LEFT	VELOCITY_3	CATCHUP	30	38	DOWN	CATCHUP	CATCHUP	4	TRUE
576	51	4	29	2	11	BACK_LEFT	VELOCITY_4	FALLBEHIND	30	37	UP	CATCHUP	FALLBEHIND	7	TRUE
577	51	4	29	2	7	BACK_LEFT	VELOCITY_3	CATCHUP	30	37	DOWN	CATCHUP	CATCHUP	4	TRUE
578	51	4	29	2	11	BACK_LEFT	VELOCITY_4	FALLBEHIND	30	36	UP	CATCHUP	CATCHUP	7	TRUE
579	51	4	29	2	1	BACK_LEFT	VELOCITY_1	CATCHUP	30	33	DOWN	CATCHUP	CATCHUP	0	TRUE
580	51	4	29	2	2	BACK_LEFT	VELOCITY_1	FALLBEHIND	30	31	UP	CATCHUP	FALLBEHIND	7	TRUE
581	51	4	29	2	1	BACK_LEFT	VELOCITY_1	CATCHUP	30	33	DOWN	CATCHUP	CATCHUP	0	TRUE
582	51	4	29	2	5	BACK_LEFT	VELOCITY_2	FALLBEHIND	30	35	UP	CATCHUP	FALLBEHIND	1	TRUE
583	51	4	29	2	8	BACK_LEFT	VELOCITY_3	FALLBEHIND	30	33	UP	FALLBEHIND	CATCHUP	2	TRUE
584	51	4	29	2	11	BACK_LEFT	VELOCITY_4	FALLBEHIND	30	35	UP	FALLBEHIND	CATCHUP	8	TRUE
585	51	4	29	2	2	BACK_LEFT	VELOCITY_1	FALLBEHIND	30	30	UP	FALLBEHIND	CATCHUP	8	TRUE
586	51	4	29	2	8	BACK_LEFT	VELOCITY_3	FALLBEHIND	30	33	UP	FALLBEHIND	FALLBEHIND	2	TRUE
587	51	4	29	2	1	BACK_LEFT	VELOCITY_1	CATCHUP	30	32	DOWN	FALLBEHIND	CATCHUP	1	TRUE
588	51	4	29	2	7	BACK_LEFT	VELOCITY_3	CATCHUP	30	37	DOWN	CATCHUP	CATCHUP	4	TRUE
589	51	4	29	2	7	BACK_LEFT	VELOCITY_3	CATCHUP	30	36	DOWN	CATCHUP	CATCHUP	4	TRUE
590	51	4	29	2	1	BACK_LEFT	VELOCITY_1	CATCHUP	30	33	DOWN	CATCHUP	FALLBEHIND	2	TRUE
591	51	4	29	2	8	BACK_LEFT	VELOCITY_3	FALLBEHIND	30	34	UP	FALLBEHIND	FALLBEHIND	2	TRUE
592	51	4	29	2	8	BACK_LEFT	VELOCITY_3	FALLBEHIND	30	34	UP	FALLBEHIND	FALLBEHIND	2	TRUE
593	51	4	29	2	5	BACK_LEFT	VELOCITY_2	FALLBEHIND	30	34	UP	CATCHUP	CATCHUP	1	TRUE
594	51	4	29	2	1	BACK_LEFT	VELOCITY_1	CATCHUP	30	33	DOWN	CATCHUP	CATCHUP	2	TRUE
595	51	4	29	2	4	BACK_LEFT	VELOCITY_2	CATCHUP	30	36	DOWN	CATCHUP	CATCHUP	2	TRUE
596	51	4	29	2	1	BACK_LEFT	VELOCITY_1	CATCHUP	30	32	DOWN	CATCHUP	CATCHUP	2	TRUE
597	51	4	29	2	1	BACK_LEFT	VELOCITY_1	CATCHUP	30	32	DOWN	CATCHUP	CATCHUP	2	TRUE
598	51	4	29	2	4	BACK_LEFT	VELOCITY_2	CATCHUP	30	36	DOWN	CATCHUP	CATCHUP	2	TRUE
599	51	4	29	2	7	BACK_LEFT	VELOCITY_3	CATCHUP	30	36	DOWN	CATCHUP	CATCHUP	4	TRUE
600	51	4	29	2	7	BACK_LEFT	VELOCITY_3	CATCHUP	30	35	DOWN	CATCHUP	CATCHUP	4	TRUE
601	51	4	29	2	8	BACK_LEFT	VELOCITY_3	FALLBEHIND	30	35	UP	CATCHUP	FALLBEHIND	3	TRUE
602	51	4	29	2	4	BACK_LEFT	VELOCITY_2	CATCHUP	30	35	DOWN	CATCHUP	CATCHUP	2	TRUE
603	51	4	29	2	1	BACK_LEFT	VELOCITY_1	CATCHUP	30	31	DOWN	FALLBEHIND	CATCHUP	3	TRUE
604	51	4	29	2	7	BACK_LEFT	VELOCITY_3	CATCHUP	30	35	DOWN	CATCHUP	CATCHUP	4	TRUE
605	51	4	29	2	4	BACK_LEFT	VELOCITY_2	CATCHUP	30	35	DOWN	CATCHUP	CATCHUP	2	TRUE
606	51	4	29	2	4	BACK_LEFT	VELOCITY_2	CATCHUP	30	34	DOWN	CATCHUP	CATCHUP	2	TRUE
607	51	4	29	2	8	BACK_LEFT	VELOCITY_3	FALLBEHIND	30	34	UP	FALLBEHIND	CATCHUP	4	TRUE
608	51	4	29	2	4	BACK_LEFT	VELOCITY_2	CATCHUP	30	34	DOWN	FALLBEHIND	CATCHUP	3	TRUE
609	51	4	29	2	8	BACK_LEFT	VELOCITY_3	FALLBEHIND	30	34	UP	FALLBEHIND	FALLBEHIND	4	TRUE
610	51	4	29	2	4	BACK_LEFT	VELOCITY_2	CATCHUP	30	35	DOWN	CATCHUP	FALLBEHIND	4	TRUE
611	51	4	29	2	1	BACK_LEFT	VELOCITY_1	CATCHUP	30	32	DOWN	CATCHUP	FALLBEHIND	4	TRUE
612	51	4	29	2	1	BACK_LEFT	VELOCITY_1	CATCHUP	30	32	DOWN	FALLBEHIND	CATCHUP	5	TRUE
613	51	4	29	2	4	BACK_LEFT	VELOCITY_2	CATCHUP	30	35	DOWN	FALLBEHIND	CATCHUP	5	TRUE
614	51	4	29	2	8	BACK_LEFT	VELOCITY_3	FALLBEHIND	30	35	UP	CATCHUP	FALLBEHIND	5	TRUE
615	51	4	29	2	5	BACK_LEFT	VELOCITY_2	FALLBEHIND	30	33	UP	CATCHUP	CATCHUP	1	TRUE
616	51	4	29	2	4	BACK_LEFT	VELOCITY_2	CATCHUP	30	36	DOWN	CATCHUP	FALLBEHIND	6	TRUE
617	51	4	29	2	7	BACK_LEFT	VELOCITY_3	CATCHUP	30	34	DOWN	FALLBEHIND	CATCHUP	5	TRUE
618	51	4	29	2	4	BACK_LEFT	VELOCITY_2	CATCHUP	30	36	DOWN	CATCHUP	CATCHUP	6	TRUE
619	51	4	29	2	4	BACK_LEFT	VELOCITY_2	CATCHUP	30	35	DOWN	CATCHUP	CATCHUP	6	TRUE
620	51	4	29	2	5	BACK_LEFT	VELOCITY_2	FALLBEHIND	30	32	UP	FALLBEHIND	CATCHUP	2	TRUE
621	51	4	29	2	7	BACK_LEFT	VELOCITY_3	CATCHUP	30	35	DOWN	FALLBEHIND	FALLBEHIND	5	TRUE
622	51	4	29	2	7	BACK_LEFT	VELOCITY_3	CATCHUP	30	36	DOWN	FALLBEHIND	FALLBEHIND	5	TRUE
623	51	4	29	2	1	BACK_LEFT	VELOCITY_1	CATCHUP	30	33	DOWN	FALLBEHIND	FALLBEHIND	5	TRUE
624	51	4	29	2	5	BACK_LEFT	VELOCITY_2	FALLBEHIND	30	32	UP	FALLBEHIND	FALLBEHIND	2	TRUE
625	51	4	29	2	4	BACK_LEFT	VELOCITY_2	CATCHUP	30	35	DOWN	FALLBEHIND	CATCHUP	7	TRUE
626	51	4	29	2	4	BACK_LEFT	VELOCITY_2	CATCHUP	30	36	DOWN	CATCHUP	FALLBEHIND	8	TRUE
627	51	4	29	2	7	BACK_LEFT	VELOCITY_3	CATCHUP	30	37	DOWN	CATCHUP	FALLBEHIND	6	TRUE
628	51	4	29	2	1	BACK_LEFT	VELOCITY_1	CATCHUP	30	34	DOWN	CATCHUP	FALLBEHIND	6	TRUE
629	51	4	29	2	7	BACK_LEFT	VELOCITY_3	CATCHUP	30	37	DOWN	CATCHUP	CATCHUP	6	TRUE
630	51	4	29	2	1	BACK_LEFT	VELOCITY_1	CATCHUP	30	34	DOWN	CATCHUP	CATCHUP	6	TRUE
631	51	4	29	2	5	BACK_LEFT	VELOCITY_2	FALLBEHIND	30	33	UP	CATCHUP	FALLBEHIND	3	TRUE
632	51	4	29	2	8	BACK_LEFT	VELOCITY_3	FALLBEHIND	30	34	UP	CATCHUP	CATCHUP	5	TRUE
633	51	4	29	2	1	BACK_LEFT	VELOCITY_1	CATCHUP	30	33	DOWN	CATCHUP	CATCHUP	6	TRUE
634	51	4	29	2	7	BACK_LEFT	VELOCITY_3	CATCHUP	30	36	DOWN	FALLBEHIND	CATCHUP	7	TRUE
635	51	4	29	2	7	BACK_LEFT	VELOCITY_3	CATCHUP	30	37	DOWN	FALLBEHIND	FALLBEHIND	7	TRUE
636	51	4	29	2	1	BACK_LEFT	VELOCITY_1	CATCHUP	30	33	DOWN	FALLBEHIND	CATCHUP	7	TRUE
637	51	4	29	2	5	BACK_LEFT	VELOCITY_2	FALLBEHIND	30	32	UP	FALLBEHIND	CATCHUP	4	TRUE
638	51	4	29	2	1	BACK_LEFT	VELOCITY_1	CATCHUP	30	34	DOWN	CATCHUP	FALLBEHIND	8	TRUE
639	51	4	29	2	5	BACK_LEFT	VELOCITY_2	FALLBEHIND	30	32	UP	FALLBEHIND	FALLBEHIND	4	TRUE
640	51	4	29	2	7	BACK_LEFT	VELOCITY_3	CATCHUP	30	38	DOWN	CATCHUP	FALLBEHIND	8	TRUE
641	51	4	29	2	8	BACK_LEFT	VELOCITY_3	FALLBEHIND	30	33	UP	FALLBEHIND	CATCHUP	6	TRUE
642	51	4	29	2	8	BACK_LEFT	VELOCITY_3	FALLBEHIND	30	33	UP	FALLBEHIND	FALLBEHIND	6	TRUE
643	51	4	29	2	5	BACK_LEFT	VELOCITY_2	FALLBEHIND	30	33	UP	CATCHUP	FALLBEHIND	5	TRUE
644	51	4	29	2	8	BACK_LEFT	VELOCITY_3	FALLBEHIND	30	34	UP	FALLBEHIND	FALLBEHIND	6	TRUE
645	51	4	29	2	8	BACK_LEFT	VELOCITY_3	FALLBEHIND	30	34	UP	FALLBEHIND	FALLBEHIND	6	TRUE
646	51	4	29	2	8	BACK_LEFT	VELOCITY_3	FALLBEHIND	30	35	UP	FALLBEHIND	FALLBEHIND	6	TRUE
647	51	4	29	2	5	BACK_LEFT	VELOCITY_2	FALLBEHIND	30	32	UP	FALLBEHIND	CATCHUP	6	TRUE
648	51	4	29	2	5	BACK_LEFT	VELOCITY_2	FALLBEHIND	30	32	UP	FALLBEHIND	FALLBEHIND	6	TRUE
649	51	4	29	2	5	BACK_LEFT	VELOCITY_2	FALLBEHIND	30	33	UP	FALLBEHIND	FALLBEHIND	6	TRUE
650	51	4	29	2	8	BACK_LEFT	VELOCITY_3	FALLBEHIND	30	35	UP	FALLBEHIND	FALLBEHIND	6	TRUE
651	51	4	29	2	8	BACK_LEFT	VELOCITY_3	FALLBEHIND	30	36	UP	FALLBEHIND	FALLBEHIND	6	TRUE
652	51	4	29	2	5	BACK_LEFT	VELOCITY_2	FALLBEHIND	30	33	UP	FALLBEHIND	FALLBEHIND	6	TRUE
653	51	4	29	2	5	BACK_LEFT	VELOCITY_2	FALLBEHIND	30	34	UP	CATCHUP	FALLBEHIND	7	TRUE
654	51	4	29	2	5	BACK_LEFT	VELOCITY_2	FALLBEHIND	30	33	UP	CATCHUP	CATCHUP	7	TRUE
655	51	4	29	2	8	BACK_LEFT	VELOCITY_3	FALLBEHIND	30	36	UP	CATCHUP	FALLBEHIND	7	TRUE
656	51	4	29	2	8	BACK_LEFT	VELOCITY_3	FALLBEHIND	30	35	UP	CATCHUP	CATCHUP	7	TRUE
657	51	4	29	2	8	BACK_LEFT	VELOCITY_3	FALLBEHIND	30	34	UP	CATCHUP	CATCHUP	7	TRUE
658	51	4	29	2	5	BACK_LEFT	VELOCITY_2	FALLBEHIND	30	32	UP	CATCHUP	CATCHUP	7	TRUE
659	51	4	29	2	5	BACK_LEFT	VELOCITY_2	FALLBEHIND	30	31	UP	FALLBEHIND	CATCHUP	8	TRUE
660	51	4	29	2	8	BACK_LEFT	VELOCITY_3	FALLBEHIND	30	33	UP	FALLBEHIND	CATCHUP	8	TRUE

## Sheet: 6_VP_05
trial	vpNr	vpName	vpAge	sex	stcsID	camPos	camCond	condition	velHaunted	velChaser	stcsType	answer	lastAnswer	alternations	2up1down
1	52	5	19	1	10	BACK_LEFT	VELOCITY_4	CATCHUP	30	55	DOWN	CATCHUP	CATCHUP	0	TRUE
2	52	5	19	1	4	BACK_LEFT	VELOCITY_2	CATCHUP	30	55	DOWN	CATCHUP	CATCHUP	0	TRUE
3	52	5	19	1	3	BACK_LEFT	VELOCITY_1	FALLBEHIND	30	5	UP	CATCHUP	FALLBEHIND	1	FALSE
4	52	5	19	1	7	BACK_LEFT	VELOCITY_3	CATCHUP	30	55	DOWN	CATCHUP	CATCHUP	0	TRUE
5	52	5	19	1	8	BACK_LEFT	VELOCITY_3	FALLBEHIND	30	5	UP	FALLBEHIND	FALLBEHIND	0	TRUE
6	52	5	19	1	4	BACK_LEFT	VELOCITY_2	CATCHUP	30	55	DOWN	CATCHUP	CATCHUP	0	TRUE
7	52	5	19	1	7	BACK_LEFT	VELOCITY_3	CATCHUP	30	55	DOWN	CATCHUP	CATCHUP	0	TRUE
8	52	5	19	1	9	BACK_LEFT	VELOCITY_3	FALLBEHIND	30	5	UP	FALLBEHIND	FALLBEHIND	0	FALSE
9	52	5	19	1	8	BACK_LEFT	VELOCITY_3	FALLBEHIND	30	5	UP	FALLBEHIND	FALLBEHIND	0	TRUE
10	52	5	19	1	10	BACK_LEFT	VELOCITY_4	CATCHUP	30	55	DOWN	CATCHUP	CATCHUP	0	TRUE
11	52	5	19	1	5	BACK_LEFT	VELOCITY_2	FALLBEHIND	30	5	UP	FALLBEHIND	FALLBEHIND	0	TRUE
12	52	5	19	1	6	BACK_LEFT	VELOCITY_2	FALLBEHIND	30	5	UP	FALLBEHIND	FALLBEHIND	0	FALSE
13	52	5	19	1	8	BACK_LEFT	VELOCITY_3	FALLBEHIND	30	7	UP	FALLBEHIND	FALLBEHIND	0	TRUE
14	52	5	19	1	5	BACK_LEFT	VELOCITY_2	FALLBEHIND	30	5	UP	FALLBEHIND	FALLBEHIND	0	TRUE
15	52	5	19	1	8	BACK_LEFT	VELOCITY_3	FALLBEHIND	30	7	UP	FALLBEHIND	FALLBEHIND	0	TRUE
16	52	5	19	1	1	BACK_LEFT	VELOCITY_1	CATCHUP	30	55	DOWN	CATCHUP	CATCHUP	0	TRUE
17	52	5	19	1	2	BACK_LEFT	VELOCITY_1	FALLBEHIND	30	5	UP	FALLBEHIND	FALLBEHIND	0	TRUE
18	52	5	19	1	7	BACK_LEFT	VELOCITY_3	CATCHUP	30	53	DOWN	CATCHUP	CATCHUP	0	TRUE
19	52	5	19	1	9	BACK_LEFT	VELOCITY_3	FALLBEHIND	30	7	UP	FALLBEHIND	FALLBEHIND	0	FALSE
20	52	5	19	1	11	BACK_LEFT	VELOCITY_4	FALLBEHIND	30	5	UP	FALLBEHIND	FALLBEHIND	0	TRUE
21	52	5	19	1	3	BACK_LEFT	VELOCITY_1	FALLBEHIND	30	3	UP	FALLBEHIND	CATCHUP	2	FALSE
22	52	5	19	1	6	BACK_LEFT	VELOCITY_2	FALLBEHIND	30	7	UP	FALLBEHIND	FALLBEHIND	0	FALSE
23	52	5	19	1	4	BACK_LEFT	VELOCITY_2	CATCHUP	30	53	DOWN	CATCHUP	CATCHUP	0	TRUE
24	52	5	19	1	8	BACK_LEFT	VELOCITY_3	FALLBEHIND	30	9	UP	FALLBEHIND	FALLBEHIND	0	TRUE
25	52	5	19	1	5	BACK_LEFT	VELOCITY_2	FALLBEHIND	30	7	UP	FALLBEHIND	FALLBEHIND	0	TRUE
26	52	5	19	1	12	BACK_LEFT	VELOCITY_4	FALLBEHIND	30	5	UP	FALLBEHIND	FALLBEHIND	0	FALSE
27	52	5	19	1	2	BACK_LEFT	VELOCITY_1	FALLBEHIND	30	5	UP	FALLBEHIND	FALLBEHIND	0	TRUE
28	52	5	19	1	5	BACK_LEFT	VELOCITY_2	FALLBEHIND	30	7	UP	FALLBEHIND	FALLBEHIND	0	TRUE
29	52	5	19	1	4	BACK_LEFT	VELOCITY_2	CATCHUP	30	53	DOWN	CATCHUP	CATCHUP	0	TRUE
30	52	5	19	1	1	BACK_LEFT	VELOCITY_1	CATCHUP	30	55	DOWN	CATCHUP	CATCHUP	0	TRUE
31	52	5	19	1	8	BACK_LEFT	VELOCITY_3	FALLBEHIND	30	9	UP	FALLBEHIND	FALLBEHIND	0	TRUE
32	52	5	19	1	2	BACK_LEFT	VELOCITY_1	FALLBEHIND	30	7	UP	FALLBEHIND	FALLBEHIND	0	TRUE
33	52	5	19	1	4	BACK_LEFT	VELOCITY_2	CATCHUP	30	51	DOWN	CATCHUP	CATCHUP	0	TRUE
34	52	5	19	1	8	BACK_LEFT	VELOCITY_3	FALLBEHIND	30	11	UP	FALLBEHIND	FALLBEHIND	0	TRUE
35	52	5	19	1	6	BACK_LEFT	VELOCITY_2	FALLBEHIND	30	9	UP	FALLBEHIND	FALLBEHIND	0	FALSE
36	52	5	19	1	10	BACK_LEFT	VELOCITY_4	CATCHUP	30	53	DOWN	CATCHUP	CATCHUP	0	TRUE
37	52	5	19	1	10	BACK_LEFT	VELOCITY_4	CATCHUP	30	53	DOWN	CATCHUP	CATCHUP	0	TRUE
38	52	5	19	1	10	BACK_LEFT	VELOCITY_4	CATCHUP	30	51	DOWN	CATCHUP	CATCHUP	0	TRUE
39	52	5	19	1	4	BACK_LEFT	VELOCITY_2	CATCHUP	30	51	DOWN	CATCHUP	CATCHUP	0	TRUE
40	52	5	19	1	11	BACK_LEFT	VELOCITY_4	FALLBEHIND	30	5	UP	FALLBEHIND	FALLBEHIND	0	TRUE
41	52	5	19	1	9	BACK_LEFT	VELOCITY_3	FALLBEHIND	30	9	UP	FALLBEHIND	FALLBEHIND	0	FALSE
42	52	5	19	1	9	BACK_LEFT	VELOCITY_3	FALLBEHIND	30	11	UP	FALLBEHIND	FALLBEHIND	0	FALSE
43	52	5	19	1	7	BACK_LEFT	VELOCITY_3	CATCHUP	30	53	DOWN	CATCHUP	CATCHUP	0	TRUE
44	52	5	19	1	3	BACK_LEFT	VELOCITY_1	FALLBEHIND	30	5	UP	FALLBEHIND	FALLBEHIND	2	FALSE
45	52	5	19	1	3	BACK_LEFT	VELOCITY_1	FALLBEHIND	30	7	UP	FALLBEHIND	FALLBEHIND	2	FALSE
46	52	5	19	1	7	BACK_LEFT	VELOCITY_3	CATCHUP	30	51	DOWN	CATCHUP	CATCHUP	0	TRUE
47	52	5	19	1	5	BACK_LEFT	VELOCITY_2	FALLBEHIND	30	9	UP	FALLBEHIND	FALLBEHIND	0	TRUE
48	52	5	19	1	8	BACK_LEFT	VELOCITY_3	FALLBEHIND	30	11	UP	FALLBEHIND	FALLBEHIND	0	TRUE
49	52	5	19	1	12	BACK_LEFT	VELOCITY_4	FALLBEHIND	30	7	UP	FALLBEHIND	FALLBEHIND	0	FALSE
50	52	5	19	1	10	BACK_LEFT	VELOCITY_4	CATCHUP	30	51	DOWN	CATCHUP	CATCHUP	0	TRUE
51	52	5	19	1	10	BACK_LEFT	VELOCITY_4	CATCHUP	30	49	DOWN	CATCHUP	CATCHUP	0	TRUE
52	52	5	19	1	7	BACK_LEFT	VELOCITY_3	CATCHUP	30	51	DOWN	CATCHUP	CATCHUP	0	TRUE
53	52	5	19	1	3	BACK_LEFT	VELOCITY_1	FALLBEHIND	30	9	UP	FALLBEHIND	FALLBEHIND	2	FALSE
54	52	5	19	1	1	BACK_LEFT	VELOCITY_1	CATCHUP	30	53	DOWN	CATCHUP	CATCHUP	0	TRUE
55	52	5	19	1	8	BACK_LEFT	VELOCITY_3	FALLBEHIND	30	13	UP	FALLBEHIND	FALLBEHIND	0	TRUE
56	52	5	19	1	5	BACK_LEFT	VELOCITY_2	FALLBEHIND	30	9	UP	FALLBEHIND	FALLBEHIND	0	TRUE
57	52	5	19	1	8	BACK_LEFT	VELOCITY_3	FALLBEHIND	30	13	UP	FALLBEHIND	FALLBEHIND	0	TRUE
58	52	5	19	1	1	BACK_LEFT	VELOCITY_1	CATCHUP	30	53	DOWN	CATCHUP	CATCHUP	0	TRUE
59	52	5	19	1	1	BACK_LEFT	VELOCITY_1	CATCHUP	30	51	DOWN	CATCHUP	CATCHUP	0	TRUE
60	52	5	19	1	7	BACK_LEFT	VELOCITY_3	CATCHUP	30	49	DOWN	CATCHUP	CATCHUP	0	TRUE
61	52	5	19	1	3	BACK_LEFT	VELOCITY_1	FALLBEHIND	30	11	UP	FALLBEHIND	FALLBEHIND	2	FALSE
62	52	5	19	1	12	BACK_LEFT	VELOCITY_4	FALLBEHIND	30	9	UP	FALLBEHIND	FALLBEHIND	0	FALSE
63	52	5	19	1	9	BACK_LEFT	VELOCITY_3	FALLBEHIND	30	13	UP	FALLBEHIND	FALLBEHIND	0	FALSE
64	52	5	19	1	10	BACK_LEFT	VELOCITY_4	CATCHUP	30	49	DOWN	CATCHUP	CATCHUP	0	TRUE
65	52	5	19	1	12	BACK_LEFT	VELOCITY_4	FALLBEHIND	30	11	UP	FALLBEHIND	FALLBEHIND	0	FALSE
66	52	5	19	1	9	BACK_LEFT	VELOCITY_3	FALLBEHIND	30	15	UP	FALLBEHIND	FALLBEHIND	0	FALSE
67	52	5	19	1	3	BACK_LEFT	VELOCITY_1	FALLBEHIND	30	13	UP	FALLBEHIND	FALLBEHIND	2	FALSE
68	52	5	19	1	7	BACK_LEFT	VELOCITY_3	CATCHUP	30	49	DOWN	CATCHUP	CATCHUP	0	TRUE
69	52	5	19	1	7	BACK_LEFT	VELOCITY_3	CATCHUP	30	47	DOWN	CATCHUP	CATCHUP	0	TRUE
70	52	5	19	1	3	BACK_LEFT	VELOCITY_1	FALLBEHIND	30	15	UP	FALLBEHIND	FALLBEHIND	2	FALSE
71	52	5	19	1	2	BACK_LEFT	VELOCITY_1	FALLBEHIND	30	7	UP	FALLBEHIND	FALLBEHIND	0	TRUE
72	52	5	19	1	12	BACK_LEFT	VELOCITY_4	FALLBEHIND	30	13	UP	FALLBEHIND	FALLBEHIND	0	FALSE
73	52	5	19	1	5	BACK_LEFT	VELOCITY_2	FALLBEHIND	30	11	UP	FALLBEHIND	FALLBEHIND	0	TRUE
74	52	5	19	1	7	BACK_LEFT	VELOCITY_3	CATCHUP	30	47	DOWN	CATCHUP	CATCHUP	0	TRUE
75	52	5	19	1	7	BACK_LEFT	VELOCITY_3	CATCHUP	30	45	DOWN	CATCHUP	CATCHUP	0	TRUE
76	52	5	19	1	8	BACK_LEFT	VELOCITY_3	FALLBEHIND	30	15	UP	FALLBEHIND	FALLBEHIND	0	TRUE
77	52	5	19	1	10	BACK_LEFT	VELOCITY_4	CATCHUP	30	47	DOWN	CATCHUP	CATCHUP	0	TRUE
78	52	5	19	1	9	BACK_LEFT	VELOCITY_3	FALLBEHIND	30	17	UP	FALLBEHIND	FALLBEHIND	0	FALSE
79	52	5	19	1	1	BACK_LEFT	VELOCITY_1	CATCHUP	30	51	DOWN	CATCHUP	CATCHUP	0	TRUE
80	52	5	19	1	3	BACK_LEFT	VELOCITY_1	FALLBEHIND	30	17	UP	FALLBEHIND	FALLBEHIND	2	FALSE
81	52	5	19	1	10	BACK_LEFT	VELOCITY_4	CATCHUP	30	47	DOWN	CATCHUP	CATCHUP	0	TRUE
82	52	5	19	1	4	BACK_LEFT	VELOCITY_2	CATCHUP	30	49	DOWN	CATCHUP	CATCHUP	0	TRUE
83	52	5	19	1	7	BACK_LEFT	VELOCITY_3	CATCHUP	30	45	DOWN	CATCHUP	CATCHUP	0	TRUE
84	52	5	19	1	3	BACK_LEFT	VELOCITY_1	FALLBEHIND	30	19	UP	FALLBEHIND	FALLBEHIND	2	FALSE
85	52	5	19	1	7	BACK_LEFT	VELOCITY_3	CATCHUP	30	43	DOWN	CATCHUP	CATCHUP	0	TRUE
86	52	5	19	1	1	BACK_LEFT	VELOCITY_1	CATCHUP	30	49	DOWN	CATCHUP	CATCHUP	0	TRUE
87	52	5	19	1	5	BACK_LEFT	VELOCITY_2	FALLBEHIND	30	11	UP	FALLBEHIND	FALLBEHIND	0	TRUE
88	52	5	19	1	3	BACK_LEFT	VELOCITY_1	FALLBEHIND	30	21	UP	FALLBEHIND	FALLBEHIND	2	FALSE
89	52	5	19	1	2	BACK_LEFT	VELOCITY_1	FALLBEHIND	30	9	UP	FALLBEHIND	FALLBEHIND	0	TRUE
90	52	5	19	1	11	BACK_LEFT	VELOCITY_4	FALLBEHIND	30	7	UP	FALLBEHIND	FALLBEHIND	0	TRUE
91	52	5	19	1	1	BACK_LEFT	VELOCITY_1	CATCHUP	30	49	DOWN	CATCHUP	CATCHUP	0	TRUE
92	52	5	19	1	10	BACK_LEFT	VELOCITY_4	CATCHUP	30	45	DOWN	CATCHUP	CATCHUP	0	TRUE
93	52	5	19	1	3	BACK_LEFT	VELOCITY_1	FALLBEHIND	30	23	UP	FALLBEHIND	FALLBEHIND	2	FALSE
94	52	5	19	1	1	BACK_LEFT	VELOCITY_1	CATCHUP	30	47	DOWN	CATCHUP	CATCHUP	0	TRUE
95	52	5	19	1	11	BACK_LEFT	VELOCITY_4	FALLBEHIND	30	7	UP	FALLBEHIND	FALLBEHIND	0	TRUE
96	52	5	19	1	1	BACK_LEFT	VELOCITY_1	CATCHUP	30	47	DOWN	CATCHUP	CATCHUP	0	TRUE
97	52	5	19	1	12	BACK_LEFT	VELOCITY_4	FALLBEHIND	30	15	UP	FALLBEHIND	FALLBEHIND	0	FALSE
98	52	5	19	1	10	BACK_LEFT	VELOCITY_4	CATCHUP	30	45	DOWN	CATCHUP	CATCHUP	0	TRUE
99	52	5	19	1	2	BACK_LEFT	VELOCITY_1	FALLBEHIND	30	9	UP	FALLBEHIND	FALLBEHIND	0	TRUE
100	52	5	19	1	12	BACK_LEFT	VELOCITY_4	FALLBEHIND	30	17	UP	FALLBEHIND	FALLBEHIND	0	FALSE
101	52	5	19	1	12	BACK_LEFT	VELOCITY_4	FALLBEHIND	30	19	UP	FALLBEHIND	FALLBEHIND	0	FALSE
102	52	5	19	1	1	BACK_LEFT	VELOCITY_1	CATCHUP	30	45	DOWN	CATCHUP	CATCHUP	0	TRUE
103	52	5	19	1	7	BACK_LEFT	VELOCITY_3	CATCHUP	30	43	DOWN	CATCHUP	CATCHUP	0	TRUE
104	52	5	19	1	5	BACK_LEFT	VELOCITY_2	FALLBEHIND	30	13	UP	FALLBEHIND	FALLBEHIND	0	TRUE
105	52	5	19	1	9	BACK_LEFT	VELOCITY_3	FALLBEHIND	30	19	UP	FALLBEHIND	FALLBEHIND	0	FALSE
106	52	5	19	1	11	BACK_LEFT	VELOCITY_4	FALLBEHIND	30	9	UP	FALLBEHIND	FALLBEHIND	0	TRUE
107	52	5	19	1	8	BACK_LEFT	VELOCITY_3	FALLBEHIND	30	15	UP	FALLBEHIND	FALLBEHIND	0	TRUE
108	52	5	19	1	11	BACK_LEFT	VELOCITY_4	FALLBEHIND	30	9	UP	FALLBEHIND	FALLBEHIND	0	TRUE
109	52	5	19	1	10	BACK_LEFT	VELOCITY_4	CATCHUP	30	43	DOWN	CATCHUP	CATCHUP	0	TRUE
110	52	5	19	1	7	BACK_LEFT	VELOCITY_3	CATCHUP	30	41	DOWN	CATCHUP	CATCHUP	0	TRUE
111	52	5	19	1	9	BACK_LEFT	VELOCITY_3	FALLBEHIND	30	21	UP	FALLBEHIND	FALLBEHIND	0	FALSE
112	52	5	19	1	9	BACK_LEFT	VELOCITY_3	FALLBEHIND	30	23	UP	FALLBEHIND	FALLBEHIND	0	FALSE
113	52	5	19	1	11	BACK_LEFT	VELOCITY_4	FALLBEHIND	30	11	UP	FALLBEHIND	FALLBEHIND	0	TRUE
114	52	5	19	1	1	BACK_LEFT	VELOCITY_1	CATCHUP	30	45	DOWN	CATCHUP	CATCHUP	0	TRUE
115	52	5	19	1	7	BACK_LEFT	VELOCITY_3	CATCHUP	30	41	DOWN	CATCHUP	CATCHUP	0	TRUE
116	52	5	19	1	11	BACK_LEFT	VELOCITY_4	FALLBEHIND	30	11	UP	FALLBEHIND	FALLBEHIND	0	TRUE
117	52	5	19	1	4	BACK_LEFT	VELOCITY_2	CATCHUP	30	49	DOWN	CATCHUP	CATCHUP	0	TRUE
118	52	5	19	1	8	BACK_LEFT	VELOCITY_3	FALLBEHIND	30	17	UP	FALLBEHIND	FALLBEHIND	0	TRUE
119	52	5	19	1	3	BACK_LEFT	VELOCITY_1	FALLBEHIND	30	25	UP	FALLBEHIND	FALLBEHIND	2	FALSE
120	52	5	19	1	7	BACK_LEFT	VELOCITY_3	CATCHUP	30	39	DOWN	CATCHUP	CATCHUP	0	TRUE
121	52	5	19	1	2	BACK_LEFT	VELOCITY_1	FALLBEHIND	30	11	UP	FALLBEHIND	FALLBEHIND	0	TRUE
122	52	5	19	1	4	BACK_LEFT	VELOCITY_2	CATCHUP	30	47	DOWN	CATCHUP	CATCHUP	0	TRUE
123	52	5	19	1	12	BACK_LEFT	VELOCITY_4	FALLBEHIND	30	21	UP	FALLBEHIND	FALLBEHIND	0	FALSE
124	52	5	19	1	9	BACK_LEFT	VELOCITY_3	FALLBEHIND	30	25	UP	FALLBEHIND	FALLBEHIND	0	FALSE
125	52	5	19	1	4	BACK_LEFT	VELOCITY_2	CATCHUP	30	47	DOWN	CATCHUP	CATCHUP	0	TRUE
126	52	5	19	1	2	BACK_LEFT	VELOCITY_1	FALLBEHIND	30	11	UP	FALLBEHIND	FALLBEHIND	0	TRUE
127	52	5	19	1	8	BACK_LEFT	VELOCITY_3	FALLBEHIND	30	17	UP	FALLBEHIND	FALLBEHIND	0	TRUE
128	52	5	19	1	12	BACK_LEFT	VELOCITY_4	FALLBEHIND	30	23	UP	FALLBEHIND	FALLBEHIND	0	FALSE
129	52	5	19	1	9	BACK_LEFT	VELOCITY_3	FALLBEHIND	30	27	UP	FALLBEHIND	FALLBEHIND	0	FALSE
130	52	5	19	1	10	BACK_LEFT	VELOCITY_4	CATCHUP	30	43	DOWN	CATCHUP	CATCHUP	0	TRUE
131	52	5	19	1	3	BACK_LEFT	VELOCITY_1	FALLBEHIND	30	27	UP	FALLBEHIND	FALLBEHIND	2	FALSE
132	52	5	19	1	3	BACK_LEFT	VELOCITY_1	FALLBEHIND	30	29	UP	FALLBEHIND	FALLBEHIND	2	FALSE
133	52	5	19	1	9	BACK_LEFT	VELOCITY_3	FALLBEHIND	30	29	UP	FALLBEHIND	FALLBEHIND	0	FALSE
134	52	5	19	1	12	BACK_LEFT	VELOCITY_4	FALLBEHIND	30	25	UP	FALLBEHIND	FALLBEHIND	0	FALSE
135	52	5	19	1	9	BACK_LEFT	VELOCITY_3	FALLBEHIND	30	31	UP	FALLBEHIND	FALLBEHIND	0	FALSE
136	52	5	19	1	11	BACK_LEFT	VELOCITY_4	FALLBEHIND	30	13	UP	FALLBEHIND	FALLBEHIND	0	TRUE
137	52	5	19	1	10	BACK_LEFT	VELOCITY_4	CATCHUP	30	41	DOWN	CATCHUP	CATCHUP	0	TRUE
138	52	5	19	1	10	BACK_LEFT	VELOCITY_4	CATCHUP	30	41	DOWN	CATCHUP	CATCHUP	0	TRUE
139	52	5	19	1	12	BACK_LEFT	VELOCITY_4	FALLBEHIND	30	27	UP	FALLBEHIND	FALLBEHIND	0	FALSE
140	52	5	19	1	10	BACK_LEFT	VELOCITY_4	CATCHUP	30	39	DOWN	CATCHUP	CATCHUP	0	TRUE
141	52	5	19	1	2	BACK_LEFT	VELOCITY_1	FALLBEHIND	30	13	UP	FALLBEHIND	FALLBEHIND	0	TRUE
142	52	5	19	1	5	BACK_LEFT	VELOCITY_2	FALLBEHIND	30	13	UP	FALLBEHIND	FALLBEHIND	0	TRUE
143	52	5	19	1	5	BACK_LEFT	VELOCITY_2	FALLBEHIND	30	15	UP	FALLBEHIND	FALLBEHIND	0	TRUE
144	52	5	19	1	11	BACK_LEFT	VELOCITY_4	FALLBEHIND	30	13	UP	FALLBEHIND	FALLBEHIND	0	TRUE
145	52	5	19	1	6	BACK_LEFT	VELOCITY_2	FALLBEHIND	30	11	UP	FALLBEHIND	FALLBEHIND	0	FALSE
146	52	5	19	1	8	BACK_LEFT	VELOCITY_3	FALLBEHIND	30	19	UP	FALLBEHIND	FALLBEHIND	0	TRUE
147	52	5	19	1	2	BACK_LEFT	VELOCITY_1	FALLBEHIND	30	13	UP	FALLBEHIND	FALLBEHIND	0	TRUE
148	52	5	19	1	12	BACK_LEFT	VELOCITY_4	FALLBEHIND	30	29	UP	FALLBEHIND	FALLBEHIND	0	FALSE
149	52	5	19	1	11	BACK_LEFT	VELOCITY_4	FALLBEHIND	30	15	UP	FALLBEHIND	FALLBEHIND	0	TRUE
150	52	5	19	1	9	BACK_LEFT	VELOCITY_3	FALLBEHIND	30	33	UP	CATCHUP	FALLBEHIND	1	FALSE
151	52	5	19	1	1	BACK_LEFT	VELOCITY_1	CATCHUP	30	43	DOWN	CATCHUP	CATCHUP	0	TRUE
152	52	5	19	1	4	BACK_LEFT	VELOCITY_2	CATCHUP	30	45	DOWN	CATCHUP	CATCHUP	0	TRUE
153	52	5	19	1	7	BACK_LEFT	VELOCITY_3	CATCHUP	30	39	DOWN	CATCHUP	CATCHUP	0	TRUE
154	52	5	19	1	12	BACK_LEFT	VELOCITY_4	FALLBEHIND	30	31	UP	FALLBEHIND	FALLBEHIND	0	FALSE
155	52	5	19	1	10	BACK_LEFT	VELOCITY_4	CATCHUP	30	39	DOWN	CATCHUP	CATCHUP	0	TRUE
156	52	5	19	1	9	BACK_LEFT	VELOCITY_3	FALLBEHIND	30	31	UP	FALLBEHIND	CATCHUP	2	FALSE
157	52	5	19	1	12	BACK_LEFT	VELOCITY_4	FALLBEHIND	30	33	UP	FALLBEHIND	FALLBEHIND	0	FALSE
158	52	5	19	1	4	BACK_LEFT	VELOCITY_2	CATCHUP	30	45	DOWN	CATCHUP	CATCHUP	0	TRUE
159	52	5	19	1	2	BACK_LEFT	VELOCITY_1	FALLBEHIND	30	15	UP	FALLBEHIND	FALLBEHIND	0	TRUE
160	52	5	19	1	10	BACK_LEFT	VELOCITY_4	CATCHUP	30	37	DOWN	CATCHUP	CATCHUP	0	TRUE
161	52	5	19	1	5	BACK_LEFT	VELOCITY_2	FALLBEHIND	30	15	UP	FALLBEHIND	FALLBEHIND	0	TRUE
162	52	5	19	1	3	BACK_LEFT	VELOCITY_1	FALLBEHIND	30	31	UP	FALLBEHIND	FALLBEHIND	2	FALSE
163	52	5	19	1	10	BACK_LEFT	VELOCITY_4	CATCHUP	30	37	DOWN	CATCHUP	CATCHUP	0	TRUE
164	52	5	19	1	12	BACK_LEFT	VELOCITY_4	FALLBEHIND	30	35	UP	CATCHUP	FALLBEHIND	1	FALSE
165	52	5	19	1	5	BACK_LEFT	VELOCITY_2	FALLBEHIND	30	17	UP	FALLBEHIND	FALLBEHIND	0	TRUE
166	52	5	19	1	7	BACK_LEFT	VELOCITY_3	CATCHUP	30	37	DOWN	CATCHUP	CATCHUP	0	TRUE
167	52	5	19	1	6	BACK_LEFT	VELOCITY_2	FALLBEHIND	30	13	UP	FALLBEHIND	FALLBEHIND	0	FALSE
168	52	5	19	1	4	BACK_LEFT	VELOCITY_2	CATCHUP	30	43	DOWN	CATCHUP	CATCHUP	0	TRUE
169	52	5	19	1	8	BACK_LEFT	VELOCITY_3	FALLBEHIND	30	19	UP	FALLBEHIND	FALLBEHIND	0	TRUE
170	52	5	19	1	1	BACK_LEFT	VELOCITY_1	CATCHUP	30	43	DOWN	CATCHUP	CATCHUP	0	TRUE
171	52	5	19	1	7	BACK_LEFT	VELOCITY_3	CATCHUP	30	37	DOWN	CATCHUP	CATCHUP	0	TRUE
172	52	5	19	1	6	BACK_LEFT	VELOCITY_2	FALLBEHIND	30	15	UP	FALLBEHIND	FALLBEHIND	0	FALSE
173	52	5	19	1	5	BACK_LEFT	VELOCITY_2	FALLBEHIND	30	17	UP	FALLBEHIND	FALLBEHIND	0	TRUE
174	52	5	19	1	12	BACK_LEFT	VELOCITY_4	FALLBEHIND	30	33	UP	FALLBEHIND	CATCHUP	2	FALSE
175	52	5	19	1	12	BACK_LEFT	VELOCITY_4	FALLBEHIND	30	35	UP	CATCHUP	FALLBEHIND	3	FALSE
176	52	5	19	1	10	BACK_LEFT	VELOCITY_4	CATCHUP	30	35	DOWN	CATCHUP	CATCHUP	0	TRUE
177	52	5	19	1	9	BACK_LEFT	VELOCITY_3	FALLBEHIND	30	33	UP	FALLBEHIND	FALLBEHIND	2	FALSE
178	52	5	19	1	9	BACK_LEFT	VELOCITY_3	FALLBEHIND	30	35	UP	FALLBEHIND	FALLBEHIND	2	FALSE
179	52	5	19	1	2	BACK_LEFT	VELOCITY_1	FALLBEHIND	30	15	UP	FALLBEHIND	FALLBEHIND	0	TRUE
180	52	5	19	1	11	BACK_LEFT	VELOCITY_4	FALLBEHIND	30	15	UP	FALLBEHIND	FALLBEHIND	0	TRUE
181	52	5	19	1	5	BACK_LEFT	VELOCITY_2	FALLBEHIND	30	19	UP	FALLBEHIND	FALLBEHIND	0	TRUE
182	52	5	19	1	9	BACK_LEFT	VELOCITY_3	FALLBEHIND	30	37	UP	CATCHUP	FALLBEHIND	3	FALSE
183	52	5	19	1	5	BACK_LEFT	VELOCITY_2	FALLBEHIND	30	19	UP	FALLBEHIND	FALLBEHIND	0	TRUE
184	52	5	19	1	5	BACK_LEFT	VELOCITY_2	FALLBEHIND	30	21	UP	FALLBEHIND	FALLBEHIND	0	TRUE
185	52	5	19	1	11	BACK_LEFT	VELOCITY_4	FALLBEHIND	30	17	UP	FALLBEHIND	FALLBEHIND	0	TRUE
186	52	5	19	1	8	BACK_LEFT	VELOCITY_3	FALLBEHIND	30	21	UP	FALLBEHIND	FALLBEHIND	0	TRUE
187	52	5	19	1	3	BACK_LEFT	VELOCITY_1	FALLBEHIND	30	33	UP	CATCHUP	FALLBEHIND	3	FALSE
188	52	5	19	1	8	BACK_LEFT	VELOCITY_3	FALLBEHIND	30	21	UP	FALLBEHIND	FALLBEHIND	0	TRUE
189	52	5	19	1	8	BACK_LEFT	VELOCITY_3	FALLBEHIND	30	23	UP	FALLBEHIND	FALLBEHIND	0	TRUE
190	52	5	19	1	6	BACK_LEFT	VELOCITY_2	FALLBEHIND	30	17	UP	FALLBEHIND	FALLBEHIND	0	FALSE
191	52	5	19	1	10	BACK_LEFT	VELOCITY_4	CATCHUP	30	35	DOWN	CATCHUP	CATCHUP	0	TRUE
192	52	5	19	1	2	BACK_LEFT	VELOCITY_1	FALLBEHIND	30	17	UP	FALLBEHIND	FALLBEHIND	0	TRUE
193	52	5	19	1	12	BACK_LEFT	VELOCITY_4	FALLBEHIND	30	33	UP	FALLBEHIND	CATCHUP	4	FALSE
194	52	5	19	1	7	BACK_LEFT	VELOCITY_3	CATCHUP	30	35	DOWN	FALLBEHIND	CATCHUP	1	TRUE
195	52	5	19	1	8	BACK_LEFT	VELOCITY_3	FALLBEHIND	30	23	UP	FALLBEHIND	FALLBEHIND	0	TRUE
196	52	5	19	1	12	BACK_LEFT	VELOCITY_4	FALLBEHIND	30	35	UP	CATCHUP	FALLBEHIND	5	FALSE
197	52	5	19	1	2	BACK_LEFT	VELOCITY_1	FALLBEHIND	30	17	UP	FALLBEHIND	FALLBEHIND	0	TRUE
198	52	5	19	1	10	BACK_LEFT	VELOCITY_4	CATCHUP	30	33	DOWN	FALLBEHIND	CATCHUP	1	TRUE
199	52	5	19	1	5	BACK_LEFT	VELOCITY_2	FALLBEHIND	30	21	UP	FALLBEHIND	FALLBEHIND	0	TRUE
200	52	5	19	1	7	BACK_LEFT	VELOCITY_3	CATCHUP	30	37	DOWN	CATCHUP	FALLBEHIND	2	TRUE
201	52	5	19	1	2	BACK_LEFT	VELOCITY_1	FALLBEHIND	30	19	UP	FALLBEHIND	FALLBEHIND	0	TRUE
202	52	5	19	1	12	BACK_LEFT	VELOCITY_4	FALLBEHIND	30	33	UP	FALLBEHIND	CATCHUP	6	FALSE
203	52	5	19	1	11	BACK_LEFT	VELOCITY_4	FALLBEHIND	30	17	UP	FALLBEHIND	FALLBEHIND	0	TRUE
204	52	5	19	1	6	BACK_LEFT	VELOCITY_2	FALLBEHIND	30	19	UP	FALLBEHIND	FALLBEHIND	0	FALSE
205	52	5	19	1	4	BACK_LEFT	VELOCITY_2	CATCHUP	30	43	DOWN	CATCHUP	CATCHUP	0	TRUE
206	52	5	19	1	6	BACK_LEFT	VELOCITY_2	FALLBEHIND	30	21	UP	FALLBEHIND	FALLBEHIND	0	FALSE
207	52	5	19	1	6	BACK_LEFT	VELOCITY_2	FALLBEHIND	30	23	UP	FALLBEHIND	FALLBEHIND	0	FALSE
208	52	5	19	1	11	BACK_LEFT	VELOCITY_4	FALLBEHIND	30	19	UP	FALLBEHIND	FALLBEHIND	0	TRUE
209	52	5	19	1	8	BACK_LEFT	VELOCITY_3	FALLBEHIND	30	25	UP	FALLBEHIND	FALLBEHIND	0	TRUE
210	52	5	19	1	10	BACK_LEFT	VELOCITY_4	CATCHUP	30	35	DOWN	CATCHUP	FALLBEHIND	2	TRUE
211	52	5	19	1	10	BACK_LEFT	VELOCITY_4	CATCHUP	30	35	DOWN	CATCHUP	CATCHUP	2	TRUE
212	52	5	19	1	7	BACK_LEFT	VELOCITY_3	CATCHUP	30	37	DOWN	CATCHUP	CATCHUP	2	TRUE
213	52	5	19	1	6	BACK_LEFT	VELOCITY_2	FALLBEHIND	30	25	UP	FALLBEHIND	FALLBEHIND	0	FALSE
214	52	5	19	1	11	BACK_LEFT	VELOCITY_4	FALLBEHIND	30	19	UP	FALLBEHIND	FALLBEHIND	0	TRUE
215	52	5	19	1	12	BACK_LEFT	VELOCITY_4	FALLBEHIND	30	35	UP	CATCHUP	FALLBEHIND	7	FALSE
216	52	5	19	1	6	BACK_LEFT	VELOCITY_2	FALLBEHIND	30	27	UP	FALLBEHIND	FALLBEHIND	0	FALSE
217	52	5	19	1	5	BACK_LEFT	VELOCITY_2	FALLBEHIND	30	23	UP	FALLBEHIND	FALLBEHIND	0	TRUE
218	52	5	19	1	4	BACK_LEFT	VELOCITY_2	CATCHUP	30	41	DOWN	CATCHUP	CATCHUP	0	TRUE
219	52	5	19	1	12	BACK_LEFT	VELOCITY_4	FALLBEHIND	30	33	UP	FALLBEHIND	CATCHUP	0	FALSE
220	52	5	19	1	6	BACK_LEFT	VELOCITY_2	FALLBEHIND	30	29	UP	FALLBEHIND	FALLBEHIND	0	FALSE
221	52	5	19	1	4	BACK_LEFT	VELOCITY_2	CATCHUP	30	41	DOWN	CATCHUP	CATCHUP	0	TRUE
222	52	5	19	1	11	BACK_LEFT	VELOCITY_4	FALLBEHIND	30	21	UP	FALLBEHIND	FALLBEHIND	0	TRUE
223	52	5	19	1	4	BACK_LEFT	VELOCITY_2	CATCHUP	30	39	DOWN	CATCHUP	CATCHUP	0	TRUE
224	52	5	19	1	4	BACK_LEFT	VELOCITY_2	CATCHUP	30	39	DOWN	CATCHUP	CATCHUP	0	TRUE
225	52	5	19	1	9	BACK_LEFT	VELOCITY_3	FALLBEHIND	30	35	UP	FALLBEHIND	CATCHUP	4	FALSE
226	52	5	19	1	3	BACK_LEFT	VELOCITY_1	FALLBEHIND	30	31	UP	FALLBEHIND	CATCHUP	4	FALSE
227	52	5	19	1	7	BACK_LEFT	VELOCITY_3	CATCHUP	30	35	DOWN	FALLBEHIND	CATCHUP	3	TRUE
228	52	5	19	1	10	BACK_LEFT	VELOCITY_4	CATCHUP	30	33	DOWN	FALLBEHIND	CATCHUP	3	TRUE
229	52	5	19	1	5	BACK_LEFT	VELOCITY_2	FALLBEHIND	30	23	UP	FALLBEHIND	FALLBEHIND	0	TRUE
230	52	5	19	1	6	BACK_LEFT	VELOCITY_2	FALLBEHIND	30	31	UP	FALLBEHIND	FALLBEHIND	0	FALSE
231	52	5	19	1	2	BACK_LEFT	VELOCITY_1	FALLBEHIND	30	19	UP	FALLBEHIND	FALLBEHIND	0	TRUE
232	52	5	19	1	4	BACK_LEFT	VELOCITY_2	CATCHUP	30	37	DOWN	CATCHUP	CATCHUP	0	TRUE
233	52	5	19	1	10	BACK_LEFT	VELOCITY_4	CATCHUP	30	35	DOWN	CATCHUP	FALLBEHIND	4	TRUE
234	52	5	19	1	8	BACK_LEFT	VELOCITY_3	FALLBEHIND	30	25	UP	FALLBEHIND	FALLBEHIND	0	TRUE
235	52	5	19	1	5	BACK_LEFT	VELOCITY_2	FALLBEHIND	30	25	UP	FALLBEHIND	FALLBEHIND	0	TRUE
236	52	5	19	1	6	BACK_LEFT	VELOCITY_2	FALLBEHIND	30	33	UP	FALLBEHIND	FALLBEHIND	0	FALSE
237	52	5	19	1	1	BACK_LEFT	VELOCITY_1	CATCHUP	30	41	DOWN	CATCHUP	CATCHUP	0	TRUE
238	52	5	19	1	2	BACK_LEFT	VELOCITY_1	FALLBEHIND	30	21	UP	FALLBEHIND	FALLBEHIND	0	TRUE
239	52	5	19	1	7	BACK_LEFT	VELOCITY_3	CATCHUP	30	37	DOWN	CATCHUP	FALLBEHIND	4	TRUE
240	52	5	19	1	10	BACK_LEFT	VELOCITY_4	CATCHUP	30	35	DOWN	FALLBEHIND	CATCHUP	5	TRUE
241	52	5	19	1	11	BACK_LEFT	VELOCITY_4	FALLBEHIND	30	21	UP	FALLBEHIND	FALLBEHIND	0	TRUE
242	52	5	19	1	4	BACK_LEFT	VELOCITY_2	CATCHUP	30	37	DOWN	CATCHUP	CATCHUP	0	TRUE
243	52	5	19	1	12	BACK_LEFT	VELOCITY_4	FALLBEHIND	30	34	UP	FALLBEHIND	FALLBEHIND	0	FALSE
244	52	5	19	1	1	BACK_LEFT	VELOCITY_1	CATCHUP	30	41	DOWN	CATCHUP	CATCHUP	0	TRUE
245	52	5	19	1	11	BACK_LEFT	VELOCITY_4	FALLBEHIND	30	23	UP	FALLBEHIND	FALLBEHIND	0	TRUE
246	52	5	19	1	5	BACK_LEFT	VELOCITY_2	FALLBEHIND	30	25	UP	FALLBEHIND	FALLBEHIND	0	TRUE
247	52	5	19	1	5	BACK_LEFT	VELOCITY_2	FALLBEHIND	30	27	UP	FALLBEHIND	FALLBEHIND	0	TRUE
248	52	5	19	1	10	BACK_LEFT	VELOCITY_4	CATCHUP	30	37	DOWN	CATCHUP	FALLBEHIND	6	TRUE
249	52	5	19	1	2	BACK_LEFT	VELOCITY_1	FALLBEHIND	30	21	UP	FALLBEHIND	FALLBEHIND	0	TRUE
250	52	5	19	1	11	BACK_LEFT	VELOCITY_4	FALLBEHIND	30	23	UP	FALLBEHIND	FALLBEHIND	0	TRUE
251	52	5	19	1	6	BACK_LEFT	VELOCITY_2	FALLBEHIND	30	35	UP	CATCHUP	FALLBEHIND	1	FALSE
252	52	5	19	1	12	BACK_LEFT	VELOCITY_4	FALLBEHIND	30	35	UP	FALLBEHIND	FALLBEHIND	0	FALSE
253	52	5	19	1	3	BACK_LEFT	VELOCITY_1	FALLBEHIND	30	33	UP	CATCHUP	FALLBEHIND	5	FALSE
254	52	5	19	1	3	BACK_LEFT	VELOCITY_1	FALLBEHIND	30	31	UP	FALLBEHIND	CATCHUP	6	FALSE
255	52	5	19	1	4	BACK_LEFT	VELOCITY_2	CATCHUP	30	35	DOWN	FALLBEHIND	CATCHUP	1	TRUE
256	52	5	19	1	11	BACK_LEFT	VELOCITY_4	FALLBEHIND	30	25	UP	FALLBEHIND	FALLBEHIND	0	TRUE
257	52	5	19	1	8	BACK_LEFT	VELOCITY_3	FALLBEHIND	30	27	UP	FALLBEHIND	FALLBEHIND	0	TRUE
258	52	5	19	1	11	BACK_LEFT	VELOCITY_4	FALLBEHIND	30	25	UP	FALLBEHIND	FALLBEHIND	0	TRUE
259	52	5	19	1	6	BACK_LEFT	VELOCITY_2	FALLBEHIND	30	33	UP	FALLBEHIND	CATCHUP	2	FALSE
260	52	5	19	1	7	BACK_LEFT	VELOCITY_3	CATCHUP	30	37	DOWN	CATCHUP	CATCHUP	4	TRUE
261	52	5	19	1	8	BACK_LEFT	VELOCITY_3	FALLBEHIND	30	27	UP	FALLBEHIND	FALLBEHIND	0	TRUE
262	52	5	19	1	5	BACK_LEFT	VELOCITY_2	FALLBEHIND	30	27	UP	FALLBEHIND	FALLBEHIND	0	TRUE
263	52	5	19	1	5	BACK_LEFT	VELOCITY_2	FALLBEHIND	30	29	UP	FALLBEHIND	FALLBEHIND	0	TRUE
264	52	5	19	1	1	BACK_LEFT	VELOCITY_1	CATCHUP	30	39	DOWN	CATCHUP	CATCHUP	0	TRUE
265	52	5	19	1	2	BACK_LEFT	VELOCITY_1	FALLBEHIND	30	23	UP	FALLBEHIND	FALLBEHIND	0	TRUE
266	52	5	19	1	1	BACK_LEFT	VELOCITY_1	CATCHUP	30	39	DOWN	CATCHUP	CATCHUP	0	TRUE
267	52	5	19	1	3	BACK_LEFT	VELOCITY_1	FALLBEHIND	30	33	UP	CATCHUP	FALLBEHIND	7	FALSE
268	52	5	19	1	7	BACK_LEFT	VELOCITY_3	CATCHUP	30	35	DOWN	FALLBEHIND	CATCHUP	5	TRUE
269	52	5	19	1	12	BACK_LEFT	VELOCITY_4	FALLBEHIND	30	36	UP	CATCHUP	FALLBEHIND	1	FALSE
270	52	5	19	1	3	BACK_LEFT	VELOCITY_1	FALLBEHIND	30	31	UP	FALLBEHIND	CATCHUP	0	FALSE
271	52	5	19	1	12	BACK_LEFT	VELOCITY_4	FALLBEHIND	30	35	UP	CATCHUP	CATCHUP	1	FALSE
272	52	5	19	1	7	BACK_LEFT	VELOCITY_3	CATCHUP	30	37	DOWN	CATCHUP	FALLBEHIND	6	TRUE
273	52	5	19	1	3	BACK_LEFT	VELOCITY_1	FALLBEHIND	30	32	UP	CATCHUP	FALLBEHIND	1	FALSE
274	52	5	19	1	8	BACK_LEFT	VELOCITY_3	FALLBEHIND	30	29	UP	CATCHUP	FALLBEHIND	1	TRUE
275	52	5	19	1	9	BACK_LEFT	VELOCITY_3	FALLBEHIND	30	37	UP	CATCHUP	FALLBEHIND	5	FALSE
276	52	5	19	1	6	BACK_LEFT	VELOCITY_2	FALLBEHIND	30	35	UP	CATCHUP	FALLBEHIND	3	FALSE
277	52	5	19	1	10	BACK_LEFT	VELOCITY_4	CATCHUP	30	37	DOWN	CATCHUP	CATCHUP	6	TRUE
278	52	5	19	1	3	BACK_LEFT	VELOCITY_1	FALLBEHIND	30	31	UP	FALLBEHIND	CATCHUP	2	FALSE
279	52	5	19	1	3	BACK_LEFT	VELOCITY_1	FALLBEHIND	30	32	UP	CATCHUP	FALLBEHIND	3	FALSE
280	52	5	19	1	10	BACK_LEFT	VELOCITY_4	CATCHUP	30	35	DOWN	FALLBEHIND	CATCHUP	7	TRUE
281	52	5	19	1	6	BACK_LEFT	VELOCITY_2	FALLBEHIND	30	33	UP	CATCHUP	CATCHUP	3	FALSE
282	52	5	19	1	8	BACK_LEFT	VELOCITY_3	FALLBEHIND	30	27	UP	CATCHUP	CATCHUP	1	TRUE
283	52	5	19	1	4	BACK_LEFT	VELOCITY_2	CATCHUP	30	37	DOWN	CATCHUP	FALLBEHIND	2	TRUE
284	52	5	19	1	5	BACK_LEFT	VELOCITY_2	FALLBEHIND	30	29	UP	FALLBEHIND	FALLBEHIND	0	TRUE
285	52	5	19	1	4	BACK_LEFT	VELOCITY_2	CATCHUP	30	37	DOWN	CATCHUP	CATCHUP	2	TRUE
286	52	5	19	1	2	BACK_LEFT	VELOCITY_1	FALLBEHIND	30	23	UP	FALLBEHIND	FALLBEHIND	0	TRUE
287	52	5	19	1	7	BACK_LEFT	VELOCITY_3	CATCHUP	30	37	DOWN	CATCHUP	CATCHUP	6	TRUE
288	52	5	19	1	2	BACK_LEFT	VELOCITY_1	FALLBEHIND	30	25	UP	FALLBEHIND	FALLBEHIND	0	TRUE
289	52	5	19	1	1	BACK_LEFT	VELOCITY_1	CATCHUP	30	37	DOWN	CATCHUP	CATCHUP	0	TRUE
290	52	5	19	1	1	BACK_LEFT	VELOCITY_1	CATCHUP	30	37	DOWN	CATCHUP	CATCHUP	0	TRUE
291	52	5	19	1	11	BACK_LEFT	VELOCITY_4	FALLBEHIND	30	27	UP	FALLBEHIND	FALLBEHIND	0	TRUE
292	52	5	19	1	7	BACK_LEFT	VELOCITY_3	CATCHUP	30	35	DOWN	CATCHUP	CATCHUP	6	TRUE
293	52	5	19	1	3	BACK_LEFT	VELOCITY_1	FALLBEHIND	30	31	UP	FALLBEHIND	CATCHUP	4	FALSE
294	52	5	19	1	10	BACK_LEFT	VELOCITY_4	CATCHUP	30	37	DOWN	CATCHUP	FALLBEHIND	0	TRUE
295	52	5	19	1	8	BACK_LEFT	VELOCITY_3	FALLBEHIND	30	25	UP	FALLBEHIND	CATCHUP	2	TRUE
296	52	5	19	1	5	BACK_LEFT	VELOCITY_2	FALLBEHIND	30	31	UP	FALLBEHIND	FALLBEHIND	0	TRUE
297	52	5	19	1	4	BACK_LEFT	VELOCITY_2	CATCHUP	30	35	DOWN	CATCHUP	CATCHUP	2	TRUE
298	52	5	19	1	11	BACK_LEFT	VELOCITY_4	FALLBEHIND	30	27	UP	FALLBEHIND	FALLBEHIND	0	TRUE
299	52	5	19	1	4	BACK_LEFT	VELOCITY_2	CATCHUP	30	35	DOWN	CATCHUP	CATCHUP	2	TRUE
300	52	5	19	1	6	BACK_LEFT	VELOCITY_2	FALLBEHIND	30	31	UP	FALLBEHIND	CATCHUP	4	FALSE
301	52	5	19	1	1	BACK_LEFT	VELOCITY_1	CATCHUP	30	35	DOWN	CATCHUP	CATCHUP	0	TRUE
302	52	5	19	1	7	BACK_LEFT	VELOCITY_3	CATCHUP	30	35	DOWN	FALLBEHIND	CATCHUP	7	TRUE
303	52	5	19	1	5	BACK_LEFT	VELOCITY_2	FALLBEHIND	30	31	UP	FALLBEHIND	FALLBEHIND	0	TRUE
304	52	5	19	1	9	BACK_LEFT	VELOCITY_3	FALLBEHIND	30	35	UP	CATCHUP	CATCHUP	5	FALSE
305	52	5	19	1	7	BACK_LEFT	VELOCITY_3	CATCHUP	30	37	DOWN	CATCHUP	FALLBEHIND	0	TRUE
306	52	5	19	1	3	BACK_LEFT	VELOCITY_1	FALLBEHIND	30	32	UP	FALLBEHIND	FALLBEHIND	4	FALSE
307	52	5	19	1	3	BACK_LEFT	VELOCITY_1	FALLBEHIND	30	33	UP	FALLBEHIND	FALLBEHIND	4	FALSE
308	52	5	19	1	11	BACK_LEFT	VELOCITY_4	FALLBEHIND	30	29	UP	FALLBEHIND	FALLBEHIND	0	TRUE
309	52	5	19	1	7	BACK_LEFT	VELOCITY_3	CATCHUP	30	37	DOWN	CATCHUP	CATCHUP	0	TRUE
310	52	5	19	1	12	BACK_LEFT	VELOCITY_4	FALLBEHIND	30	34	UP	CATCHUP	CATCHUP	1	FALSE
311	52	5	19	1	3	BACK_LEFT	VELOCITY_1	FALLBEHIND	30	34	UP	CATCHUP	FALLBEHIND	5	FALSE
312	52	5	19	1	4	BACK_LEFT	VELOCITY_2	CATCHUP	30	33	DOWN	CATCHUP	CATCHUP	2	TRUE
313	52	5	19	1	3	BACK_LEFT	VELOCITY_1	FALLBEHIND	30	33	UP	CATCHUP	CATCHUP	5	FALSE
314	52	5	19	1	3	BACK_LEFT	VELOCITY_1	FALLBEHIND	30	32	UP	FALLBEHIND	CATCHUP	6	FALSE
315	52	5	19	1	8	BACK_LEFT	VELOCITY_3	FALLBEHIND	30	25	UP	FALLBEHIND	FALLBEHIND	2	TRUE
316	52	5	19	1	9	BACK_LEFT	VELOCITY_3	FALLBEHIND	30	33	UP	FALLBEHIND	CATCHUP	6	FALSE
317	52	5	19	1	3	BACK_LEFT	VELOCITY_1	FALLBEHIND	30	33	UP	CATCHUP	FALLBEHIND	7	FALSE
318	52	5	19	1	7	BACK_LEFT	VELOCITY_3	CATCHUP	30	36	DOWN	CATCHUP	CATCHUP	0	TRUE
319	52	5	19	1	12	BACK_LEFT	VELOCITY_4	FALLBEHIND	30	33	UP	FALLBEHIND	CATCHUP	2	FALSE
320	52	5	19	1	8	BACK_LEFT	VELOCITY_3	FALLBEHIND	30	27	UP	FALLBEHIND	FALLBEHIND	2	TRUE
321	52	5	19	1	11	BACK_LEFT	VELOCITY_4	FALLBEHIND	30	29	UP	FALLBEHIND	FALLBEHIND	0	TRUE
322	52	5	19	1	2	BACK_LEFT	VELOCITY_1	FALLBEHIND	30	25	UP	FALLBEHIND	FALLBEHIND	0	TRUE
323	52	5	19	1	8	BACK_LEFT	VELOCITY_3	FALLBEHIND	30	27	UP	FALLBEHIND	FALLBEHIND	2	TRUE
324	52	5	19	1	2	BACK_LEFT	VELOCITY_1	FALLBEHIND	30	27	UP	FALLBEHIND	FALLBEHIND	0	TRUE
325	52	5	19	1	12	BACK_LEFT	VELOCITY_4	FALLBEHIND	30	34	UP	CATCHUP	FALLBEHIND	3	FALSE
326	52	5	19	1	10	BACK_LEFT	VELOCITY_4	CATCHUP	30	37	DOWN	CATCHUP	CATCHUP	0	TRUE
327	52	5	19	1	3	BACK_LEFT	VELOCITY_1	FALLBEHIND	30	32	UP	CATCHUP	CATCHUP	7	FALSE
328	52	5	19	1	7	BACK_LEFT	VELOCITY_3	CATCHUP	30	36	DOWN	CATCHUP	CATCHUP	0	TRUE
329	52	5	19	1	10	BACK_LEFT	VELOCITY_4	CATCHUP	30	36	DOWN	CATCHUP	CATCHUP	0	TRUE
330	52	5	19	1	5	BACK_LEFT	VELOCITY_2	FALLBEHIND	30	33	UP	FALLBEHIND	FALLBEHIND	0	TRUE
331	52	5	19	1	4	BACK_LEFT	VELOCITY_2	CATCHUP	30	33	DOWN	FALLBEHIND	CATCHUP	3	TRUE
332	52	5	19	1	1	BACK_LEFT	VELOCITY_1	CATCHUP	30	35	DOWN	CATCHUP	CATCHUP	0	TRUE
333	52	5	19	1	12	BACK_LEFT	VELOCITY_4	FALLBEHIND	30	33	UP	FALLBEHIND	CATCHUP	4	FALSE
334	52	5	19	1	6	BACK_LEFT	VELOCITY_2	FALLBEHIND	30	33	UP	FALLBEHIND	FALLBEHIND	4	FALSE
335	52	5	19	1	2	BACK_LEFT	VELOCITY_1	FALLBEHIND	30	27	UP	FALLBEHIND	FALLBEHIND	0	TRUE
336	52	5	19	1	6	BACK_LEFT	VELOCITY_2	FALLBEHIND	30	35	UP	CATCHUP	FALLBEHIND	5	FALSE
337	52	5	19	1	10	BACK_LEFT	VELOCITY_4	CATCHUP	30	36	DOWN	CATCHUP	CATCHUP	0	TRUE
338	52	5	19	1	9	BACK_LEFT	VELOCITY_3	FALLBEHIND	30	35	UP	FALLBEHIND	FALLBEHIND	6	FALSE
339	52	5	19	1	10	BACK_LEFT	VELOCITY_4	CATCHUP	30	35	DOWN	CATCHUP	CATCHUP	0	TRUE
340	52	5	19	1	5	BACK_LEFT	VELOCITY_2	FALLBEHIND	30	33	UP	CATCHUP	FALLBEHIND	1	TRUE
341	52	5	19	1	5	BACK_LEFT	VELOCITY_2	FALLBEHIND	30	31	UP	FALLBEHIND	CATCHUP	2	TRUE
342	52	5	19	1	11	BACK_LEFT	VELOCITY_4	FALLBEHIND	30	31	UP	FALLBEHIND	FALLBEHIND	0	TRUE
343	52	5	19	1	6	BACK_LEFT	VELOCITY_2	FALLBEHIND	30	33	UP	CATCHUP	CATCHUP	5	FALSE
344	52	5	19	1	11	BACK_LEFT	VELOCITY_4	FALLBEHIND	30	31	UP	FALLBEHIND	FALLBEHIND	0	TRUE
345	52	5	19	1	11	BACK_LEFT	VELOCITY_4	FALLBEHIND	30	33	UP	FALLBEHIND	FALLBEHIND	0	TRUE
346	52	5	19	1	1	BACK_LEFT	VELOCITY_1	CATCHUP	30	33	DOWN	CATCHUP	CATCHUP	0	TRUE
347	52	5	19	1	6	BACK_LEFT	VELOCITY_2	FALLBEHIND	30	31	UP	FALLBEHIND	CATCHUP	6	FALSE
348	52	5	19	1	11	BACK_LEFT	VELOCITY_4	FALLBEHIND	30	33	UP	FALLBEHIND	FALLBEHIND	0	TRUE
349	52	5	19	1	4	BACK_LEFT	VELOCITY_2	CATCHUP	30	35	DOWN	CATCHUP	FALLBEHIND	4	TRUE
350	52	5	19	1	9	BACK_LEFT	VELOCITY_3	FALLBEHIND	30	37	UP	CATCHUP	FALLBEHIND	7	FALSE
351	52	5	19	1	1	BACK_LEFT	VELOCITY_1	CATCHUP	30	33	DOWN	CATCHUP	CATCHUP	0	TRUE
352	52	5	19	1	9	BACK_LEFT	VELOCITY_3	FALLBEHIND	30	35	UP	CATCHUP	CATCHUP	7	FALSE
353	52	5	19	1	3	BACK_LEFT	VELOCITY_1	FALLBEHIND	30	31	UP	CATCHUP	CATCHUP	7	FALSE
354	52	5	19	1	10	BACK_LEFT	VELOCITY_4	CATCHUP	30	35	DOWN	CATCHUP	CATCHUP	0	TRUE
355	52	5	19	1	5	BACK_LEFT	VELOCITY_2	FALLBEHIND	30	31	UP	FALLBEHIND	FALLBEHIND	2	TRUE
356	52	5	19	1	1	BACK_LEFT	VELOCITY_1	CATCHUP	30	31	DOWN	FALLBEHIND	CATCHUP	1	TRUE
357	52	5	19	1	1	BACK_LEFT	VELOCITY_1	CATCHUP	30	33	DOWN	CATCHUP	FALLBEHIND	2	TRUE
358	52	5	19	1	9	BACK_LEFT	VELOCITY_3	FALLBEHIND	30	33	UP	FALLBEHIND	CATCHUP	0	FALSE
359	52	5	19	1	2	BACK_LEFT	VELOCITY_1	FALLBEHIND	30	29	UP	FALLBEHIND	FALLBEHIND	0	TRUE
360	52	5	19	1	9	BACK_LEFT	VELOCITY_3	FALLBEHIND	30	34	UP	FALLBEHIND	FALLBEHIND	0	FALSE
361	52	5	19	1	10	BACK_LEFT	VELOCITY_4	CATCHUP	30	34	DOWN	FALLBEHIND	CATCHUP	1	TRUE
362	52	5	19	1	2	BACK_LEFT	VELOCITY_1	FALLBEHIND	30	29	UP	CATCHUP	FALLBEHIND	1	TRUE
363	52	5	19	1	8	BACK_LEFT	VELOCITY_3	FALLBEHIND	30	29	UP	FALLBEHIND	FALLBEHIND	2	TRUE
364	52	5	19	1	3	BACK_LEFT	VELOCITY_1	FALLBEHIND	30	30	UP	CATCHUP	CATCHUP	7	FALSE
365	52	5	19	1	1	BACK_LEFT	VELOCITY_1	CATCHUP	30	33	DOWN	CATCHUP	CATCHUP	2	TRUE
366	52	5	19	1	6	BACK_LEFT	VELOCITY_2	FALLBEHIND	30	33	UP	FALLBEHIND	FALLBEHIND	6	FALSE
367	52	5	19	1	10	BACK_LEFT	VELOCITY_4	CATCHUP	30	35	DOWN	CATCHUP	FALLBEHIND	2	TRUE
368	52	5	19	1	9	BACK_LEFT	VELOCITY_3	FALLBEHIND	30	35	UP	FALLBEHIND	FALLBEHIND	0	FALSE
369	52	5	19	1	10	BACK_LEFT	VELOCITY_4	CATCHUP	30	35	DOWN	FALLBEHIND	CATCHUP	3	TRUE
370	52	5	19	1	12	BACK_LEFT	VELOCITY_4	FALLBEHIND	30	34	UP	FALLBEHIND	FALLBEHIND	4	FALSE
371	52	5	19	1	10	BACK_LEFT	VELOCITY_4	CATCHUP	30	36	DOWN	FALLBEHIND	FALLBEHIND	3	TRUE
372	52	5	19	1	7	BACK_LEFT	VELOCITY_3	CATCHUP	30	35	DOWN	CATCHUP	CATCHUP	0	TRUE
373	52	5	19	1	9	BACK_LEFT	VELOCITY_3	FALLBEHIND	30	36	UP	FALLBEHIND	FALLBEHIND	0	FALSE
374	52	5	19	1	10	BACK_LEFT	VELOCITY_4	CATCHUP	30	37	DOWN	CATCHUP	FALLBEHIND	4	TRUE
375	52	5	19	1	9	BACK_LEFT	VELOCITY_3	FALLBEHIND	30	37	UP	CATCHUP	FALLBEHIND	1	FALSE
376	52	5	19	1	5	BACK_LEFT	VELOCITY_2	FALLBEHIND	30	33	UP	FALLBEHIND	FALLBEHIND	2	TRUE
377	52	5	19	1	2	BACK_LEFT	VELOCITY_1	FALLBEHIND	30	27	UP	FALLBEHIND	CATCHUP	2	TRUE
378	52	5	19	1	10	BACK_LEFT	VELOCITY_4	CATCHUP	30	37	DOWN	CATCHUP	CATCHUP	4	TRUE
379	52	5	19	1	1	BACK_LEFT	VELOCITY_1	CATCHUP	30	31	DOWN	CATCHUP	CATCHUP	2	TRUE
380	52	5	19	1	5	BACK_LEFT	VELOCITY_2	FALLBEHIND	30	33	UP	FALLBEHIND	FALLBEHIND	2	TRUE
381	52	5	19	1	4	BACK_LEFT	VELOCITY_2	CATCHUP	30	35	DOWN	CATCHUP	CATCHUP	4	TRUE
382	52	5	19	1	12	BACK_LEFT	VELOCITY_4	FALLBEHIND	30	35	UP	FALLBEHIND	FALLBEHIND	4	FALSE
383	52	5	19	1	6	BACK_LEFT	VELOCITY_2	FALLBEHIND	30	35	UP	FALLBEHIND	FALLBEHIND	6	FALSE
384	52	5	19	1	4	BACK_LEFT	VELOCITY_2	CATCHUP	30	33	DOWN	FALLBEHIND	CATCHUP	5	TRUE
385	52	5	19	1	4	BACK_LEFT	VELOCITY_2	CATCHUP	30	35	DOWN	CATCHUP	FALLBEHIND	6	TRUE
386	52	5	19	1	2	BACK_LEFT	VELOCITY_1	FALLBEHIND	30	27	UP	FALLBEHIND	FALLBEHIND	2	TRUE
387	52	5	19	1	4	BACK_LEFT	VELOCITY_2	CATCHUP	30	35	DOWN	CATCHUP	CATCHUP	6	TRUE
388	52	5	19	1	8	BACK_LEFT	VELOCITY_3	FALLBEHIND	30	29	UP	FALLBEHIND	FALLBEHIND	2	TRUE
389	52	5	19	1	8	BACK_LEFT	VELOCITY_3	FALLBEHIND	30	31	UP	FALLBEHIND	FALLBEHIND	2	TRUE
390	52	5	19	1	3	BACK_LEFT	VELOCITY_1	FALLBEHIND	30	29	UP	FALLBEHIND	CATCHUP	8	FALSE
391	52	5	19	1	11	BACK_LEFT	VELOCITY_4	FALLBEHIND	30	35	UP	CATCHUP	FALLBEHIND	1	TRUE
392	52	5	19	1	7	BACK_LEFT	VELOCITY_3	CATCHUP	30	35	DOWN	CATCHUP	CATCHUP	0	TRUE
393	52	5	19	1	10	BACK_LEFT	VELOCITY_4	CATCHUP	30	36	DOWN	CATCHUP	CATCHUP	4	TRUE
394	52	5	19	1	5	BACK_LEFT	VELOCITY_2	FALLBEHIND	30	35	UP	CATCHUP	FALLBEHIND	3	TRUE
395	52	5	19	1	12	BACK_LEFT	VELOCITY_4	FALLBEHIND	30	36	UP	FALLBEHIND	FALLBEHIND	4	FALSE
396	52	5	19	1	6	BACK_LEFT	VELOCITY_2	FALLBEHIND	30	37	UP	CATCHUP	FALLBEHIND	7	FALSE
397	52	5	19	1	6	BACK_LEFT	VELOCITY_2	FALLBEHIND	30	35	UP	CATCHUP	CATCHUP	7	FALSE
398	52	5	19	1	10	BACK_LEFT	VELOCITY_4	CATCHUP	30	36	DOWN	CATCHUP	CATCHUP	4	TRUE
399	52	5	19	1	1	BACK_LEFT	VELOCITY_1	CATCHUP	30	31	DOWN	FALLBEHIND	CATCHUP	3	TRUE
400	52	5	19	1	2	BACK_LEFT	VELOCITY_1	FALLBEHIND	30	29	UP	FALLBEHIND	FALLBEHIND	2	TRUE
401	52	5	19	1	5	BACK_LEFT	VELOCITY_2	FALLBEHIND	30	33	UP	CATCHUP	CATCHUP	3	TRUE
402	52	5	19	1	11	BACK_LEFT	VELOCITY_4	FALLBEHIND	30	33	UP	FALLBEHIND	CATCHUP	2	TRUE
403	52	5	19	1	8	BACK_LEFT	VELOCITY_3	FALLBEHIND	30	31	UP	FALLBEHIND	FALLBEHIND	2	TRUE
404	52	5	19	1	10	BACK_LEFT	VELOCITY_4	CATCHUP	30	35	DOWN	CATCHUP	CATCHUP	4	TRUE
405	52	5	19	1	10	BACK_LEFT	VELOCITY_4	CATCHUP	30	35	DOWN	FALLBEHIND	CATCHUP	5	TRUE
406	52	5	19	1	4	BACK_LEFT	VELOCITY_2	CATCHUP	30	33	DOWN	FALLBEHIND	CATCHUP	7	TRUE
407	52	5	19	1	5	BACK_LEFT	VELOCITY_2	FALLBEHIND	30	31	UP	FALLBEHIND	CATCHUP	4	TRUE
408	52	5	19	1	1	BACK_LEFT	VELOCITY_1	CATCHUP	30	33	DOWN	CATCHUP	FALLBEHIND	4	TRUE
409	52	5	19	1	6	BACK_LEFT	VELOCITY_2	FALLBEHIND	30	33	UP	FALLBEHIND	CATCHUP	0	FALSE
410	52	5	19	1	2	BACK_LEFT	VELOCITY_1	FALLBEHIND	30	29	UP	FALLBEHIND	FALLBEHIND	2	TRUE
411	52	5	19	1	4	BACK_LEFT	VELOCITY_2	CATCHUP	30	35	DOWN	CATCHUP	FALLBEHIND	0	TRUE
412	52	5	19	1	1	BACK_LEFT	VELOCITY_1	CATCHUP	30	33	DOWN	CATCHUP	CATCHUP	4	TRUE
413	52	5	19	1	1	BACK_LEFT	VELOCITY_1	CATCHUP	30	31	DOWN	FALLBEHIND	CATCHUP	5	TRUE
414	52	5	19	1	9	BACK_LEFT	VELOCITY_3	FALLBEHIND	30	36	UP	CATCHUP	CATCHUP	1	FALSE
415	52	5	19	1	10	BACK_LEFT	VELOCITY_4	CATCHUP	30	36	DOWN	CATCHUP	FALLBEHIND	6	TRUE
416	52	5	19	1	7	BACK_LEFT	VELOCITY_3	CATCHUP	30	34	DOWN	FALLBEHIND	CATCHUP	1	TRUE
417	52	5	19	1	10	BACK_LEFT	VELOCITY_4	CATCHUP	30	36	DOWN	FALLBEHIND	CATCHUP	7	TRUE
418	52	5	19	1	9	BACK_LEFT	VELOCITY_3	FALLBEHIND	30	35	UP	FALLBEHIND	CATCHUP	2	FALSE
419	52	5	19	1	5	BACK_LEFT	VELOCITY_2	FALLBEHIND	30	31	UP	FALLBEHIND	FALLBEHIND	4	TRUE
420	52	5	19	1	12	BACK_LEFT	VELOCITY_4	FALLBEHIND	30	37	UP	FALLBEHIND	FALLBEHIND	4	FALSE
421	52	5	19	1	9	BACK_LEFT	VELOCITY_3	FALLBEHIND	30	36	UP	FALLBEHIND	FALLBEHIND	2	FALSE
422	52	5	19	1	9	BACK_LEFT	VELOCITY_3	FALLBEHIND	30	37	UP	CATCHUP	FALLBEHIND	3	FALSE
423	52	5	19	1	4	BACK_LEFT	VELOCITY_2	CATCHUP	30	35	DOWN	CATCHUP	CATCHUP	0	TRUE
424	52	5	19	1	4	BACK_LEFT	VELOCITY_2	CATCHUP	30	34	DOWN	FALLBEHIND	CATCHUP	1	TRUE
425	52	5	19	1	10	BACK_LEFT	VELOCITY_4	CATCHUP	30	37	DOWN	CATCHUP	FALLBEHIND	8	TRUE
426	52	5	19	1	4	BACK_LEFT	VELOCITY_2	CATCHUP	30	35	DOWN	CATCHUP	FALLBEHIND	2	TRUE
427	52	5	19	1	12	BACK_LEFT	VELOCITY_4	FALLBEHIND	30	38	UP	CATCHUP	FALLBEHIND	5	FALSE
428	52	5	19	1	6	BACK_LEFT	VELOCITY_2	FALLBEHIND	30	34	UP	FALLBEHIND	FALLBEHIND	0	FALSE
429	52	5	19	1	11	BACK_LEFT	VELOCITY_4	FALLBEHIND	30	33	UP	FALLBEHIND	FALLBEHIND	2	TRUE
430	52	5	19	1	4	BACK_LEFT	VELOCITY_2	CATCHUP	30	35	DOWN	CATCHUP	CATCHUP	2	TRUE
431	52	5	19	1	5	BACK_LEFT	VELOCITY_2	FALLBEHIND	30	33	UP	FALLBEHIND	FALLBEHIND	4	TRUE
432	52	5	19	1	9	BACK_LEFT	VELOCITY_3	FALLBEHIND	30	36	UP	CATCHUP	CATCHUP	3	FALSE
433	52	5	19	1	7	BACK_LEFT	VELOCITY_3	CATCHUP	30	35	DOWN	FALLBEHIND	FALLBEHIND	1	TRUE
434	52	5	19	1	6	BACK_LEFT	VELOCITY_2	FALLBEHIND	30	35	UP	CATCHUP	FALLBEHIND	1	FALSE
435	52	5	19	1	4	BACK_LEFT	VELOCITY_2	CATCHUP	30	34	DOWN	FALLBEHIND	CATCHUP	3	TRUE
436	52	5	19	1	4	BACK_LEFT	VELOCITY_2	CATCHUP	30	35	DOWN	FALLBEHIND	FALLBEHIND	3	TRUE
437	52	5	19	1	12	BACK_LEFT	VELOCITY_4	FALLBEHIND	30	37	UP	CATCHUP	CATCHUP	5	FALSE
438	52	5	19	1	12	BACK_LEFT	VELOCITY_4	FALLBEHIND	30	36	UP	CATCHUP	CATCHUP	5	FALSE
439	52	5	19	1	5	BACK_LEFT	VELOCITY_2	FALLBEHIND	30	33	UP	FALLBEHIND	FALLBEHIND	4	TRUE
440	52	5	19	1	7	BACK_LEFT	VELOCITY_3	CATCHUP	30	36	DOWN	CATCHUP	FALLBEHIND	2	TRUE
441	52	5	19	1	11	BACK_LEFT	VELOCITY_4	FALLBEHIND	30	35	UP	FALLBEHIND	FALLBEHIND	2	TRUE
442	52	5	19	1	6	BACK_LEFT	VELOCITY_2	FALLBEHIND	30	34	UP	CATCHUP	CATCHUP	1	FALSE
443	52	5	19	1	1	BACK_LEFT	VELOCITY_1	CATCHUP	30	33	DOWN	CATCHUP	FALLBEHIND	6	TRUE
444	52	5	19	1	7	BACK_LEFT	VELOCITY_3	CATCHUP	30	36	DOWN	CATCHUP	CATCHUP	2	TRUE
445	52	5	19	1	12	BACK_LEFT	VELOCITY_4	FALLBEHIND	30	35	UP	CATCHUP	CATCHUP	5	FALSE
446	52	5	19	1	8	BACK_LEFT	VELOCITY_3	FALLBEHIND	30	33	UP	FALLBEHIND	FALLBEHIND	2	TRUE
447	52	5	19	1	8	BACK_LEFT	VELOCITY_3	FALLBEHIND	30	33	UP	FALLBEHIND	FALLBEHIND	2	TRUE
448	52	5	19	1	11	BACK_LEFT	VELOCITY_4	FALLBEHIND	30	35	UP	CATCHUP	FALLBEHIND	3	TRUE
449	52	5	19	1	4	BACK_LEFT	VELOCITY_2	CATCHUP	30	36	DOWN	CATCHUP	FALLBEHIND	4	TRUE
450	52	5	19	1	11	BACK_LEFT	VELOCITY_4	FALLBEHIND	30	33	UP	FALLBEHIND	CATCHUP	4	TRUE
451	52	5	19	1	1	BACK_LEFT	VELOCITY_1	CATCHUP	30	33	DOWN	CATCHUP	CATCHUP	6	TRUE
452	52	5	19	1	1	BACK_LEFT	VELOCITY_1	CATCHUP	30	31	DOWN	CATCHUP	CATCHUP	6	TRUE
453	52	5	19	1	8	BACK_LEFT	VELOCITY_3	FALLBEHIND	30	35	UP	CATCHUP	FALLBEHIND	3	TRUE
454	52	5	19	1	4	BACK_LEFT	VELOCITY_2	CATCHUP	30	36	DOWN	CATCHUP	CATCHUP	4	TRUE
455	52	5	19	1	5	BACK_LEFT	VELOCITY_2	FALLBEHIND	30	35	UP	CATCHUP	FALLBEHIND	5	TRUE
456	52	5	19	1	8	BACK_LEFT	VELOCITY_3	FALLBEHIND	30	33	UP	FALLBEHIND	CATCHUP	4	TRUE
457	52	5	19	1	7	BACK_LEFT	VELOCITY_3	CATCHUP	30	35	DOWN	FALLBEHIND	CATCHUP	3	TRUE
458	52	5	19	1	6	BACK_LEFT	VELOCITY_2	FALLBEHIND	30	33	UP	FALLBEHIND	CATCHUP	2	FALSE
459	52	5	19	1	4	BACK_LEFT	VELOCITY_2	CATCHUP	30	35	DOWN	CATCHUP	CATCHUP	4	TRUE
460	52	5	19	1	9	BACK_LEFT	VELOCITY_3	FALLBEHIND	30	35	UP	FALLBEHIND	CATCHUP	4	FALSE
461	52	5	19	1	2	BACK_LEFT	VELOCITY_1	FALLBEHIND	30	31	UP	FALLBEHIND	FALLBEHIND	2	TRUE
462	52	5	19	1	2	BACK_LEFT	VELOCITY_1	FALLBEHIND	30	31	UP	FALLBEHIND	FALLBEHIND	2	TRUE
463	52	5	19	1	2	BACK_LEFT	VELOCITY_1	FALLBEHIND	30	33	UP	CATCHUP	FALLBEHIND	3	TRUE
464	52	5	19	1	7	BACK_LEFT	VELOCITY_3	CATCHUP	30	36	DOWN	CATCHUP	FALLBEHIND	4	TRUE
465	52	5	19	1	6	BACK_LEFT	VELOCITY_2	FALLBEHIND	30	34	UP	CATCHUP	FALLBEHIND	3	FALSE
466	52	5	19	1	12	BACK_LEFT	VELOCITY_4	FALLBEHIND	30	34	UP	CATCHUP	CATCHUP	5	FALSE
467	52	5	19	1	1	BACK_LEFT	VELOCITY_1	CATCHUP	30	31	DOWN	FALLBEHIND	CATCHUP	7	TRUE
468	52	5	19	1	1	BACK_LEFT	VELOCITY_1	CATCHUP	30	33	DOWN	CATCHUP	FALLBEHIND	0	TRUE
469	52	5	19	1	5	BACK_LEFT	VELOCITY_2	FALLBEHIND	30	33	UP	FALLBEHIND	CATCHUP	6	TRUE
470	52	5	19	1	9	BACK_LEFT	VELOCITY_3	FALLBEHIND	30	36	UP	CATCHUP	FALLBEHIND	5	FALSE
471	52	5	19	1	8	BACK_LEFT	VELOCITY_3	FALLBEHIND	30	33	UP	FALLBEHIND	FALLBEHIND	4	TRUE
472	52	5	19	1	4	BACK_LEFT	VELOCITY_2	CATCHUP	30	35	DOWN	CATCHUP	CATCHUP	4	TRUE
473	52	5	19	1	9	BACK_LEFT	VELOCITY_3	FALLBEHIND	30	35	UP	FALLBEHIND	CATCHUP	6	FALSE
474	52	5	19	1	6	BACK_LEFT	VELOCITY_2	FALLBEHIND	30	33	UP	FALLBEHIND	CATCHUP	4	FALSE
475	52	5	19	1	1	BACK_LEFT	VELOCITY_1	CATCHUP	30	33	DOWN	CATCHUP	CATCHUP	0	TRUE
476	52	5	19	1	4	BACK_LEFT	VELOCITY_2	CATCHUP	30	34	DOWN	CATCHUP	CATCHUP	4	TRUE
477	52	5	19	1	6	BACK_LEFT	VELOCITY_2	FALLBEHIND	30	34	UP	FALLBEHIND	FALLBEHIND	4	FALSE
478	52	5	19	1	5	BACK_LEFT	VELOCITY_2	FALLBEHIND	30	33	UP	FALLBEHIND	FALLBEHIND	6	TRUE
479	52	5	19	1	6	BACK_LEFT	VELOCITY_2	FALLBEHIND	30	35	UP	CATCHUP	FALLBEHIND	5	FALSE
480	52	5	19	1	5	BACK_LEFT	VELOCITY_2	FALLBEHIND	30	35	UP	CATCHUP	FALLBEHIND	7	TRUE
481	52	5	19	1	7	BACK_LEFT	VELOCITY_3	CATCHUP	30	36	DOWN	CATCHUP	CATCHUP	4	TRUE
482	52	5	19	1	5	BACK_LEFT	VELOCITY_2	FALLBEHIND	30	33	UP	FALLBEHIND	CATCHUP	0	TRUE
483	52	5	19	1	5	BACK_LEFT	VELOCITY_2	FALLBEHIND	30	33	UP	FALLBEHIND	FALLBEHIND	0	TRUE
484	52	5	19	1	5	BACK_LEFT	VELOCITY_2	FALLBEHIND	30	34	UP	FALLBEHIND	FALLBEHIND	0	TRUE
485	52	5	19	1	9	BACK_LEFT	VELOCITY_3	FALLBEHIND	30	36	UP	CATCHUP	FALLBEHIND	7	FALSE
486	52	5	19	1	8	BACK_LEFT	VELOCITY_3	FALLBEHIND	30	35	UP	CATCHUP	FALLBEHIND	5	TRUE
487	52	5	19	1	7	BACK_LEFT	VELOCITY_3	CATCHUP	30	35	DOWN	CATCHUP	CATCHUP	4	TRUE
488	52	5	19	1	4	BACK_LEFT	VELOCITY_2	CATCHUP	30	34	DOWN	CATCHUP	CATCHUP	4	TRUE
489	52	5	19	1	11	BACK_LEFT	VELOCITY_4	FALLBEHIND	30	33	UP	FALLBEHIND	FALLBEHIND	4	TRUE
490	52	5	19	1	8	BACK_LEFT	VELOCITY_3	FALLBEHIND	30	33	UP	CATCHUP	CATCHUP	5	TRUE
491	52	5	19	1	8	BACK_LEFT	VELOCITY_3	FALLBEHIND	30	31	UP	FALLBEHIND	CATCHUP	6	TRUE
492	52	5	19	1	2	BACK_LEFT	VELOCITY_1	FALLBEHIND	30	31	UP	FALLBEHIND	CATCHUP	4	TRUE
493	52	5	19	1	7	BACK_LEFT	VELOCITY_3	CATCHUP	30	35	DOWN	FALLBEHIND	CATCHUP	5	TRUE
494	52	5	19	1	9	BACK_LEFT	VELOCITY_3	FALLBEHIND	30	35	UP	FALLBEHIND	CATCHUP	8	FALSE
495	52	5	19	1	7	BACK_LEFT	VELOCITY_3	CATCHUP	30	36	DOWN	CATCHUP	FALLBEHIND	6	TRUE
496	52	5	19	1	11	BACK_LEFT	VELOCITY_4	FALLBEHIND	30	35	UP	CATCHUP	FALLBEHIND	5	TRUE
497	52	5	19	1	7	BACK_LEFT	VELOCITY_3	CATCHUP	30	36	DOWN	CATCHUP	CATCHUP	6	TRUE
498	52	5	19	1	4	BACK_LEFT	VELOCITY_2	CATCHUP	30	33	DOWN	FALLBEHIND	CATCHUP	5	TRUE
499	52	5	19	1	4	BACK_LEFT	VELOCITY_2	CATCHUP	30	34	DOWN	CATCHUP	FALLBEHIND	6	TRUE
500	52	5	19	1	6	BACK_LEFT	VELOCITY_2	FALLBEHIND	30	34	UP	FALLBEHIND	CATCHUP	6	FALSE
501	52	5	19	1	11	BACK_LEFT	VELOCITY_4	FALLBEHIND	30	33	UP	FALLBEHIND	CATCHUP	6	TRUE
502	52	5	19	1	5	BACK_LEFT	VELOCITY_2	FALLBEHIND	30	34	UP	CATCHUP	FALLBEHIND	1	TRUE
503	52	5	19	1	7	BACK_LEFT	VELOCITY_3	CATCHUP	30	35	DOWN	FALLBEHIND	CATCHUP	7	TRUE
504	52	5	19	1	12	BACK_LEFT	VELOCITY_4	FALLBEHIND	30	33	UP	FALLBEHIND	CATCHUP	6	FALSE
505	52	5	19	1	5	BACK_LEFT	VELOCITY_2	FALLBEHIND	30	33	UP	CATCHUP	CATCHUP	1	TRUE
506	52	5	19	1	5	BACK_LEFT	VELOCITY_2	FALLBEHIND	30	32	UP	CATCHUP	CATCHUP	1	TRUE
507	52	5	19	1	11	BACK_LEFT	VELOCITY_4	FALLBEHIND	30	33	UP	FALLBEHIND	FALLBEHIND	6	TRUE
508	52	5	19	1	1	BACK_LEFT	VELOCITY_1	CATCHUP	30	32	DOWN	CATCHUP	CATCHUP	0	TRUE
509	52	5	19	1	5	BACK_LEFT	VELOCITY_2	FALLBEHIND	30	31	UP	FALLBEHIND	CATCHUP	2	TRUE
510	52	5	19	1	8	BACK_LEFT	VELOCITY_3	FALLBEHIND	30	31	UP	CATCHUP	FALLBEHIND	7	TRUE
511	52	5	19	1	12	BACK_LEFT	VELOCITY_4	FALLBEHIND	30	34	UP	CATCHUP	FALLBEHIND	7	FALSE
512	52	5	19	1	2	BACK_LEFT	VELOCITY_1	FALLBEHIND	30	31	UP	FALLBEHIND	FALLBEHIND	4	TRUE
513	52	5	19	1	12	BACK_LEFT	VELOCITY_4	FALLBEHIND	30	33	UP	CATCHUP	CATCHUP	7	FALSE
514	52	5	19	1	4	BACK_LEFT	VELOCITY_2	CATCHUP	30	34	DOWN	FALLBEHIND	CATCHUP	7	TRUE
515	52	5	19	1	11	BACK_LEFT	VELOCITY_4	FALLBEHIND	30	35	UP	FALLBEHIND	FALLBEHIND	6	TRUE
516	52	5	19	1	2	BACK_LEFT	VELOCITY_1	FALLBEHIND	30	33	UP	CATCHUP	FALLBEHIND	5	TRUE
517	52	5	19	1	8	BACK_LEFT	VELOCITY_3	FALLBEHIND	30	29	UP	FALLBEHIND	CATCHUP	0	TRUE
518	52	5	19	1	2	BACK_LEFT	VELOCITY_1	FALLBEHIND	30	31	UP	FALLBEHIND	CATCHUP	6	TRUE
519	52	5	19	1	4	BACK_LEFT	VELOCITY_2	CATCHUP	30	35	DOWN	CATCHUP	FALLBEHIND	8	TRUE
520	52	5	19	1	8	BACK_LEFT	VELOCITY_3	FALLBEHIND	30	29	UP	FALLBEHIND	FALLBEHIND	0	TRUE
521	52	5	19	1	8	BACK_LEFT	VELOCITY_3	FALLBEHIND	30	30	UP	FALLBEHIND	FALLBEHIND	0	TRUE
522	52	5	19	1	2	BACK_LEFT	VELOCITY_1	FALLBEHIND	30	31	UP	CATCHUP	FALLBEHIND	7	TRUE
523	52	5	19	1	2	BACK_LEFT	VELOCITY_1	FALLBEHIND	30	29	UP	FALLBEHIND	CATCHUP	0	TRUE
524	52	5	19	1	8	BACK_LEFT	VELOCITY_3	FALLBEHIND	30	30	UP	FALLBEHIND	FALLBEHIND	0	TRUE
525	52	5	19	1	7	BACK_LEFT	VELOCITY_3	CATCHUP	30	36	DOWN	CATCHUP	FALLBEHIND	8	TRUE
526	52	5	19	1	1	BACK_LEFT	VELOCITY_1	CATCHUP	30	32	DOWN	CATCHUP	CATCHUP	0	TRUE
527	52	5	19	1	6	BACK_LEFT	VELOCITY_2	FALLBEHIND	30	35	UP	FALLBEHIND	FALLBEHIND	6	FALSE
528	52	5	19	1	2	BACK_LEFT	VELOCITY_1	FALLBEHIND	30	29	UP	FALLBEHIND	FALLBEHIND	0	TRUE
529	52	5	19	1	8	BACK_LEFT	VELOCITY_3	FALLBEHIND	30	31	UP	FALLBEHIND	FALLBEHIND	0	TRUE
530	52	5	19	1	2	BACK_LEFT	VELOCITY_1	FALLBEHIND	30	30	UP	FALLBEHIND	FALLBEHIND	0	TRUE
531	52	5	19	1	11	BACK_LEFT	VELOCITY_4	FALLBEHIND	30	35	UP	CATCHUP	FALLBEHIND	7	TRUE
532	52	5	19	1	1	BACK_LEFT	VELOCITY_1	CATCHUP	30	31	DOWN	FALLBEHIND	CATCHUP	1	TRUE
533	52	5	19	1	11	BACK_LEFT	VELOCITY_4	FALLBEHIND	30	33	UP	FALLBEHIND	CATCHUP	0	TRUE
534	52	5	19	1	6	BACK_LEFT	VELOCITY_2	FALLBEHIND	30	36	UP	CATCHUP	FALLBEHIND	7	FALSE
535	52	5	19	1	6	BACK_LEFT	VELOCITY_2	FALLBEHIND	30	35	UP	CATCHUP	CATCHUP	7	FALSE
536	52	5	19	1	11	BACK_LEFT	VELOCITY_4	FALLBEHIND	30	33	UP	FALLBEHIND	FALLBEHIND	0	TRUE
537	52	5	19	1	12	BACK_LEFT	VELOCITY_4	FALLBEHIND	30	32	UP	FALLBEHIND	CATCHUP	8	FALSE
538	52	5	19	1	2	BACK_LEFT	VELOCITY_1	FALLBEHIND	30	30	UP	FALLBEHIND	FALLBEHIND	0	TRUE
539	52	5	19	1	5	BACK_LEFT	VELOCITY_2	FALLBEHIND	30	31	UP	FALLBEHIND	FALLBEHIND	2	TRUE
540	52	5	19	1	6	BACK_LEFT	VELOCITY_2	FALLBEHIND	30	34	UP	CATCHUP	CATCHUP	7	FALSE
541	52	5	19	1	8	BACK_LEFT	VELOCITY_3	FALLBEHIND	30	31	UP	FALLBEHIND	FALLBEHIND	0	TRUE
542	52	5	19	1	2	BACK_LEFT	VELOCITY_1	FALLBEHIND	30	31	UP	CATCHUP	FALLBEHIND	1	TRUE
543	52	5	19	1	5	BACK_LEFT	VELOCITY_2	FALLBEHIND	30	32	UP	FALLBEHIND	FALLBEHIND	2	TRUE
544	52	5	19	1	2	BACK_LEFT	VELOCITY_1	FALLBEHIND	30	30	UP	FALLBEHIND	CATCHUP	2	TRUE
545	52	5	19	1	11	BACK_LEFT	VELOCITY_4	FALLBEHIND	30	34	UP	CATCHUP	FALLBEHIND	1	TRUE
546	52	5	19	1	1	BACK_LEFT	VELOCITY_1	CATCHUP	30	32	DOWN	CATCHUP	FALLBEHIND	2	TRUE
547	52	5	19	1	11	BACK_LEFT	VELOCITY_4	FALLBEHIND	30	33	UP	FALLBEHIND	CATCHUP	2	TRUE
548	52	5	19	1	1	BACK_LEFT	VELOCITY_1	CATCHUP	30	32	DOWN	CATCHUP	CATCHUP	2	TRUE
549	52	5	19	1	11	BACK_LEFT	VELOCITY_4	FALLBEHIND	30	33	UP	FALLBEHIND	FALLBEHIND	2	TRUE
550	52	5	19	1	6	BACK_LEFT	VELOCITY_2	FALLBEHIND	30	33	UP	CATCHUP	CATCHUP	7	FALSE
551	52	5	19	1	5	BACK_LEFT	VELOCITY_2	FALLBEHIND	30	32	UP	CATCHUP	FALLBEHIND	3	TRUE
552	52	5	19	1	1	BACK_LEFT	VELOCITY_1	CATCHUP	30	31	DOWN	FALLBEHIND	CATCHUP	3	TRUE
553	52	5	19	1	5	BACK_LEFT	VELOCITY_2	FALLBEHIND	30	31	UP	FALLBEHIND	CATCHUP	4	TRUE
554	52	5	19	1	6	BACK_LEFT	VELOCITY_2	FALLBEHIND	30	32	UP	FALLBEHIND	CATCHUP	8	FALSE
555	52	5	19	1	5	BACK_LEFT	VELOCITY_2	FALLBEHIND	30	31	UP	FALLBEHIND	FALLBEHIND	4	TRUE
556	52	5	19	1	8	BACK_LEFT	VELOCITY_3	FALLBEHIND	30	32	UP	FALLBEHIND	FALLBEHIND	0	TRUE
557	52	5	19	1	2	BACK_LEFT	VELOCITY_1	FALLBEHIND	30	30	UP	FALLBEHIND	FALLBEHIND	2	TRUE
558	52	5	19	1	5	BACK_LEFT	VELOCITY_2	FALLBEHIND	30	32	UP	FALLBEHIND	FALLBEHIND	4	TRUE
559	52	5	19	1	11	BACK_LEFT	VELOCITY_4	FALLBEHIND	30	34	UP	CATCHUP	FALLBEHIND	3	TRUE
560	52	5	19	1	1	BACK_LEFT	VELOCITY_1	CATCHUP	30	32	DOWN	CATCHUP	FALLBEHIND	4	TRUE
561	52	5	19	1	11	BACK_LEFT	VELOCITY_4	FALLBEHIND	30	33	UP	FALLBEHIND	CATCHUP	4	TRUE
562	52	5	19	1	1	BACK_LEFT	VELOCITY_1	CATCHUP	30	32	DOWN	CATCHUP	CATCHUP	4	TRUE
563	52	5	19	1	8	BACK_LEFT	VELOCITY_3	FALLBEHIND	30	32	UP	FALLBEHIND	FALLBEHIND	0	TRUE
564	52	5	19	1	5	BACK_LEFT	VELOCITY_2	FALLBEHIND	30	32	UP	FALLBEHIND	FALLBEHIND	4	TRUE
565	52	5	19	1	1	BACK_LEFT	VELOCITY_1	CATCHUP	30	31	DOWN	CATCHUP	CATCHUP	4	TRUE
566	52	5	19	1	8	BACK_LEFT	VELOCITY_3	FALLBEHIND	30	33	UP	FALLBEHIND	FALLBEHIND	0	TRUE
567	52	5	19	1	11	BACK_LEFT	VELOCITY_4	FALLBEHIND	30	33	UP	FALLBEHIND	FALLBEHIND	4	TRUE
568	52	5	19	1	1	BACK_LEFT	VELOCITY_1	CATCHUP	30	31	DOWN	CATCHUP	CATCHUP	4	TRUE
569	52	5	19	1	8	BACK_LEFT	VELOCITY_3	FALLBEHIND	30	33	UP	FALLBEHIND	FALLBEHIND	0	TRUE
570	52	5	19	1	2	BACK_LEFT	VELOCITY_1	FALLBEHIND	30	31	UP	CATCHUP	FALLBEHIND	3	TRUE
571	52	5	19	1	5	BACK_LEFT	VELOCITY_2	FALLBEHIND	30	33	UP	CATCHUP	FALLBEHIND	5	TRUE
572	52	5	19	1	8	BACK_LEFT	VELOCITY_3	FALLBEHIND	30	34	UP	CATCHUP	FALLBEHIND	1	TRUE
573	52	5	19	1	2	BACK_LEFT	VELOCITY_1	FALLBEHIND	30	30	UP	CATCHUP	CATCHUP	3	TRUE
574	52	5	19	1	1	BACK_LEFT	VELOCITY_1	CATCHUP	30	30	DOWN	FALLBEHIND	CATCHUP	5	TRUE
575	52	5	19	1	5	BACK_LEFT	VELOCITY_2	FALLBEHIND	30	32	UP	CATCHUP	CATCHUP	5	TRUE
576	52	5	19	1	1	BACK_LEFT	VELOCITY_1	CATCHUP	30	31	DOWN	FALLBEHIND	FALLBEHIND	5	TRUE
577	52	5	19	1	5	BACK_LEFT	VELOCITY_2	FALLBEHIND	30	31	UP	FALLBEHIND	CATCHUP	6	TRUE
578	52	5	19	1	11	BACK_LEFT	VELOCITY_4	FALLBEHIND	30	34	UP	CATCHUP	FALLBEHIND	5	TRUE
579	52	5	19	1	5	BACK_LEFT	VELOCITY_2	FALLBEHIND	30	31	UP	FALLBEHIND	FALLBEHIND	6	TRUE
580	52	5	19	1	5	BACK_LEFT	VELOCITY_2	FALLBEHIND	30	32	UP	FALLBEHIND	FALLBEHIND	6	TRUE
581	52	5	19	1	2	BACK_LEFT	VELOCITY_1	FALLBEHIND	30	29	UP	FALLBEHIND	CATCHUP	4	TRUE
582	52	5	19	1	5	BACK_LEFT	VELOCITY_2	FALLBEHIND	30	32	UP	FALLBEHIND	FALLBEHIND	6	TRUE
583	52	5	19	1	8	BACK_LEFT	VELOCITY_3	FALLBEHIND	30	33	UP	FALLBEHIND	CATCHUP	2	TRUE
584	52	5	19	1	8	BACK_LEFT	VELOCITY_3	FALLBEHIND	30	33	UP	CATCHUP	FALLBEHIND	3	TRUE
585	52	5	19	1	8	BACK_LEFT	VELOCITY_3	FALLBEHIND	30	32	UP	FALLBEHIND	CATCHUP	4	TRUE
586	52	5	19	1	2	BACK_LEFT	VELOCITY_1	FALLBEHIND	30	29	UP	FALLBEHIND	FALLBEHIND	4	TRUE
587	52	5	19	1	2	BACK_LEFT	VELOCITY_1	FALLBEHIND	30	30	UP	CATCHUP	FALLBEHIND	5	TRUE
588	52	5	19	1	2	BACK_LEFT	VELOCITY_1	FALLBEHIND	30	29	UP	FALLBEHIND	CATCHUP	6	TRUE
589	52	5	19	1	1	BACK_LEFT	VELOCITY_1	CATCHUP	30	32	DOWN	CATCHUP	FALLBEHIND	6	TRUE
590	52	5	19	1	1	BACK_LEFT	VELOCITY_1	CATCHUP	30	32	DOWN	CATCHUP	CATCHUP	6	TRUE
591	52	5	19	1	5	BACK_LEFT	VELOCITY_2	FALLBEHIND	30	33	UP	CATCHUP	FALLBEHIND	7	TRUE
592	52	5	19	1	8	BACK_LEFT	VELOCITY_3	FALLBEHIND	30	32	UP	FALLBEHIND	FALLBEHIND	4	TRUE
593	52	5	19	1	8	BACK_LEFT	VELOCITY_3	FALLBEHIND	30	33	UP	FALLBEHIND	FALLBEHIND	4	TRUE
594	52	5	19	1	2	BACK_LEFT	VELOCITY_1	FALLBEHIND	30	29	UP	FALLBEHIND	FALLBEHIND	6	TRUE
595	52	5	19	1	5	BACK_LEFT	VELOCITY_2	FALLBEHIND	30	32	UP	CATCHUP	CATCHUP	7	TRUE
596	52	5	19	1	1	BACK_LEFT	VELOCITY_1	CATCHUP	30	31	DOWN	CATCHUP	CATCHUP	6	TRUE
597	52	5	19	1	11	BACK_LEFT	VELOCITY_4	FALLBEHIND	30	33	UP	FALLBEHIND	CATCHUP	6	TRUE
598	52	5	19	1	11	BACK_LEFT	VELOCITY_4	FALLBEHIND	30	33	UP	CATCHUP	FALLBEHIND	7	TRUE
599	52	5	19	1	2	BACK_LEFT	VELOCITY_1	FALLBEHIND	30	30	UP	CATCHUP	FALLBEHIND	7	TRUE
600	52	5	19	1	5	BACK_LEFT	VELOCITY_2	FALLBEHIND	30	31	UP	FALLBEHIND	CATCHUP	8	TRUE
601	52	5	19	1	1	BACK_LEFT	VELOCITY_1	CATCHUP	30	31	DOWN	CATCHUP	CATCHUP	6	TRUE
602	52	5	19	1	8	BACK_LEFT	VELOCITY_3	FALLBEHIND	30	33	UP	FALLBEHIND	FALLBEHIND	4	TRUE
603	52	5	19	1	2	BACK_LEFT	VELOCITY_1	FALLBEHIND	30	29	UP	CATCHUP	CATCHUP	7	TRUE
604	52	5	19	1	1	BACK_LEFT	VELOCITY_1	CATCHUP	30	30	DOWN	FALLBEHIND	CATCHUP	7	TRUE
605	52	5	19	1	1	BACK_LEFT	VELOCITY_1	CATCHUP	30	31	DOWN	CATCHUP	FALLBEHIND	8	TRUE
606	52	5	19	1	2	BACK_LEFT	VELOCITY_1	FALLBEHIND	30	28	UP	FALLBEHIND	CATCHUP	8	TRUE
607	52	5	19	1	8	BACK_LEFT	VELOCITY_3	FALLBEHIND	30	34	UP	CATCHUP	FALLBEHIND	5	TRUE
608	52	5	19	1	11	BACK_LEFT	VELOCITY_4	FALLBEHIND	30	32	UP	FALLBEHIND	CATCHUP	8	TRUE
609	52	5	19	1	8	BACK_LEFT	VELOCITY_3	FALLBEHIND	30	33	UP	CATCHUP	CATCHUP	5	TRUE
610	52	5	19	1	8	BACK_LEFT	VELOCITY_3	FALLBEHIND	30	32	UP	FALLBEHIND	CATCHUP	6	TRUE
611	52	5	19	1	8	BACK_LEFT	VELOCITY_3	FALLBEHIND	30	32	UP	FALLBEHIND	FALLBEHIND	6	TRUE
612	52	5	19	1	8	BACK_LEFT	VELOCITY_3	FALLBEHIND	30	33	UP	FALLBEHIND	FALLBEHIND	6	TRUE
613	52	5	19	1	8	BACK_LEFT	VELOCITY_3	FALLBEHIND	30	33	UP	CATCHUP	FALLBEHIND	7	TRUE
614	52	5	19	1	8	BACK_LEFT	VELOCITY_3	FALLBEHIND	30	32	UP	CATCHUP	CATCHUP	7	TRUE
615	52	5	19	1	8	BACK_LEFT	VELOCITY_3	FALLBEHIND	30	31	UP	FALLBEHIND	CATCHUP	8	TRUE

## Sheet: 6_VP_06
trial	vpNr	vpName	vpAge	sex	stcsID	camPos	camCond	condition	velHaunted	velChaser	stcsType	answer	lastAnswer	alternations	2up1down
1	53	6	23	2	5	BACK_LEFT	VELOCITY_2	FALLBEHIND	30	5	UP	FALLBEHIND	FALLBEHIND	0	TRUE
2	53	6	23	2	5	BACK_LEFT	VELOCITY_2	FALLBEHIND	30	5	UP	FALLBEHIND	FALLBEHIND	0	TRUE
3	53	6	23	2	2	BACK_LEFT	VELOCITY_1	FALLBEHIND	30	5	UP	CATCHUP	FALLBEHIND	1	TRUE
4	53	6	23	2	2	BACK_LEFT	VELOCITY_1	FALLBEHIND	30	3	UP	FALLBEHIND	CATCHUP	2	TRUE
5	53	6	23	2	5	BACK_LEFT	VELOCITY_2	FALLBEHIND	30	7	UP	CATCHUP	FALLBEHIND	1	TRUE
6	53	6	23	2	8	BACK_LEFT	VELOCITY_3	FALLBEHIND	30	5	UP	CATCHUP	FALLBEHIND	1	TRUE
7	53	6	23	2	8	BACK_LEFT	VELOCITY_3	FALLBEHIND	30	3	UP	FALLBEHIND	CATCHUP	2	TRUE
8	53	6	23	2	8	BACK_LEFT	VELOCITY_3	FALLBEHIND	30	3	UP	CATCHUP	FALLBEHIND	3	TRUE
9	53	6	23	2	7	BACK_LEFT	VELOCITY_3	CATCHUP	30	55	DOWN	CATCHUP	CATCHUP	0	TRUE
10	53	6	23	2	4	BACK_LEFT	VELOCITY_2	CATCHUP	30	55	DOWN	CATCHUP	CATCHUP	0	TRUE
11	53	6	23	2	5	BACK_LEFT	VELOCITY_2	FALLBEHIND	30	5	UP	FALLBEHIND	CATCHUP	2	TRUE
12	53	6	23	2	10	BACK_LEFT	VELOCITY_4	CATCHUP	30	55	DOWN	CATCHUP	CATCHUP	0	TRUE
13	53	6	23	2	9	BACK_LEFT	VELOCITY_3	FALLBEHIND	30	5	UP	FALLBEHIND	FALLBEHIND	0	FALSE
14	53	6	23	2	7	BACK_LEFT	VELOCITY_3	CATCHUP	30	55	DOWN	CATCHUP	CATCHUP	0	TRUE
15	53	6	23	2	3	BACK_LEFT	VELOCITY_1	FALLBEHIND	30	5	UP	FALLBEHIND	FALLBEHIND	0	FALSE
16	53	6	23	2	6	BACK_LEFT	VELOCITY_2	FALLBEHIND	30	5	UP	FALLBEHIND	FALLBEHIND	0	FALSE
17	53	6	23	2	3	BACK_LEFT	VELOCITY_1	FALLBEHIND	30	7	UP	FALLBEHIND	FALLBEHIND	0	FALSE
18	53	6	23	2	3	BACK_LEFT	VELOCITY_1	FALLBEHIND	30	9	UP	CATCHUP	FALLBEHIND	1	FALSE
19	53	6	23	2	2	BACK_LEFT	VELOCITY_1	FALLBEHIND	30	3	UP	FALLBEHIND	FALLBEHIND	2	TRUE
20	53	6	23	2	4	BACK_LEFT	VELOCITY_2	CATCHUP	30	55	DOWN	CATCHUP	CATCHUP	0	TRUE
21	53	6	23	2	1	BACK_LEFT	VELOCITY_1	CATCHUP	30	55	DOWN	CATCHUP	CATCHUP	0	TRUE
22	53	6	23	2	2	BACK_LEFT	VELOCITY_1	FALLBEHIND	30	5	UP	FALLBEHIND	FALLBEHIND	2	TRUE
23	53	6	23	2	11	BACK_LEFT	VELOCITY_4	FALLBEHIND	30	5	UP	FALLBEHIND	FALLBEHIND	0	TRUE
24	53	6	23	2	3	BACK_LEFT	VELOCITY_1	FALLBEHIND	30	7	UP	FALLBEHIND	CATCHUP	2	FALSE
25	53	6	23	2	1	BACK_LEFT	VELOCITY_1	CATCHUP	30	55	DOWN	CATCHUP	CATCHUP	0	TRUE
26	53	6	23	2	2	BACK_LEFT	VELOCITY_1	FALLBEHIND	30	5	UP	FALLBEHIND	FALLBEHIND	2	TRUE
27	53	6	23	2	7	BACK_LEFT	VELOCITY_3	CATCHUP	30	53	DOWN	CATCHUP	CATCHUP	0	TRUE
28	53	6	23	2	1	BACK_LEFT	VELOCITY_1	CATCHUP	30	53	DOWN	CATCHUP	CATCHUP	0	TRUE
29	53	6	23	2	6	BACK_LEFT	VELOCITY_2	FALLBEHIND	30	7	UP	FALLBEHIND	FALLBEHIND	0	FALSE
30	53	6	23	2	10	BACK_LEFT	VELOCITY_4	CATCHUP	30	55	DOWN	CATCHUP	CATCHUP	0	TRUE
31	53	6	23	2	10	BACK_LEFT	VELOCITY_4	CATCHUP	30	53	DOWN	CATCHUP	CATCHUP	0	TRUE
32	53	6	23	2	6	BACK_LEFT	VELOCITY_2	FALLBEHIND	30	9	UP	FALLBEHIND	FALLBEHIND	0	FALSE
33	53	6	23	2	2	BACK_LEFT	VELOCITY_1	FALLBEHIND	30	7	UP	FALLBEHIND	FALLBEHIND	2	TRUE
34	53	6	23	2	10	BACK_LEFT	VELOCITY_4	CATCHUP	30	53	DOWN	CATCHUP	CATCHUP	0	TRUE
35	53	6	23	2	7	BACK_LEFT	VELOCITY_3	CATCHUP	30	53	DOWN	CATCHUP	CATCHUP	0	TRUE
36	53	6	23	2	5	BACK_LEFT	VELOCITY_2	FALLBEHIND	30	5	UP	FALLBEHIND	FALLBEHIND	2	TRUE
37	53	6	23	2	9	BACK_LEFT	VELOCITY_3	FALLBEHIND	30	7	UP	FALLBEHIND	FALLBEHIND	0	FALSE
38	53	6	23	2	7	BACK_LEFT	VELOCITY_3	CATCHUP	30	51	DOWN	CATCHUP	CATCHUP	0	TRUE
39	53	6	23	2	7	BACK_LEFT	VELOCITY_3	CATCHUP	30	51	DOWN	CATCHUP	CATCHUP	0	TRUE
40	53	6	23	2	7	BACK_LEFT	VELOCITY_3	CATCHUP	30	49	DOWN	CATCHUP	CATCHUP	0	TRUE
41	53	6	23	2	4	BACK_LEFT	VELOCITY_2	CATCHUP	30	53	DOWN	CATCHUP	CATCHUP	0	TRUE
42	53	6	23	2	3	BACK_LEFT	VELOCITY_1	FALLBEHIND	30	9	UP	FALLBEHIND	FALLBEHIND	2	FALSE
43	53	6	23	2	7	BACK_LEFT	VELOCITY_3	CATCHUP	30	49	DOWN	CATCHUP	CATCHUP	0	TRUE
44	53	6	23	2	12	BACK_LEFT	VELOCITY_4	FALLBEHIND	30	5	UP	FALLBEHIND	FALLBEHIND	0	FALSE
45	53	6	23	2	11	BACK_LEFT	VELOCITY_4	FALLBEHIND	30	5	UP	FALLBEHIND	FALLBEHIND	0	TRUE
46	53	6	23	2	11	BACK_LEFT	VELOCITY_4	FALLBEHIND	30	7	UP	FALLBEHIND	FALLBEHIND	0	TRUE
47	53	6	23	2	11	BACK_LEFT	VELOCITY_4	FALLBEHIND	30	7	UP	FALLBEHIND	FALLBEHIND	0	TRUE
48	53	6	23	2	10	BACK_LEFT	VELOCITY_4	CATCHUP	30	51	DOWN	CATCHUP	CATCHUP	0	TRUE
49	53	6	23	2	9	BACK_LEFT	VELOCITY_3	FALLBEHIND	30	9	UP	FALLBEHIND	FALLBEHIND	0	FALSE
50	53	6	23	2	4	BACK_LEFT	VELOCITY_2	CATCHUP	30	53	DOWN	CATCHUP	CATCHUP	0	TRUE
51	53	6	23	2	12	BACK_LEFT	VELOCITY_4	FALLBEHIND	30	7	UP	FALLBEHIND	FALLBEHIND	0	FALSE
52	53	6	23	2	11	BACK_LEFT	VELOCITY_4	FALLBEHIND	30	9	UP	FALLBEHIND	FALLBEHIND	0	TRUE
53	53	6	23	2	10	BACK_LEFT	VELOCITY_4	CATCHUP	30	51	DOWN	CATCHUP	CATCHUP	0	TRUE
54	53	6	23	2	9	BACK_LEFT	VELOCITY_3	FALLBEHIND	30	11	UP	FALLBEHIND	FALLBEHIND	0	FALSE
55	53	6	23	2	9	BACK_LEFT	VELOCITY_3	FALLBEHIND	30	13	UP	FALLBEHIND	FALLBEHIND	0	FALSE
56	53	6	23	2	1	BACK_LEFT	VELOCITY_1	CATCHUP	30	53	DOWN	CATCHUP	CATCHUP	0	TRUE
57	53	6	23	2	10	BACK_LEFT	VELOCITY_4	CATCHUP	30	49	DOWN	CATCHUP	CATCHUP	0	TRUE
58	53	6	23	2	2	BACK_LEFT	VELOCITY_1	FALLBEHIND	30	7	UP	FALLBEHIND	FALLBEHIND	2	TRUE
59	53	6	23	2	7	BACK_LEFT	VELOCITY_3	CATCHUP	30	47	DOWN	CATCHUP	CATCHUP	0	TRUE
60	53	6	23	2	11	BACK_LEFT	VELOCITY_4	FALLBEHIND	30	9	UP	FALLBEHIND	FALLBEHIND	0	TRUE
61	53	6	23	2	7	BACK_LEFT	VELOCITY_3	CATCHUP	30	47	DOWN	CATCHUP	CATCHUP	0	TRUE
62	53	6	23	2	10	BACK_LEFT	VELOCITY_4	CATCHUP	30	49	DOWN	CATCHUP	CATCHUP	0	TRUE
63	53	6	23	2	3	BACK_LEFT	VELOCITY_1	FALLBEHIND	30	11	UP	FALLBEHIND	FALLBEHIND	2	FALSE
64	53	6	23	2	3	BACK_LEFT	VELOCITY_1	FALLBEHIND	30	13	UP	FALLBEHIND	FALLBEHIND	2	FALSE
65	53	6	23	2	10	BACK_LEFT	VELOCITY_4	CATCHUP	30	47	DOWN	CATCHUP	CATCHUP	0	TRUE
66	53	6	23	2	10	BACK_LEFT	VELOCITY_4	CATCHUP	30	47	DOWN	CATCHUP	CATCHUP	0	TRUE
67	53	6	23	2	12	BACK_LEFT	VELOCITY_4	FALLBEHIND	30	9	UP	FALLBEHIND	FALLBEHIND	0	FALSE
68	53	6	23	2	2	BACK_LEFT	VELOCITY_1	FALLBEHIND	30	9	UP	FALLBEHIND	FALLBEHIND	2	TRUE
69	53	6	23	2	3	BACK_LEFT	VELOCITY_1	FALLBEHIND	30	15	UP	FALLBEHIND	FALLBEHIND	2	FALSE
70	53	6	23	2	2	BACK_LEFT	VELOCITY_1	FALLBEHIND	30	9	UP	FALLBEHIND	FALLBEHIND	2	TRUE
71	53	6	23	2	4	BACK_LEFT	VELOCITY_2	CATCHUP	30	51	DOWN	CATCHUP	CATCHUP	0	TRUE
72	53	6	23	2	6	BACK_LEFT	VELOCITY_2	FALLBEHIND	30	11	UP	FALLBEHIND	FALLBEHIND	0	FALSE
73	53	6	23	2	1	BACK_LEFT	VELOCITY_1	CATCHUP	30	51	DOWN	CATCHUP	CATCHUP	0	TRUE
74	53	6	23	2	10	BACK_LEFT	VELOCITY_4	CATCHUP	30	45	DOWN	CATCHUP	CATCHUP	0	TRUE
75	53	6	23	2	1	BACK_LEFT	VELOCITY_1	CATCHUP	30	51	DOWN	CATCHUP	CATCHUP	0	TRUE
76	53	6	23	2	1	BACK_LEFT	VELOCITY_1	CATCHUP	30	49	DOWN	CATCHUP	CATCHUP	0	TRUE
77	53	6	23	2	4	BACK_LEFT	VELOCITY_2	CATCHUP	30	51	DOWN	CATCHUP	CATCHUP	0	TRUE
78	53	6	23	2	3	BACK_LEFT	VELOCITY_1	FALLBEHIND	30	17	UP	FALLBEHIND	FALLBEHIND	2	FALSE
79	53	6	23	2	10	BACK_LEFT	VELOCITY_4	CATCHUP	30	45	DOWN	CATCHUP	CATCHUP	0	TRUE
80	53	6	23	2	4	BACK_LEFT	VELOCITY_2	CATCHUP	30	49	DOWN	CATCHUP	CATCHUP	0	TRUE
81	53	6	23	2	6	BACK_LEFT	VELOCITY_2	FALLBEHIND	30	13	UP	FALLBEHIND	FALLBEHIND	0	FALSE
82	53	6	23	2	7	BACK_LEFT	VELOCITY_3	CATCHUP	30	45	DOWN	CATCHUP	CATCHUP	0	TRUE
83	53	6	23	2	6	BACK_LEFT	VELOCITY_2	FALLBEHIND	30	15	UP	FALLBEHIND	FALLBEHIND	0	FALSE
84	53	6	23	2	4	BACK_LEFT	VELOCITY_2	CATCHUP	30	49	DOWN	CATCHUP	CATCHUP	0	TRUE
85	53	6	23	2	7	BACK_LEFT	VELOCITY_3	CATCHUP	30	45	DOWN	CATCHUP	CATCHUP	0	TRUE
86	53	6	23	2	1	BACK_LEFT	VELOCITY_1	CATCHUP	30	49	DOWN	CATCHUP	CATCHUP	0	TRUE
87	53	6	23	2	9	BACK_LEFT	VELOCITY_3	FALLBEHIND	30	15	UP	FALLBEHIND	FALLBEHIND	0	FALSE
88	53	6	23	2	7	BACK_LEFT	VELOCITY_3	CATCHUP	30	43	DOWN	CATCHUP	CATCHUP	0	TRUE
89	53	6	23	2	10	BACK_LEFT	VELOCITY_4	CATCHUP	30	43	DOWN	CATCHUP	CATCHUP	0	TRUE
90	53	6	23	2	1	BACK_LEFT	VELOCITY_1	CATCHUP	30	47	DOWN	CATCHUP	CATCHUP	0	TRUE
91	53	6	23	2	6	BACK_LEFT	VELOCITY_2	FALLBEHIND	30	17	UP	FALLBEHIND	FALLBEHIND	0	FALSE
92	53	6	23	2	8	BACK_LEFT	VELOCITY_3	FALLBEHIND	30	1	UP	FALLBEHIND	CATCHUP	4	TRUE
93	53	6	23	2	11	BACK_LEFT	VELOCITY_4	FALLBEHIND	30	11	UP	FALLBEHIND	FALLBEHIND	0	TRUE
94	53	6	23	2	10	BACK_LEFT	VELOCITY_4	CATCHUP	30	43	DOWN	CATCHUP	CATCHUP	0	TRUE
95	53	6	23	2	11	BACK_LEFT	VELOCITY_4	FALLBEHIND	30	11	UP	FALLBEHIND	FALLBEHIND	0	TRUE
96	53	6	23	2	7	BACK_LEFT	VELOCITY_3	CATCHUP	30	43	DOWN	CATCHUP	CATCHUP	0	TRUE
97	53	6	23	2	8	BACK_LEFT	VELOCITY_3	FALLBEHIND	30	1	UP	FALLBEHIND	FALLBEHIND	4	TRUE
98	53	6	23	2	5	BACK_LEFT	VELOCITY_2	FALLBEHIND	30	7	UP	FALLBEHIND	FALLBEHIND	2	TRUE
99	53	6	23	2	5	BACK_LEFT	VELOCITY_2	FALLBEHIND	30	7	UP	FALLBEHIND	FALLBEHIND	2	TRUE
100	53	6	23	2	6	BACK_LEFT	VELOCITY_2	FALLBEHIND	30	19	UP	FALLBEHIND	FALLBEHIND	0	FALSE
101	53	6	23	2	11	BACK_LEFT	VELOCITY_4	FALLBEHIND	30	13	UP	CATCHUP	FALLBEHIND	1	TRUE
102	53	6	23	2	8	BACK_LEFT	VELOCITY_3	FALLBEHIND	30	3	UP	FALLBEHIND	FALLBEHIND	4	TRUE
103	53	6	23	2	12	BACK_LEFT	VELOCITY_4	FALLBEHIND	30	11	UP	FALLBEHIND	FALLBEHIND	0	FALSE
104	53	6	23	2	5	BACK_LEFT	VELOCITY_2	FALLBEHIND	30	9	UP	FALLBEHIND	FALLBEHIND	2	TRUE
105	53	6	23	2	6	BACK_LEFT	VELOCITY_2	FALLBEHIND	30	21	UP	CATCHUP	FALLBEHIND	1	FALSE
106	53	6	23	2	3	BACK_LEFT	VELOCITY_1	FALLBEHIND	30	19	UP	FALLBEHIND	FALLBEHIND	2	FALSE
107	53	6	23	2	8	BACK_LEFT	VELOCITY_3	FALLBEHIND	30	3	UP	FALLBEHIND	FALLBEHIND	4	TRUE
108	53	6	23	2	11	BACK_LEFT	VELOCITY_4	FALLBEHIND	30	11	UP	FALLBEHIND	CATCHUP	2	TRUE
109	53	6	23	2	11	BACK_LEFT	VELOCITY_4	FALLBEHIND	30	11	UP	CATCHUP	FALLBEHIND	3	TRUE
110	53	6	23	2	4	BACK_LEFT	VELOCITY_2	CATCHUP	30	47	DOWN	CATCHUP	CATCHUP	0	TRUE
111	53	6	23	2	5	BACK_LEFT	VELOCITY_2	FALLBEHIND	30	9	UP	FALLBEHIND	FALLBEHIND	2	TRUE
112	53	6	23	2	12	BACK_LEFT	VELOCITY_4	FALLBEHIND	30	13	UP	FALLBEHIND	FALLBEHIND	0	FALSE
113	53	6	23	2	5	BACK_LEFT	VELOCITY_2	FALLBEHIND	30	11	UP	FALLBEHIND	FALLBEHIND	2	TRUE
114	53	6	23	2	11	BACK_LEFT	VELOCITY_4	FALLBEHIND	30	9	UP	FALLBEHIND	CATCHUP	4	TRUE
115	53	6	23	2	6	BACK_LEFT	VELOCITY_2	FALLBEHIND	30	19	UP	FALLBEHIND	CATCHUP	2	FALSE
116	53	6	23	2	4	BACK_LEFT	VELOCITY_2	CATCHUP	30	47	DOWN	CATCHUP	CATCHUP	0	TRUE
117	53	6	23	2	5	BACK_LEFT	VELOCITY_2	FALLBEHIND	30	11	UP	FALLBEHIND	FALLBEHIND	2	TRUE
118	53	6	23	2	4	BACK_LEFT	VELOCITY_2	CATCHUP	30	45	DOWN	CATCHUP	CATCHUP	0	TRUE
119	53	6	23	2	9	BACK_LEFT	VELOCITY_3	FALLBEHIND	30	17	UP	FALLBEHIND	FALLBEHIND	0	FALSE
120	53	6	23	2	1	BACK_LEFT	VELOCITY_1	CATCHUP	30	47	DOWN	CATCHUP	CATCHUP	0	TRUE
121	53	6	23	2	9	BACK_LEFT	VELOCITY_3	FALLBEHIND	30	19	UP	FALLBEHIND	FALLBEHIND	0	FALSE
122	53	6	23	2	12	BACK_LEFT	VELOCITY_4	FALLBEHIND	30	15	UP	FALLBEHIND	FALLBEHIND	0	FALSE
123	53	6	23	2	9	BACK_LEFT	VELOCITY_3	FALLBEHIND	30	21	UP	FALLBEHIND	FALLBEHIND	0	FALSE
124	53	6	23	2	10	BACK_LEFT	VELOCITY_4	CATCHUP	30	41	DOWN	CATCHUP	CATCHUP	0	TRUE
125	53	6	23	2	5	BACK_LEFT	VELOCITY_2	FALLBEHIND	30	13	UP	FALLBEHIND	FALLBEHIND	2	TRUE
126	53	6	23	2	4	BACK_LEFT	VELOCITY_2	CATCHUP	30	45	DOWN	CATCHUP	CATCHUP	0	TRUE
127	53	6	23	2	12	BACK_LEFT	VELOCITY_4	FALLBEHIND	30	17	UP	FALLBEHIND	FALLBEHIND	0	FALSE
128	53	6	23	2	5	BACK_LEFT	VELOCITY_2	FALLBEHIND	30	13	UP	FALLBEHIND	FALLBEHIND	2	TRUE
129	53	6	23	2	2	BACK_LEFT	VELOCITY_1	FALLBEHIND	30	11	UP	FALLBEHIND	FALLBEHIND	2	TRUE
130	53	6	23	2	4	BACK_LEFT	VELOCITY_2	CATCHUP	30	43	DOWN	CATCHUP	CATCHUP	0	TRUE
131	53	6	23	2	9	BACK_LEFT	VELOCITY_3	FALLBEHIND	30	23	UP	FALLBEHIND	FALLBEHIND	0	FALSE
132	53	6	23	2	11	BACK_LEFT	VELOCITY_4	FALLBEHIND	30	9	UP	FALLBEHIND	FALLBEHIND	4	TRUE
133	53	6	23	2	4	BACK_LEFT	VELOCITY_2	CATCHUP	30	43	DOWN	CATCHUP	CATCHUP	0	TRUE
134	53	6	23	2	1	BACK_LEFT	VELOCITY_1	CATCHUP	30	45	DOWN	CATCHUP	CATCHUP	0	TRUE
135	53	6	23	2	12	BACK_LEFT	VELOCITY_4	FALLBEHIND	30	19	UP	CATCHUP	FALLBEHIND	1	FALSE
136	53	6	23	2	11	BACK_LEFT	VELOCITY_4	FALLBEHIND	30	11	UP	FALLBEHIND	FALLBEHIND	4	TRUE
137	53	6	23	2	5	BACK_LEFT	VELOCITY_2	FALLBEHIND	30	15	UP	FALLBEHIND	FALLBEHIND	2	TRUE
138	53	6	23	2	3	BACK_LEFT	VELOCITY_1	FALLBEHIND	30	21	UP	FALLBEHIND	FALLBEHIND	2	FALSE
139	53	6	23	2	1	BACK_LEFT	VELOCITY_1	CATCHUP	30	45	DOWN	CATCHUP	CATCHUP	0	TRUE
140	53	6	23	2	12	BACK_LEFT	VELOCITY_4	FALLBEHIND	30	17	UP	FALLBEHIND	CATCHUP	2	FALSE
141	53	6	23	2	4	BACK_LEFT	VELOCITY_2	CATCHUP	30	41	DOWN	CATCHUP	CATCHUP	0	TRUE
142	53	6	23	2	10	BACK_LEFT	VELOCITY_4	CATCHUP	30	41	DOWN	CATCHUP	CATCHUP	0	TRUE
143	53	6	23	2	6	BACK_LEFT	VELOCITY_2	FALLBEHIND	30	21	UP	FALLBEHIND	FALLBEHIND	2	FALSE
144	53	6	23	2	11	BACK_LEFT	VELOCITY_4	FALLBEHIND	30	11	UP	FALLBEHIND	FALLBEHIND	4	TRUE
145	53	6	23	2	6	BACK_LEFT	VELOCITY_2	FALLBEHIND	30	23	UP	FALLBEHIND	FALLBEHIND	2	FALSE
146	53	6	23	2	5	BACK_LEFT	VELOCITY_2	FALLBEHIND	30	15	UP	FALLBEHIND	FALLBEHIND	2	TRUE
147	53	6	23	2	4	BACK_LEFT	VELOCITY_2	CATCHUP	30	41	DOWN	CATCHUP	CATCHUP	0	TRUE
148	53	6	23	2	1	BACK_LEFT	VELOCITY_1	CATCHUP	30	43	DOWN	CATCHUP	CATCHUP	0	TRUE
149	53	6	23	2	4	BACK_LEFT	VELOCITY_2	CATCHUP	30	39	DOWN	CATCHUP	CATCHUP	0	TRUE
150	53	6	23	2	4	BACK_LEFT	VELOCITY_2	CATCHUP	30	39	DOWN	CATCHUP	CATCHUP	0	TRUE
151	53	6	23	2	12	BACK_LEFT	VELOCITY_4	FALLBEHIND	30	19	UP	FALLBEHIND	FALLBEHIND	2	FALSE
152	53	6	23	2	3	BACK_LEFT	VELOCITY_1	FALLBEHIND	30	23	UP	FALLBEHIND	FALLBEHIND	2	FALSE
153	53	6	23	2	6	BACK_LEFT	VELOCITY_2	FALLBEHIND	30	25	UP	FALLBEHIND	FALLBEHIND	2	FALSE
154	53	6	23	2	4	BACK_LEFT	VELOCITY_2	CATCHUP	30	37	DOWN	CATCHUP	CATCHUP	0	TRUE
155	53	6	23	2	7	BACK_LEFT	VELOCITY_3	CATCHUP	30	41	DOWN	CATCHUP	CATCHUP	0	TRUE
156	53	6	23	2	7	BACK_LEFT	VELOCITY_3	CATCHUP	30	41	DOWN	CATCHUP	CATCHUP	0	TRUE
157	53	6	23	2	10	BACK_LEFT	VELOCITY_4	CATCHUP	30	39	DOWN	CATCHUP	CATCHUP	0	TRUE
158	53	6	23	2	8	BACK_LEFT	VELOCITY_3	FALLBEHIND	30	5	UP	FALLBEHIND	FALLBEHIND	4	TRUE
159	53	6	23	2	1	BACK_LEFT	VELOCITY_1	CATCHUP	30	43	DOWN	CATCHUP	CATCHUP	0	TRUE
160	53	6	23	2	10	BACK_LEFT	VELOCITY_4	CATCHUP	30	39	DOWN	CATCHUP	CATCHUP	0	TRUE
161	53	6	23	2	10	BACK_LEFT	VELOCITY_4	CATCHUP	30	37	DOWN	CATCHUP	CATCHUP	0	TRUE
162	53	6	23	2	9	BACK_LEFT	VELOCITY_3	FALLBEHIND	30	25	UP	FALLBEHIND	FALLBEHIND	0	FALSE
163	53	6	23	2	1	BACK_LEFT	VELOCITY_1	CATCHUP	30	41	DOWN	CATCHUP	CATCHUP	0	TRUE
164	53	6	23	2	8	BACK_LEFT	VELOCITY_3	FALLBEHIND	30	5	UP	FALLBEHIND	FALLBEHIND	4	TRUE
165	53	6	23	2	6	BACK_LEFT	VELOCITY_2	FALLBEHIND	30	27	UP	CATCHUP	FALLBEHIND	3	FALSE
166	53	6	23	2	12	BACK_LEFT	VELOCITY_4	FALLBEHIND	30	21	UP	FALLBEHIND	FALLBEHIND	2	FALSE
167	53	6	23	2	9	BACK_LEFT	VELOCITY_3	FALLBEHIND	30	27	UP	FALLBEHIND	FALLBEHIND	0	FALSE
168	53	6	23	2	10	BACK_LEFT	VELOCITY_4	CATCHUP	30	37	DOWN	CATCHUP	CATCHUP	0	TRUE
169	53	6	23	2	11	BACK_LEFT	VELOCITY_4	FALLBEHIND	30	13	UP	FALLBEHIND	FALLBEHIND	4	TRUE
170	53	6	23	2	7	BACK_LEFT	VELOCITY_3	CATCHUP	30	39	DOWN	CATCHUP	CATCHUP	0	TRUE
171	53	6	23	2	11	BACK_LEFT	VELOCITY_4	FALLBEHIND	30	13	UP	FALLBEHIND	FALLBEHIND	4	TRUE
172	53	6	23	2	9	BACK_LEFT	VELOCITY_3	FALLBEHIND	30	29	UP	FALLBEHIND	FALLBEHIND	0	FALSE
173	53	6	23	2	3	BACK_LEFT	VELOCITY_1	FALLBEHIND	30	25	UP	FALLBEHIND	FALLBEHIND	2	FALSE
174	53	6	23	2	9	BACK_LEFT	VELOCITY_3	FALLBEHIND	30	31	UP	CATCHUP	FALLBEHIND	1	FALSE
175	53	6	23	2	12	BACK_LEFT	VELOCITY_4	FALLBEHIND	30	23	UP	FALLBEHIND	FALLBEHIND	2	FALSE
176	53	6	23	2	10	BACK_LEFT	VELOCITY_4	CATCHUP	30	35	DOWN	CATCHUP	CATCHUP	0	TRUE
177	53	6	23	2	9	BACK_LEFT	VELOCITY_3	FALLBEHIND	30	29	UP	FALLBEHIND	CATCHUP	2	FALSE
178	53	6	23	2	5	BACK_LEFT	VELOCITY_2	FALLBEHIND	30	17	UP	FALLBEHIND	FALLBEHIND	2	TRUE
179	53	6	23	2	11	BACK_LEFT	VELOCITY_4	FALLBEHIND	30	15	UP	FALLBEHIND	FALLBEHIND	4	TRUE
180	53	6	23	2	8	BACK_LEFT	VELOCITY_3	FALLBEHIND	30	7	UP	FALLBEHIND	FALLBEHIND	4	TRUE
181	53	6	23	2	3	BACK_LEFT	VELOCITY_1	FALLBEHIND	30	27	UP	FALLBEHIND	FALLBEHIND	2	FALSE
182	53	6	23	2	8	BACK_LEFT	VELOCITY_3	FALLBEHIND	30	7	UP	FALLBEHIND	FALLBEHIND	4	TRUE
183	53	6	23	2	5	BACK_LEFT	VELOCITY_2	FALLBEHIND	30	17	UP	FALLBEHIND	FALLBEHIND	2	TRUE
184	53	6	23	2	9	BACK_LEFT	VELOCITY_3	FALLBEHIND	30	31	UP	FALLBEHIND	FALLBEHIND	2	FALSE
185	53	6	23	2	12	BACK_LEFT	VELOCITY_4	FALLBEHIND	30	25	UP	FALLBEHIND	FALLBEHIND	2	FALSE
186	53	6	23	2	10	BACK_LEFT	VELOCITY_4	CATCHUP	30	35	DOWN	CATCHUP	CATCHUP	0	TRUE
187	53	6	23	2	11	BACK_LEFT	VELOCITY_4	FALLBEHIND	30	15	UP	FALLBEHIND	FALLBEHIND	4	TRUE
188	53	6	23	2	10	BACK_LEFT	VELOCITY_4	CATCHUP	30	33	DOWN	CATCHUP	CATCHUP	0	TRUE
189	53	6	23	2	12	BACK_LEFT	VELOCITY_4	FALLBEHIND	30	27	UP	CATCHUP	FALLBEHIND	3	FALSE
190	53	6	23	2	10	BACK_LEFT	VELOCITY_4	CATCHUP	30	33	DOWN	CATCHUP	CATCHUP	0	TRUE
191	53	6	23	2	9	BACK_LEFT	VELOCITY_3	FALLBEHIND	30	33	UP	CATCHUP	FALLBEHIND	3	FALSE
192	53	6	23	2	11	BACK_LEFT	VELOCITY_4	FALLBEHIND	30	17	UP	FALLBEHIND	FALLBEHIND	4	TRUE
193	53	6	23	2	9	BACK_LEFT	VELOCITY_3	FALLBEHIND	30	31	UP	CATCHUP	CATCHUP	3	FALSE
194	53	6	23	2	1	BACK_LEFT	VELOCITY_1	CATCHUP	30	41	DOWN	CATCHUP	CATCHUP	0	TRUE
195	53	6	23	2	3	BACK_LEFT	VELOCITY_1	FALLBEHIND	30	29	UP	FALLBEHIND	FALLBEHIND	2	FALSE
196	53	6	23	2	10	BACK_LEFT	VELOCITY_4	CATCHUP	30	31	DOWN	CATCHUP	CATCHUP	0	TRUE
197	53	6	23	2	8	BACK_LEFT	VELOCITY_3	FALLBEHIND	30	9	UP	FALLBEHIND	FALLBEHIND	4	TRUE
198	53	6	23	2	11	BACK_LEFT	VELOCITY_4	FALLBEHIND	30	17	UP	FALLBEHIND	FALLBEHIND	4	TRUE
199	53	6	23	2	2	BACK_LEFT	VELOCITY_1	FALLBEHIND	30	11	UP	FALLBEHIND	FALLBEHIND	2	TRUE
200	53	6	23	2	2	BACK_LEFT	VELOCITY_1	FALLBEHIND	30	13	UP	FALLBEHIND	FALLBEHIND	2	TRUE
201	53	6	23	2	11	BACK_LEFT	VELOCITY_4	FALLBEHIND	30	19	UP	FALLBEHIND	FALLBEHIND	4	TRUE
202	53	6	23	2	2	BACK_LEFT	VELOCITY_1	FALLBEHIND	30	13	UP	FALLBEHIND	FALLBEHIND	2	TRUE
203	53	6	23	2	5	BACK_LEFT	VELOCITY_2	FALLBEHIND	30	19	UP	FALLBEHIND	FALLBEHIND	2	TRUE
204	53	6	23	2	10	BACK_LEFT	VELOCITY_4	CATCHUP	30	31	DOWN	CATCHUP	CATCHUP	0	TRUE
205	53	6	23	2	10	BACK_LEFT	VELOCITY_4	CATCHUP	30	29	DOWN	CATCHUP	CATCHUP	0	TRUE
206	53	6	23	2	9	BACK_LEFT	VELOCITY_3	FALLBEHIND	30	29	UP	FALLBEHIND	CATCHUP	4	FALSE
207	53	6	23	2	2	BACK_LEFT	VELOCITY_1	FALLBEHIND	30	15	UP	FALLBEHIND	FALLBEHIND	2	TRUE
208	53	6	23	2	12	BACK_LEFT	VELOCITY_4	FALLBEHIND	30	25	UP	CATCHUP	CATCHUP	3	FALSE
209	53	6	23	2	2	BACK_LEFT	VELOCITY_1	FALLBEHIND	30	15	UP	FALLBEHIND	FALLBEHIND	2	TRUE
210	53	6	23	2	2	BACK_LEFT	VELOCITY_1	FALLBEHIND	30	17	UP	FALLBEHIND	FALLBEHIND	2	TRUE
211	53	6	23	2	11	BACK_LEFT	VELOCITY_4	FALLBEHIND	30	19	UP	FALLBEHIND	FALLBEHIND	4	TRUE
212	53	6	23	2	5	BACK_LEFT	VELOCITY_2	FALLBEHIND	30	19	UP	FALLBEHIND	FALLBEHIND	2	TRUE
213	53	6	23	2	7	BACK_LEFT	VELOCITY_3	CATCHUP	30	39	DOWN	CATCHUP	CATCHUP	0	TRUE
214	53	6	23	2	3	BACK_LEFT	VELOCITY_1	FALLBEHIND	30	31	UP	CATCHUP	FALLBEHIND	3	FALSE
215	53	6	23	2	3	BACK_LEFT	VELOCITY_1	FALLBEHIND	30	29	UP	CATCHUP	CATCHUP	3	FALSE
216	53	6	23	2	6	BACK_LEFT	VELOCITY_2	FALLBEHIND	30	25	UP	CATCHUP	CATCHUP	3	FALSE
217	53	6	23	2	5	BACK_LEFT	VELOCITY_2	FALLBEHIND	30	21	UP	FALLBEHIND	FALLBEHIND	2	TRUE
218	53	6	23	2	2	BACK_LEFT	VELOCITY_1	FALLBEHIND	30	17	UP	FALLBEHIND	FALLBEHIND	2	TRUE
219	53	6	23	2	3	BACK_LEFT	VELOCITY_1	FALLBEHIND	30	27	UP	FALLBEHIND	CATCHUP	4	FALSE
220	53	6	23	2	4	BACK_LEFT	VELOCITY_2	CATCHUP	30	37	DOWN	CATCHUP	CATCHUP	0	TRUE
221	53	6	23	2	9	BACK_LEFT	VELOCITY_3	FALLBEHIND	30	31	UP	CATCHUP	FALLBEHIND	5	FALSE
222	53	6	23	2	2	BACK_LEFT	VELOCITY_1	FALLBEHIND	30	19	UP	FALLBEHIND	FALLBEHIND	2	TRUE
223	53	6	23	2	8	BACK_LEFT	VELOCITY_3	FALLBEHIND	30	9	UP	FALLBEHIND	FALLBEHIND	4	TRUE
224	53	6	23	2	11	BACK_LEFT	VELOCITY_4	FALLBEHIND	30	21	UP	FALLBEHIND	FALLBEHIND	4	TRUE
225	53	6	23	2	11	BACK_LEFT	VELOCITY_4	FALLBEHIND	30	21	UP	FALLBEHIND	FALLBEHIND	4	TRUE
226	53	6	23	2	10	BACK_LEFT	VELOCITY_4	CATCHUP	30	29	DOWN	CATCHUP	CATCHUP	0	TRUE
227	53	6	23	2	9	BACK_LEFT	VELOCITY_3	FALLBEHIND	30	29	UP	CATCHUP	CATCHUP	5	FALSE
228	53	6	23	2	1	BACK_LEFT	VELOCITY_1	CATCHUP	30	39	DOWN	CATCHUP	CATCHUP	0	TRUE
229	53	6	23	2	2	BACK_LEFT	VELOCITY_1	FALLBEHIND	30	19	UP	FALLBEHIND	FALLBEHIND	2	TRUE
230	53	6	23	2	8	BACK_LEFT	VELOCITY_3	FALLBEHIND	30	11	UP	FALLBEHIND	FALLBEHIND	4	TRUE
231	53	6	23	2	4	BACK_LEFT	VELOCITY_2	CATCHUP	30	35	DOWN	CATCHUP	CATCHUP	0	TRUE
232	53	6	23	2	8	BACK_LEFT	VELOCITY_3	FALLBEHIND	30	11	UP	FALLBEHIND	FALLBEHIND	4	TRUE
233	53	6	23	2	5	BACK_LEFT	VELOCITY_2	FALLBEHIND	30	21	UP	FALLBEHIND	FALLBEHIND	2	TRUE
234	53	6	23	2	7	BACK_LEFT	VELOCITY_3	CATCHUP	30	37	DOWN	CATCHUP	CATCHUP	0	TRUE
235	53	6	23	2	10	BACK_LEFT	VELOCITY_4	CATCHUP	30	27	DOWN	CATCHUP	CATCHUP	0	TRUE
236	53	6	23	2	12	BACK_LEFT	VELOCITY_4	FALLBEHIND	30	23	UP	FALLBEHIND	CATCHUP	4	FALSE
237	53	6	23	2	1	BACK_LEFT	VELOCITY_1	CATCHUP	30	39	DOWN	CATCHUP	CATCHUP	0	TRUE
238	53	6	23	2	12	BACK_LEFT	VELOCITY_4	FALLBEHIND	30	25	UP	FALLBEHIND	FALLBEHIND	4	FALSE
239	53	6	23	2	4	BACK_LEFT	VELOCITY_2	CATCHUP	30	35	DOWN	CATCHUP	CATCHUP	0	TRUE
240	53	6	23	2	11	BACK_LEFT	VELOCITY_4	FALLBEHIND	30	23	UP	FALLBEHIND	FALLBEHIND	4	TRUE
241	53	6	23	2	6	BACK_LEFT	VELOCITY_2	FALLBEHIND	30	23	UP	FALLBEHIND	CATCHUP	4	FALSE
242	53	6	23	2	9	BACK_LEFT	VELOCITY_3	FALLBEHIND	30	27	UP	FALLBEHIND	CATCHUP	6	FALSE
243	53	6	23	2	4	BACK_LEFT	VELOCITY_2	CATCHUP	30	33	DOWN	FALLBEHIND	CATCHUP	1	TRUE
244	53	6	23	2	3	BACK_LEFT	VELOCITY_1	FALLBEHIND	30	29	UP	FALLBEHIND	FALLBEHIND	4	FALSE
245	53	6	23	2	10	BACK_LEFT	VELOCITY_4	CATCHUP	30	27	DOWN	FALLBEHIND	CATCHUP	1	TRUE
246	53	6	23	2	3	BACK_LEFT	VELOCITY_1	FALLBEHIND	30	31	UP	FALLBEHIND	FALLBEHIND	4	FALSE
247	53	6	23	2	5	BACK_LEFT	VELOCITY_2	FALLBEHIND	30	23	UP	FALLBEHIND	FALLBEHIND	2	TRUE
248	53	6	23	2	12	BACK_LEFT	VELOCITY_4	FALLBEHIND	30	27	UP	FALLBEHIND	FALLBEHIND	4	FALSE
249	53	6	23	2	5	BACK_LEFT	VELOCITY_2	FALLBEHIND	30	23	UP	FALLBEHIND	FALLBEHIND	2	TRUE
250	53	6	23	2	8	BACK_LEFT	VELOCITY_3	FALLBEHIND	30	13	UP	FALLBEHIND	FALLBEHIND	4	TRUE
251	53	6	23	2	12	BACK_LEFT	VELOCITY_4	FALLBEHIND	30	29	UP	CATCHUP	FALLBEHIND	5	FALSE
252	53	6	23	2	4	BACK_LEFT	VELOCITY_2	CATCHUP	30	35	DOWN	CATCHUP	FALLBEHIND	2	TRUE
253	53	6	23	2	4	BACK_LEFT	VELOCITY_2	CATCHUP	30	35	DOWN	CATCHUP	CATCHUP	2	TRUE
254	53	6	23	2	6	BACK_LEFT	VELOCITY_2	FALLBEHIND	30	25	UP	CATCHUP	FALLBEHIND	5	FALSE
255	53	6	23	2	2	BACK_LEFT	VELOCITY_1	FALLBEHIND	30	21	UP	FALLBEHIND	FALLBEHIND	2	TRUE
256	53	6	23	2	5	BACK_LEFT	VELOCITY_2	FALLBEHIND	30	25	UP	FALLBEHIND	FALLBEHIND	2	TRUE
257	53	6	23	2	9	BACK_LEFT	VELOCITY_3	FALLBEHIND	30	29	UP	FALLBEHIND	FALLBEHIND	6	FALSE
258	53	6	23	2	7	BACK_LEFT	VELOCITY_3	CATCHUP	30	37	DOWN	CATCHUP	CATCHUP	0	TRUE
259	53	6	23	2	3	BACK_LEFT	VELOCITY_1	FALLBEHIND	30	33	UP	CATCHUP	FALLBEHIND	5	FALSE
260	53	6	23	2	3	BACK_LEFT	VELOCITY_1	FALLBEHIND	30	31	UP	CATCHUP	CATCHUP	5	FALSE
261	53	6	23	2	11	BACK_LEFT	VELOCITY_4	FALLBEHIND	30	23	UP	FALLBEHIND	FALLBEHIND	4	TRUE
262	53	6	23	2	11	BACK_LEFT	VELOCITY_4	FALLBEHIND	30	25	UP	FALLBEHIND	FALLBEHIND	4	TRUE
263	53	6	23	2	2	BACK_LEFT	VELOCITY_1	FALLBEHIND	30	21	UP	FALLBEHIND	FALLBEHIND	2	TRUE
264	53	6	23	2	12	BACK_LEFT	VELOCITY_4	FALLBEHIND	30	27	UP	FALLBEHIND	CATCHUP	6	FALSE
265	53	6	23	2	6	BACK_LEFT	VELOCITY_2	FALLBEHIND	30	23	UP	FALLBEHIND	CATCHUP	6	FALSE
266	53	6	23	2	6	BACK_LEFT	VELOCITY_2	FALLBEHIND	30	25	UP	FALLBEHIND	FALLBEHIND	6	FALSE
267	53	6	23	2	7	BACK_LEFT	VELOCITY_3	CATCHUP	30	35	DOWN	CATCHUP	CATCHUP	0	TRUE
268	53	6	23	2	5	BACK_LEFT	VELOCITY_2	FALLBEHIND	30	25	UP	FALLBEHIND	FALLBEHIND	2	TRUE
269	53	6	23	2	8	BACK_LEFT	VELOCITY_3	FALLBEHIND	30	13	UP	FALLBEHIND	FALLBEHIND	4	TRUE
270	53	6	23	2	6	BACK_LEFT	VELOCITY_2	FALLBEHIND	30	27	UP	CATCHUP	FALLBEHIND	7	FALSE
271	53	6	23	2	10	BACK_LEFT	VELOCITY_4	CATCHUP	30	29	DOWN	CATCHUP	FALLBEHIND	2	TRUE
272	53	6	23	2	2	BACK_LEFT	VELOCITY_1	FALLBEHIND	30	23	UP	FALLBEHIND	FALLBEHIND	2	TRUE
273	53	6	23	2	4	BACK_LEFT	VELOCITY_2	CATCHUP	30	33	DOWN	CATCHUP	CATCHUP	2	TRUE
274	53	6	23	2	8	BACK_LEFT	VELOCITY_3	FALLBEHIND	30	15	UP	FALLBEHIND	FALLBEHIND	4	TRUE
275	53	6	23	2	3	BACK_LEFT	VELOCITY_1	FALLBEHIND	30	29	UP	CATCHUP	CATCHUP	5	FALSE
276	53	6	23	2	5	BACK_LEFT	VELOCITY_2	FALLBEHIND	30	27	UP	CATCHUP	FALLBEHIND	3	TRUE
277	53	6	23	2	8	BACK_LEFT	VELOCITY_3	FALLBEHIND	30	15	UP	FALLBEHIND	FALLBEHIND	4	TRUE
278	53	6	23	2	6	BACK_LEFT	VELOCITY_2	FALLBEHIND	30	25	UP	FALLBEHIND	CATCHUP	0	FALSE
279	53	6	23	2	6	BACK_LEFT	VELOCITY_2	FALLBEHIND	30	26	UP	FALLBEHIND	FALLBEHIND	0	FALSE
280	53	6	23	2	11	BACK_LEFT	VELOCITY_4	FALLBEHIND	30	25	UP	CATCHUP	FALLBEHIND	5	TRUE
281	53	6	23	2	12	BACK_LEFT	VELOCITY_4	FALLBEHIND	30	29	UP	CATCHUP	FALLBEHIND	7	FALSE
282	53	6	23	2	12	BACK_LEFT	VELOCITY_4	FALLBEHIND	30	27	UP	CATCHUP	CATCHUP	7	FALSE
283	53	6	23	2	5	BACK_LEFT	VELOCITY_2	FALLBEHIND	30	25	UP	CATCHUP	CATCHUP	3	TRUE
284	53	6	23	2	10	BACK_LEFT	VELOCITY_4	CATCHUP	30	29	DOWN	CATCHUP	CATCHUP	2	TRUE
285	53	6	23	2	3	BACK_LEFT	VELOCITY_1	FALLBEHIND	30	27	UP	CATCHUP	CATCHUP	5	FALSE
286	53	6	23	2	3	BACK_LEFT	VELOCITY_1	FALLBEHIND	30	25	UP	FALLBEHIND	CATCHUP	6	FALSE
287	53	6	23	2	4	BACK_LEFT	VELOCITY_2	CATCHUP	30	33	DOWN	CATCHUP	CATCHUP	2	TRUE
288	53	6	23	2	9	BACK_LEFT	VELOCITY_3	FALLBEHIND	30	31	UP	CATCHUP	FALLBEHIND	7	FALSE
289	53	6	23	2	2	BACK_LEFT	VELOCITY_1	FALLBEHIND	30	23	UP	FALLBEHIND	FALLBEHIND	2	TRUE
290	53	6	23	2	2	BACK_LEFT	VELOCITY_1	FALLBEHIND	30	25	UP	FALLBEHIND	FALLBEHIND	2	TRUE
291	53	6	23	2	2	BACK_LEFT	VELOCITY_1	FALLBEHIND	30	25	UP	CATCHUP	FALLBEHIND	3	TRUE
292	53	6	23	2	4	BACK_LEFT	VELOCITY_2	CATCHUP	30	31	DOWN	CATCHUP	CATCHUP	2	TRUE
293	53	6	23	2	8	BACK_LEFT	VELOCITY_3	FALLBEHIND	30	17	UP	FALLBEHIND	FALLBEHIND	4	TRUE
294	53	6	23	2	1	BACK_LEFT	VELOCITY_1	CATCHUP	30	37	DOWN	CATCHUP	CATCHUP	0	TRUE
295	53	6	23	2	2	BACK_LEFT	VELOCITY_1	FALLBEHIND	30	23	UP	FALLBEHIND	CATCHUP	4	TRUE
296	53	6	23	2	8	BACK_LEFT	VELOCITY_3	FALLBEHIND	30	17	UP	FALLBEHIND	FALLBEHIND	4	TRUE
297	53	6	23	2	3	BACK_LEFT	VELOCITY_1	FALLBEHIND	30	27	UP	CATCHUP	FALLBEHIND	7	FALSE
298	53	6	23	2	4	BACK_LEFT	VELOCITY_2	CATCHUP	30	31	DOWN	CATCHUP	CATCHUP	2	TRUE
299	53	6	23	2	5	BACK_LEFT	VELOCITY_2	FALLBEHIND	30	23	UP	FALLBEHIND	CATCHUP	4	TRUE
300	53	6	23	2	6	BACK_LEFT	VELOCITY_2	FALLBEHIND	30	27	UP	CATCHUP	FALLBEHIND	1	FALSE
301	53	6	23	2	11	BACK_LEFT	VELOCITY_4	FALLBEHIND	30	23	UP	CATCHUP	CATCHUP	5	TRUE
302	53	6	23	2	7	BACK_LEFT	VELOCITY_3	CATCHUP	30	35	DOWN	CATCHUP	CATCHUP	0	TRUE
303	53	6	23	2	3	BACK_LEFT	VELOCITY_1	FALLBEHIND	30	25	UP	FALLBEHIND	CATCHUP	0	FALSE
304	53	6	23	2	12	BACK_LEFT	VELOCITY_4	FALLBEHIND	30	25	UP	CATCHUP	CATCHUP	7	FALSE
305	53	6	23	2	7	BACK_LEFT	VELOCITY_3	CATCHUP	30	33	DOWN	CATCHUP	CATCHUP	0	TRUE
306	53	6	23	2	7	BACK_LEFT	VELOCITY_3	CATCHUP	30	33	DOWN	CATCHUP	CATCHUP	0	TRUE
307	53	6	23	2	3	BACK_LEFT	VELOCITY_1	FALLBEHIND	30	26	UP	FALLBEHIND	FALLBEHIND	0	FALSE
308	53	6	23	2	6	BACK_LEFT	VELOCITY_2	FALLBEHIND	30	26	UP	FALLBEHIND	CATCHUP	2	FALSE
309	53	6	23	2	3	BACK_LEFT	VELOCITY_1	FALLBEHIND	30	27	UP	FALLBEHIND	FALLBEHIND	0	FALSE
310	53	6	23	2	6	BACK_LEFT	VELOCITY_2	FALLBEHIND	30	27	UP	CATCHUP	FALLBEHIND	3	FALSE
311	53	6	23	2	11	BACK_LEFT	VELOCITY_4	FALLBEHIND	30	21	UP	CATCHUP	CATCHUP	5	TRUE
312	53	6	23	2	2	BACK_LEFT	VELOCITY_1	FALLBEHIND	30	23	UP	FALLBEHIND	FALLBEHIND	4	TRUE
313	53	6	23	2	8	BACK_LEFT	VELOCITY_3	FALLBEHIND	30	19	UP	FALLBEHIND	FALLBEHIND	4	TRUE
314	53	6	23	2	6	BACK_LEFT	VELOCITY_2	FALLBEHIND	30	26	UP	FALLBEHIND	CATCHUP	4	FALSE
315	53	6	23	2	2	BACK_LEFT	VELOCITY_1	FALLBEHIND	30	25	UP	CATCHUP	FALLBEHIND	5	TRUE
316	53	6	23	2	10	BACK_LEFT	VELOCITY_4	CATCHUP	30	27	DOWN	CATCHUP	CATCHUP	2	TRUE
317	53	6	23	2	12	BACK_LEFT	VELOCITY_4	FALLBEHIND	30	23	UP	FALLBEHIND	CATCHUP	0	FALSE
318	53	6	23	2	10	BACK_LEFT	VELOCITY_4	CATCHUP	30	27	DOWN	CATCHUP	CATCHUP	2	TRUE
319	53	6	23	2	7	BACK_LEFT	VELOCITY_3	CATCHUP	30	31	DOWN	FALLBEHIND	CATCHUP	1	TRUE
320	53	6	23	2	7	BACK_LEFT	VELOCITY_3	CATCHUP	30	33	DOWN	CATCHUP	FALLBEHIND	2	TRUE
321	53	6	23	2	2	BACK_LEFT	VELOCITY_1	FALLBEHIND	30	23	UP	FALLBEHIND	CATCHUP	6	TRUE
322	53	6	23	2	1	BACK_LEFT	VELOCITY_1	CATCHUP	30	37	DOWN	CATCHUP	CATCHUP	0	TRUE
323	53	6	23	2	4	BACK_LEFT	VELOCITY_2	CATCHUP	30	29	DOWN	CATCHUP	CATCHUP	2	TRUE
324	53	6	23	2	3	BACK_LEFT	VELOCITY_1	FALLBEHIND	30	28	UP	CATCHUP	FALLBEHIND	1	FALSE
325	53	6	23	2	1	BACK_LEFT	VELOCITY_1	CATCHUP	30	35	DOWN	CATCHUP	CATCHUP	0	TRUE
326	53	6	23	2	7	BACK_LEFT	VELOCITY_3	CATCHUP	30	33	DOWN	CATCHUP	CATCHUP	2	TRUE
327	53	6	23	2	12	BACK_LEFT	VELOCITY_4	FALLBEHIND	30	24	UP	CATCHUP	FALLBEHIND	1	FALSE
328	53	6	23	2	4	BACK_LEFT	VELOCITY_2	CATCHUP	30	29	DOWN	CATCHUP	CATCHUP	2	TRUE
329	53	6	23	2	4	BACK_LEFT	VELOCITY_2	CATCHUP	30	27	DOWN	CATCHUP	CATCHUP	2	TRUE
330	53	6	23	2	7	BACK_LEFT	VELOCITY_3	CATCHUP	30	31	DOWN	CATCHUP	CATCHUP	2	TRUE
331	53	6	23	2	2	BACK_LEFT	VELOCITY_1	FALLBEHIND	30	23	UP	FALLBEHIND	FALLBEHIND	6	TRUE
332	53	6	23	2	6	BACK_LEFT	VELOCITY_2	FALLBEHIND	30	27	UP	FALLBEHIND	FALLBEHIND	4	FALSE
333	53	6	23	2	9	BACK_LEFT	VELOCITY_3	FALLBEHIND	30	29	UP	CATCHUP	CATCHUP	7	FALSE
334	53	6	23	2	4	BACK_LEFT	VELOCITY_2	CATCHUP	30	27	DOWN	CATCHUP	CATCHUP	2	TRUE
335	53	6	23	2	9	BACK_LEFT	VELOCITY_3	FALLBEHIND	30	27	UP	CATCHUP	CATCHUP	7	FALSE
336	53	6	23	2	6	BACK_LEFT	VELOCITY_2	FALLBEHIND	30	28	UP	CATCHUP	FALLBEHIND	5	FALSE
337	53	6	23	2	4	BACK_LEFT	VELOCITY_2	CATCHUP	30	25	DOWN	CATCHUP	CATCHUP	2	TRUE
338	53	6	23	2	10	BACK_LEFT	VELOCITY_4	CATCHUP	30	25	DOWN	CATCHUP	CATCHUP	2	TRUE
339	53	6	23	2	4	BACK_LEFT	VELOCITY_2	CATCHUP	30	25	DOWN	CATCHUP	CATCHUP	2	TRUE
340	53	6	23	2	4	BACK_LEFT	VELOCITY_2	CATCHUP	30	23	DOWN	FALLBEHIND	CATCHUP	3	TRUE
341	53	6	23	2	7	BACK_LEFT	VELOCITY_3	CATCHUP	30	31	DOWN	CATCHUP	CATCHUP	2	TRUE
342	53	6	23	2	1	BACK_LEFT	VELOCITY_1	CATCHUP	30	35	DOWN	CATCHUP	CATCHUP	0	TRUE
343	53	6	23	2	7	BACK_LEFT	VELOCITY_3	CATCHUP	30	29	DOWN	CATCHUP	CATCHUP	2	TRUE
344	53	6	23	2	8	BACK_LEFT	VELOCITY_3	FALLBEHIND	30	19	UP	FALLBEHIND	FALLBEHIND	4	TRUE
345	53	6	23	2	12	BACK_LEFT	VELOCITY_4	FALLBEHIND	30	23	UP	CATCHUP	CATCHUP	1	FALSE
346	53	6	23	2	9	BACK_LEFT	VELOCITY_3	FALLBEHIND	30	25	UP	CATCHUP	CATCHUP	7	FALSE
347	53	6	23	2	10	BACK_LEFT	VELOCITY_4	CATCHUP	30	25	DOWN	CATCHUP	CATCHUP	2	TRUE
348	53	6	23	2	10	BACK_LEFT	VELOCITY_4	CATCHUP	30	23	DOWN	CATCHUP	CATCHUP	2	TRUE
349	53	6	23	2	4	BACK_LEFT	VELOCITY_2	CATCHUP	30	25	DOWN	FALLBEHIND	FALLBEHIND	3	TRUE
350	53	6	23	2	5	BACK_LEFT	VELOCITY_2	FALLBEHIND	30	23	UP	FALLBEHIND	FALLBEHIND	4	TRUE
351	53	6	23	2	4	BACK_LEFT	VELOCITY_2	CATCHUP	30	27	DOWN	FALLBEHIND	FALLBEHIND	3	TRUE
352	53	6	23	2	12	BACK_LEFT	VELOCITY_4	FALLBEHIND	30	22	UP	CATCHUP	CATCHUP	1	FALSE
353	53	6	23	2	12	BACK_LEFT	VELOCITY_4	FALLBEHIND	30	21	UP	CATCHUP	CATCHUP	1	FALSE
354	53	6	23	2	8	BACK_LEFT	VELOCITY_3	FALLBEHIND	30	21	UP	FALLBEHIND	FALLBEHIND	4	TRUE
355	53	6	23	2	12	BACK_LEFT	VELOCITY_4	FALLBEHIND	30	20	UP	FALLBEHIND	CATCHUP	2	FALSE
356	53	6	23	2	1	BACK_LEFT	VELOCITY_1	CATCHUP	30	33	DOWN	CATCHUP	CATCHUP	0	TRUE
357	53	6	23	2	8	BACK_LEFT	VELOCITY_3	FALLBEHIND	30	21	UP	FALLBEHIND	FALLBEHIND	4	TRUE
358	53	6	23	2	2	BACK_LEFT	VELOCITY_1	FALLBEHIND	30	25	UP	FALLBEHIND	FALLBEHIND	6	TRUE
359	53	6	23	2	8	BACK_LEFT	VELOCITY_3	FALLBEHIND	30	23	UP	FALLBEHIND	FALLBEHIND	4	TRUE
360	53	6	23	2	7	BACK_LEFT	VELOCITY_3	CATCHUP	30	29	DOWN	CATCHUP	CATCHUP	2	TRUE
361	53	6	23	2	2	BACK_LEFT	VELOCITY_1	FALLBEHIND	30	25	UP	CATCHUP	FALLBEHIND	7	TRUE
362	53	6	23	2	11	BACK_LEFT	VELOCITY_4	FALLBEHIND	30	19	UP	CATCHUP	CATCHUP	5	TRUE
363	53	6	23	2	6	BACK_LEFT	VELOCITY_2	FALLBEHIND	30	27	UP	CATCHUP	CATCHUP	5	FALSE
364	53	6	23	2	5	BACK_LEFT	VELOCITY_2	FALLBEHIND	30	25	UP	CATCHUP	FALLBEHIND	5	TRUE
365	53	6	23	2	3	BACK_LEFT	VELOCITY_1	FALLBEHIND	30	27	UP	CATCHUP	CATCHUP	1	FALSE
366	53	6	23	2	7	BACK_LEFT	VELOCITY_3	CATCHUP	30	27	DOWN	CATCHUP	CATCHUP	2	TRUE
367	53	6	23	2	7	BACK_LEFT	VELOCITY_3	CATCHUP	30	27	DOWN	FALLBEHIND	CATCHUP	3	TRUE
368	53	6	23	2	8	BACK_LEFT	VELOCITY_3	FALLBEHIND	30	23	UP	FALLBEHIND	FALLBEHIND	4	TRUE
369	53	6	23	2	5	BACK_LEFT	VELOCITY_2	FALLBEHIND	30	23	UP	FALLBEHIND	CATCHUP	6	TRUE
370	53	6	23	2	7	BACK_LEFT	VELOCITY_3	CATCHUP	30	29	DOWN	CATCHUP	FALLBEHIND	4	TRUE
371	53	6	23	2	11	BACK_LEFT	VELOCITY_4	FALLBEHIND	30	17	UP	FALLBEHIND	CATCHUP	6	TRUE
372	53	6	23	2	2	BACK_LEFT	VELOCITY_1	FALLBEHIND	30	23	UP	FALLBEHIND	CATCHUP	0	TRUE
373	53	6	23	2	10	BACK_LEFT	VELOCITY_4	CATCHUP	30	23	DOWN	CATCHUP	CATCHUP	2	TRUE
374	53	6	23	2	2	BACK_LEFT	VELOCITY_1	FALLBEHIND	30	23	UP	FALLBEHIND	FALLBEHIND	0	TRUE
375	53	6	23	2	8	BACK_LEFT	VELOCITY_3	FALLBEHIND	30	25	UP	FALLBEHIND	FALLBEHIND	4	TRUE
376	53	6	23	2	7	BACK_LEFT	VELOCITY_3	CATCHUP	30	29	DOWN	CATCHUP	CATCHUP	4	TRUE
377	53	6	23	2	1	BACK_LEFT	VELOCITY_1	CATCHUP	30	33	DOWN	CATCHUP	CATCHUP	0	TRUE
378	53	6	23	2	6	BACK_LEFT	VELOCITY_2	FALLBEHIND	30	26	UP	FALLBEHIND	CATCHUP	6	FALSE
379	53	6	23	2	10	BACK_LEFT	VELOCITY_4	CATCHUP	30	21	DOWN	CATCHUP	CATCHUP	2	TRUE
380	53	6	23	2	8	BACK_LEFT	VELOCITY_3	FALLBEHIND	30	25	UP	FALLBEHIND	FALLBEHIND	4	TRUE
381	53	6	23	2	10	BACK_LEFT	VELOCITY_4	CATCHUP	30	21	DOWN	CATCHUP	CATCHUP	2	TRUE
382	53	6	23	2	9	BACK_LEFT	VELOCITY_3	FALLBEHIND	30	23	UP	FALLBEHIND	CATCHUP	0	FALSE
383	53	6	23	2	7	BACK_LEFT	VELOCITY_3	CATCHUP	30	27	DOWN	FALLBEHIND	CATCHUP	5	TRUE
384	53	6	23	2	1	BACK_LEFT	VELOCITY_1	CATCHUP	30	31	DOWN	CATCHUP	CATCHUP	0	TRUE
385	53	6	23	2	11	BACK_LEFT	VELOCITY_4	FALLBEHIND	30	17	UP	CATCHUP	FALLBEHIND	7	TRUE
386	53	6	23	2	2	BACK_LEFT	VELOCITY_1	FALLBEHIND	30	24	UP	FALLBEHIND	FALLBEHIND	0	TRUE
387	53	6	23	2	8	BACK_LEFT	VELOCITY_3	FALLBEHIND	30	27	UP	CATCHUP	FALLBEHIND	5	TRUE
388	53	6	23	2	7	BACK_LEFT	VELOCITY_3	CATCHUP	30	29	DOWN	FALLBEHIND	FALLBEHIND	5	TRUE
389	53	6	23	2	5	BACK_LEFT	VELOCITY_2	FALLBEHIND	30	23	UP	FALLBEHIND	FALLBEHIND	6	TRUE
390	53	6	23	2	1	BACK_LEFT	VELOCITY_1	CATCHUP	30	31	DOWN	CATCHUP	CATCHUP	0	TRUE
391	53	6	23	2	9	BACK_LEFT	VELOCITY_3	FALLBEHIND	30	24	UP	CATCHUP	FALLBEHIND	1	FALSE
392	53	6	23	2	11	BACK_LEFT	VELOCITY_4	FALLBEHIND	30	15	UP	CATCHUP	CATCHUP	7	TRUE
393	53	6	23	2	9	BACK_LEFT	VELOCITY_3	FALLBEHIND	30	23	UP	CATCHUP	CATCHUP	1	FALSE
394	53	6	23	2	5	BACK_LEFT	VELOCITY_2	FALLBEHIND	30	25	UP	CATCHUP	FALLBEHIND	7	TRUE
395	53	6	23	2	7	BACK_LEFT	VELOCITY_3	CATCHUP	30	31	DOWN	CATCHUP	FALLBEHIND	6	TRUE
396	53	6	23	2	10	BACK_LEFT	VELOCITY_4	CATCHUP	30	19	DOWN	CATCHUP	CATCHUP	2	TRUE
397	53	6	23	2	1	BACK_LEFT	VELOCITY_1	CATCHUP	30	29	DOWN	CATCHUP	CATCHUP	0	TRUE
398	53	6	23	2	2	BACK_LEFT	VELOCITY_1	FALLBEHIND	30	24	UP	CATCHUP	FALLBEHIND	1	TRUE
399	53	6	23	2	10	BACK_LEFT	VELOCITY_4	CATCHUP	30	19	DOWN	CATCHUP	CATCHUP	2	TRUE
400	53	6	23	2	10	BACK_LEFT	VELOCITY_4	CATCHUP	30	17	DOWN	CATCHUP	CATCHUP	2	TRUE
401	53	6	23	2	12	BACK_LEFT	VELOCITY_4	FALLBEHIND	30	21	UP	CATCHUP	FALLBEHIND	3	FALSE
402	53	6	23	2	7	BACK_LEFT	VELOCITY_3	CATCHUP	30	31	DOWN	CATCHUP	CATCHUP	6	TRUE
403	53	6	23	2	2	BACK_LEFT	VELOCITY_1	FALLBEHIND	30	23	UP	FALLBEHIND	CATCHUP	2	TRUE
404	53	6	23	2	8	BACK_LEFT	VELOCITY_3	FALLBEHIND	30	25	UP	FALLBEHIND	CATCHUP	6	TRUE
405	53	6	23	2	11	BACK_LEFT	VELOCITY_4	FALLBEHIND	30	13	UP	FALLBEHIND	CATCHUP	0	TRUE
406	53	6	23	2	3	BACK_LEFT	VELOCITY_1	FALLBEHIND	30	26	UP	FALLBEHIND	CATCHUP	2	FALSE
407	53	6	23	2	4	BACK_LEFT	VELOCITY_2	CATCHUP	30	29	DOWN	CATCHUP	FALLBEHIND	4	TRUE
408	53	6	23	2	12	BACK_LEFT	VELOCITY_4	FALLBEHIND	30	20	UP	CATCHUP	CATCHUP	3	FALSE
409	53	6	23	2	9	BACK_LEFT	VELOCITY_3	FALLBEHIND	30	22	UP	CATCHUP	CATCHUP	1	FALSE
410	53	6	23	2	11	BACK_LEFT	VELOCITY_4	FALLBEHIND	30	13	UP	FALLBEHIND	FALLBEHIND	0	TRUE
411	53	6	23	2	4	BACK_LEFT	VELOCITY_2	CATCHUP	30	29	DOWN	CATCHUP	CATCHUP	4	TRUE
412	53	6	23	2	7	BACK_LEFT	VELOCITY_3	CATCHUP	30	29	DOWN	CATCHUP	CATCHUP	6	TRUE
413	53	6	23	2	9	BACK_LEFT	VELOCITY_3	FALLBEHIND	30	21	UP	CATCHUP	CATCHUP	1	FALSE
414	53	6	23	2	5	BACK_LEFT	VELOCITY_2	FALLBEHIND	30	23	UP	FALLBEHIND	CATCHUP	0	TRUE
415	53	6	23	2	12	BACK_LEFT	VELOCITY_4	FALLBEHIND	30	19	UP	FALLBEHIND	CATCHUP	4	FALSE
416	53	6	23	2	6	BACK_LEFT	VELOCITY_2	FALLBEHIND	30	27	UP	FALLBEHIND	FALLBEHIND	6	FALSE
417	53	6	23	2	3	BACK_LEFT	VELOCITY_1	FALLBEHIND	30	27	UP	CATCHUP	FALLBEHIND	3	FALSE
418	53	6	23	2	1	BACK_LEFT	VELOCITY_1	CATCHUP	30	29	DOWN	CATCHUP	CATCHUP	0	TRUE
419	53	6	23	2	9	BACK_LEFT	VELOCITY_3	FALLBEHIND	30	20	UP	FALLBEHIND	CATCHUP	2	FALSE
420	53	6	23	2	12	BACK_LEFT	VELOCITY_4	FALLBEHIND	30	20	UP	FALLBEHIND	FALLBEHIND	4	FALSE
421	53	6	23	2	5	BACK_LEFT	VELOCITY_2	FALLBEHIND	30	23	UP	FALLBEHIND	FALLBEHIND	0	TRUE
422	53	6	23	2	12	BACK_LEFT	VELOCITY_4	FALLBEHIND	30	21	UP	CATCHUP	FALLBEHIND	5	FALSE
423	53	6	23	2	5	BACK_LEFT	VELOCITY_2	FALLBEHIND	30	24	UP	FALLBEHIND	FALLBEHIND	0	TRUE
424	53	6	23	2	12	BACK_LEFT	VELOCITY_4	FALLBEHIND	30	20	UP	CATCHUP	CATCHUP	5	FALSE
425	53	6	23	2	10	BACK_LEFT	VELOCITY_4	CATCHUP	30	17	DOWN	FALLBEHIND	CATCHUP	3	TRUE
426	53	6	23	2	7	BACK_LEFT	VELOCITY_3	CATCHUP	30	29	DOWN	CATCHUP	CATCHUP	6	TRUE
427	53	6	23	2	10	BACK_LEFT	VELOCITY_4	CATCHUP	30	19	DOWN	FALLBEHIND	FALLBEHIND	3	TRUE
428	53	6	23	2	9	BACK_LEFT	VELOCITY_3	FALLBEHIND	30	21	UP	FALLBEHIND	FALLBEHIND	2	FALSE
429	53	6	23	2	6	BACK_LEFT	VELOCITY_2	FALLBEHIND	30	28	UP	CATCHUP	FALLBEHIND	7	FALSE
430	53	6	23	2	8	BACK_LEFT	VELOCITY_3	FALLBEHIND	30	25	UP	CATCHUP	FALLBEHIND	7	TRUE
431	53	6	23	2	11	BACK_LEFT	VELOCITY_4	FALLBEHIND	30	14	UP	FALLBEHIND	FALLBEHIND	0	TRUE
432	53	6	23	2	1	BACK_LEFT	VELOCITY_1	CATCHUP	30	27	DOWN	FALLBEHIND	CATCHUP	1	TRUE
433	53	6	23	2	2	BACK_LEFT	VELOCITY_1	FALLBEHIND	30	23	UP	FALLBEHIND	FALLBEHIND	2	TRUE
434	53	6	23	2	4	BACK_LEFT	VELOCITY_2	CATCHUP	30	27	DOWN	CATCHUP	CATCHUP	4	TRUE
435	53	6	23	2	9	BACK_LEFT	VELOCITY_3	FALLBEHIND	30	22	UP	FALLBEHIND	FALLBEHIND	2	FALSE
436	53	6	23	2	1	BACK_LEFT	VELOCITY_1	CATCHUP	30	29	DOWN	FALLBEHIND	FALLBEHIND	1	TRUE
437	53	6	23	2	2	BACK_LEFT	VELOCITY_1	FALLBEHIND	30	24	UP	FALLBEHIND	FALLBEHIND	2	TRUE
438	53	6	23	2	4	BACK_LEFT	VELOCITY_2	CATCHUP	30	27	DOWN	CATCHUP	CATCHUP	4	TRUE
439	53	6	23	2	4	BACK_LEFT	VELOCITY_2	CATCHUP	30	25	DOWN	CATCHUP	CATCHUP	4	TRUE
440	53	6	23	2	11	BACK_LEFT	VELOCITY_4	FALLBEHIND	30	14	UP	FALLBEHIND	FALLBEHIND	0	TRUE
441	53	6	23	2	11	BACK_LEFT	VELOCITY_4	FALLBEHIND	30	15	UP	FALLBEHIND	FALLBEHIND	0	TRUE
442	53	6	23	2	5	BACK_LEFT	VELOCITY_2	FALLBEHIND	30	24	UP	FALLBEHIND	FALLBEHIND	0	TRUE
443	53	6	23	2	9	BACK_LEFT	VELOCITY_3	FALLBEHIND	30	23	UP	CATCHUP	FALLBEHIND	3	FALSE
444	53	6	23	2	6	BACK_LEFT	VELOCITY_2	FALLBEHIND	30	27	UP	CATCHUP	CATCHUP	7	FALSE
445	53	6	23	2	10	BACK_LEFT	VELOCITY_4	CATCHUP	30	21	DOWN	FALLBEHIND	FALLBEHIND	3	TRUE
446	53	6	23	2	7	BACK_LEFT	VELOCITY_3	CATCHUP	30	27	DOWN	CATCHUP	CATCHUP	6	TRUE
447	53	6	23	2	11	BACK_LEFT	VELOCITY_4	FALLBEHIND	30	15	UP	FALLBEHIND	FALLBEHIND	0	TRUE
448	53	6	23	2	5	BACK_LEFT	VELOCITY_2	FALLBEHIND	30	25	UP	CATCHUP	FALLBEHIND	1	TRUE
449	53	6	23	2	12	BACK_LEFT	VELOCITY_4	FALLBEHIND	30	19	UP	FALLBEHIND	CATCHUP	6	FALSE
450	53	6	23	2	3	BACK_LEFT	VELOCITY_1	FALLBEHIND	30	26	UP	CATCHUP	CATCHUP	3	FALSE
451	53	6	23	2	12	BACK_LEFT	VELOCITY_4	FALLBEHIND	30	20	UP	CATCHUP	FALLBEHIND	7	FALSE
452	53	6	23	2	12	BACK_LEFT	VELOCITY_4	FALLBEHIND	30	19	UP	CATCHUP	CATCHUP	7	FALSE
453	53	6	23	2	1	BACK_LEFT	VELOCITY_1	CATCHUP	30	31	DOWN	CATCHUP	FALLBEHIND	2	TRUE
454	53	6	23	2	2	BACK_LEFT	VELOCITY_1	FALLBEHIND	30	24	UP	FALLBEHIND	FALLBEHIND	2	TRUE
455	53	6	23	2	8	BACK_LEFT	VELOCITY_3	FALLBEHIND	30	23	UP	CATCHUP	CATCHUP	7	TRUE
456	53	6	23	2	12	BACK_LEFT	VELOCITY_4	FALLBEHIND	30	18	UP	FALLBEHIND	CATCHUP	8	FALSE
457	53	6	23	2	9	BACK_LEFT	VELOCITY_3	FALLBEHIND	30	22	UP	FALLBEHIND	CATCHUP	4	FALSE
458	53	6	23	2	11	BACK_LEFT	VELOCITY_4	FALLBEHIND	30	16	UP	FALLBEHIND	FALLBEHIND	0	TRUE
459	53	6	23	2	9	BACK_LEFT	VELOCITY_3	FALLBEHIND	30	23	UP	FALLBEHIND	FALLBEHIND	4	FALSE
460	53	6	23	2	10	BACK_LEFT	VELOCITY_4	CATCHUP	30	23	DOWN	FALLBEHIND	FALLBEHIND	3	TRUE
461	53	6	23	2	2	BACK_LEFT	VELOCITY_1	FALLBEHIND	30	25	UP	FALLBEHIND	FALLBEHIND	2	TRUE
462	53	6	23	2	6	BACK_LEFT	VELOCITY_2	FALLBEHIND	30	26	UP	CATCHUP	CATCHUP	7	FALSE
463	53	6	23	2	7	BACK_LEFT	VELOCITY_3	CATCHUP	30	27	DOWN	FALLBEHIND	CATCHUP	7	TRUE
464	53	6	23	2	11	BACK_LEFT	VELOCITY_4	FALLBEHIND	30	16	UP	FALLBEHIND	FALLBEHIND	0	TRUE
465	53	6	23	2	3	BACK_LEFT	VELOCITY_1	FALLBEHIND	30	25	UP	CATCHUP	CATCHUP	3	FALSE
466	53	6	23	2	5	BACK_LEFT	VELOCITY_2	FALLBEHIND	30	24	UP	FALLBEHIND	CATCHUP	2	TRUE
467	53	6	23	2	9	BACK_LEFT	VELOCITY_3	FALLBEHIND	30	24	UP	FALLBEHIND	FALLBEHIND	4	FALSE
468	53	6	23	2	2	BACK_LEFT	VELOCITY_1	FALLBEHIND	30	25	UP	FALLBEHIND	FALLBEHIND	2	TRUE
469	53	6	23	2	11	BACK_LEFT	VELOCITY_4	FALLBEHIND	30	17	UP	FALLBEHIND	FALLBEHIND	0	TRUE
470	53	6	23	2	3	BACK_LEFT	VELOCITY_1	FALLBEHIND	30	24	UP	FALLBEHIND	CATCHUP	4	FALSE
471	53	6	23	2	2	BACK_LEFT	VELOCITY_1	FALLBEHIND	30	26	UP	CATCHUP	FALLBEHIND	3	TRUE
472	53	6	23	2	11	BACK_LEFT	VELOCITY_4	FALLBEHIND	30	17	UP	CATCHUP	FALLBEHIND	1	TRUE
473	53	6	23	2	7	BACK_LEFT	VELOCITY_3	CATCHUP	30	29	DOWN	CATCHUP	FALLBEHIND	0	TRUE
474	53	6	23	2	8	BACK_LEFT	VELOCITY_3	FALLBEHIND	30	21	UP	CATCHUP	CATCHUP	7	TRUE
475	53	6	23	2	9	BACK_LEFT	VELOCITY_3	FALLBEHIND	30	25	UP	CATCHUP	FALLBEHIND	5	FALSE
476	53	6	23	2	6	BACK_LEFT	VELOCITY_2	FALLBEHIND	30	25	UP	FALLBEHIND	CATCHUP	8	FALSE
477	53	6	23	2	8	BACK_LEFT	VELOCITY_3	FALLBEHIND	30	19	UP	FALLBEHIND	CATCHUP	0	TRUE
478	53	6	23	2	1	BACK_LEFT	VELOCITY_1	CATCHUP	30	31	DOWN	CATCHUP	CATCHUP	2	TRUE
479	53	6	23	2	2	BACK_LEFT	VELOCITY_1	FALLBEHIND	30	25	UP	FALLBEHIND	CATCHUP	4	TRUE
480	53	6	23	2	5	BACK_LEFT	VELOCITY_2	FALLBEHIND	30	24	UP	FALLBEHIND	FALLBEHIND	2	TRUE
481	53	6	23	2	2	BACK_LEFT	VELOCITY_1	FALLBEHIND	30	25	UP	CATCHUP	FALLBEHIND	5	TRUE
482	53	6	23	2	5	BACK_LEFT	VELOCITY_2	FALLBEHIND	30	25	UP	CATCHUP	FALLBEHIND	3	TRUE
483	53	6	23	2	10	BACK_LEFT	VELOCITY_4	CATCHUP	30	25	DOWN	CATCHUP	FALLBEHIND	4	TRUE
484	53	6	23	2	10	BACK_LEFT	VELOCITY_4	CATCHUP	30	25	DOWN	CATCHUP	CATCHUP	4	TRUE
485	53	6	23	2	8	BACK_LEFT	VELOCITY_3	FALLBEHIND	30	19	UP	CATCHUP	FALLBEHIND	1	TRUE
486	53	6	23	2	11	BACK_LEFT	VELOCITY_4	FALLBEHIND	30	16	UP	CATCHUP	CATCHUP	1	TRUE
487	53	6	23	2	5	BACK_LEFT	VELOCITY_2	FALLBEHIND	30	24	UP	CATCHUP	CATCHUP	3	TRUE
488	53	6	23	2	4	BACK_LEFT	VELOCITY_2	CATCHUP	30	25	DOWN	CATCHUP	CATCHUP	4	TRUE
489	53	6	23	2	4	BACK_LEFT	VELOCITY_2	CATCHUP	30	23	DOWN	FALLBEHIND	CATCHUP	5	TRUE
490	53	6	23	2	5	BACK_LEFT	VELOCITY_2	FALLBEHIND	30	23	UP	CATCHUP	CATCHUP	3	TRUE
491	53	6	23	2	5	BACK_LEFT	VELOCITY_2	FALLBEHIND	30	22	UP	FALLBEHIND	CATCHUP	4	TRUE
492	53	6	23	2	8	BACK_LEFT	VELOCITY_3	FALLBEHIND	30	18	UP	FALLBEHIND	CATCHUP	2	TRUE
493	53	6	23	2	10	BACK_LEFT	VELOCITY_4	CATCHUP	30	23	DOWN	FALLBEHIND	CATCHUP	5	TRUE
494	53	6	23	2	7	BACK_LEFT	VELOCITY_3	CATCHUP	30	29	DOWN	FALLBEHIND	CATCHUP	1	TRUE
495	53	6	23	2	1	BACK_LEFT	VELOCITY_1	CATCHUP	30	29	DOWN	CATCHUP	CATCHUP	2	TRUE
496	53	6	23	2	3	BACK_LEFT	VELOCITY_1	FALLBEHIND	30	25	UP	CATCHUP	FALLBEHIND	5	FALSE
497	53	6	23	2	8	BACK_LEFT	VELOCITY_3	FALLBEHIND	30	18	UP	FALLBEHIND	FALLBEHIND	2	TRUE
498	53	6	23	2	11	BACK_LEFT	VELOCITY_4	FALLBEHIND	30	15	UP	FALLBEHIND	CATCHUP	2	TRUE
499	53	6	23	2	7	BACK_LEFT	VELOCITY_3	CATCHUP	30	30	DOWN	CATCHUP	FALLBEHIND	2	TRUE
500	53	6	23	2	7	BACK_LEFT	VELOCITY_3	CATCHUP	30	30	DOWN	CATCHUP	CATCHUP	2	TRUE
501	53	6	23	2	8	BACK_LEFT	VELOCITY_3	FALLBEHIND	30	19	UP	FALLBEHIND	FALLBEHIND	2	TRUE
502	53	6	23	2	3	BACK_LEFT	VELOCITY_1	FALLBEHIND	30	24	UP	CATCHUP	CATCHUP	5	FALSE
503	53	6	23	2	5	BACK_LEFT	VELOCITY_2	FALLBEHIND	30	22	UP	CATCHUP	FALLBEHIND	5	TRUE
504	53	6	23	2	3	BACK_LEFT	VELOCITY_1	FALLBEHIND	30	23	UP	FALLBEHIND	CATCHUP	6	FALSE
505	53	6	23	2	5	BACK_LEFT	VELOCITY_2	FALLBEHIND	30	21	UP	FALLBEHIND	CATCHUP	6	TRUE
506	53	6	23	2	8	BACK_LEFT	VELOCITY_3	FALLBEHIND	30	19	UP	FALLBEHIND	FALLBEHIND	2	TRUE
507	53	6	23	2	9	BACK_LEFT	VELOCITY_3	FALLBEHIND	30	24	UP	CATCHUP	CATCHUP	5	FALSE
508	53	6	23	2	3	BACK_LEFT	VELOCITY_1	FALLBEHIND	30	24	UP	FALLBEHIND	FALLBEHIND	6	FALSE
509	53	6	23	2	3	BACK_LEFT	VELOCITY_1	FALLBEHIND	30	25	UP	FALLBEHIND	FALLBEHIND	6	FALSE
510	53	6	23	2	5	BACK_LEFT	VELOCITY_2	FALLBEHIND	30	21	UP	FALLBEHIND	FALLBEHIND	6	TRUE
511	53	6	23	2	8	BACK_LEFT	VELOCITY_3	FALLBEHIND	30	20	UP	FALLBEHIND	FALLBEHIND	2	TRUE
512	53	6	23	2	9	BACK_LEFT	VELOCITY_3	FALLBEHIND	30	23	UP	FALLBEHIND	CATCHUP	6	FALSE
513	53	6	23	2	7	BACK_LEFT	VELOCITY_3	CATCHUP	30	29	DOWN	CATCHUP	CATCHUP	2	TRUE
514	53	6	23	2	9	BACK_LEFT	VELOCITY_3	FALLBEHIND	30	24	UP	FALLBEHIND	FALLBEHIND	6	FALSE
515	53	6	23	2	5	BACK_LEFT	VELOCITY_2	FALLBEHIND	30	22	UP	CATCHUP	FALLBEHIND	7	TRUE
516	53	6	23	2	10	BACK_LEFT	VELOCITY_4	CATCHUP	30	25	DOWN	CATCHUP	FALLBEHIND	6	TRUE
517	53	6	23	2	2	BACK_LEFT	VELOCITY_1	FALLBEHIND	30	24	UP	FALLBEHIND	CATCHUP	6	TRUE
518	53	6	23	2	8	BACK_LEFT	VELOCITY_3	FALLBEHIND	30	20	UP	FALLBEHIND	FALLBEHIND	2	TRUE
519	53	6	23	2	2	BACK_LEFT	VELOCITY_1	FALLBEHIND	30	24	UP	FALLBEHIND	FALLBEHIND	6	TRUE
520	53	6	23	2	4	BACK_LEFT	VELOCITY_2	CATCHUP	30	25	DOWN	FALLBEHIND	FALLBEHIND	5	TRUE
521	53	6	23	2	8	BACK_LEFT	VELOCITY_3	FALLBEHIND	30	21	UP	FALLBEHIND	FALLBEHIND	2	TRUE
522	53	6	23	2	10	BACK_LEFT	VELOCITY_4	CATCHUP	30	25	DOWN	CATCHUP	CATCHUP	6	TRUE
523	53	6	23	2	7	BACK_LEFT	VELOCITY_3	CATCHUP	30	29	DOWN	CATCHUP	CATCHUP	2	TRUE
524	53	6	23	2	1	BACK_LEFT	VELOCITY_1	CATCHUP	30	29	DOWN	CATCHUP	CATCHUP	2	TRUE
525	53	6	23	2	2	BACK_LEFT	VELOCITY_1	FALLBEHIND	30	25	UP	FALLBEHIND	FALLBEHIND	6	TRUE
526	53	6	23	2	3	BACK_LEFT	VELOCITY_1	FALLBEHIND	30	26	UP	FALLBEHIND	FALLBEHIND	6	FALSE
527	53	6	23	2	5	BACK_LEFT	VELOCITY_2	FALLBEHIND	30	21	UP	FALLBEHIND	CATCHUP	8	TRUE
528	53	6	23	2	3	BACK_LEFT	VELOCITY_1	FALLBEHIND	30	27	UP	CATCHUP	FALLBEHIND	7	FALSE
529	53	6	23	2	1	BACK_LEFT	VELOCITY_1	CATCHUP	30	27	DOWN	CATCHUP	CATCHUP	2	TRUE
530	53	6	23	2	11	BACK_LEFT	VELOCITY_4	FALLBEHIND	30	15	UP	CATCHUP	FALLBEHIND	3	TRUE
531	53	6	23	2	8	BACK_LEFT	VELOCITY_3	FALLBEHIND	30	21	UP	FALLBEHIND	FALLBEHIND	2	TRUE
532	53	6	23	2	3	BACK_LEFT	VELOCITY_1	FALLBEHIND	30	26	UP	FALLBEHIND	CATCHUP	8	FALSE
533	53	6	23	2	2	BACK_LEFT	VELOCITY_1	FALLBEHIND	30	25	UP	FALLBEHIND	FALLBEHIND	6	TRUE
534	53	6	23	2	2	BACK_LEFT	VELOCITY_1	FALLBEHIND	30	26	UP	FALLBEHIND	FALLBEHIND	6	TRUE
535	53	6	23	2	11	BACK_LEFT	VELOCITY_4	FALLBEHIND	30	14	UP	FALLBEHIND	CATCHUP	4	TRUE
536	53	6	23	2	9	BACK_LEFT	VELOCITY_3	FALLBEHIND	30	25	UP	CATCHUP	FALLBEHIND	7	FALSE
537	53	6	23	2	2	BACK_LEFT	VELOCITY_1	FALLBEHIND	30	26	UP	CATCHUP	FALLBEHIND	7	TRUE
538	53	6	23	2	11	BACK_LEFT	VELOCITY_4	FALLBEHIND	30	14	UP	FALLBEHIND	FALLBEHIND	4	TRUE
539	53	6	23	2	9	BACK_LEFT	VELOCITY_3	FALLBEHIND	30	24	UP	FALLBEHIND	CATCHUP	8	FALSE
540	53	6	23	2	11	BACK_LEFT	VELOCITY_4	FALLBEHIND	30	15	UP	FALLBEHIND	FALLBEHIND	4	TRUE
541	53	6	23	2	4	BACK_LEFT	VELOCITY_2	CATCHUP	30	27	DOWN	CATCHUP	FALLBEHIND	6	TRUE
542	53	6	23	2	7	BACK_LEFT	VELOCITY_3	CATCHUP	30	28	DOWN	FALLBEHIND	CATCHUP	3	TRUE
543	53	6	23	2	1	BACK_LEFT	VELOCITY_1	CATCHUP	30	27	DOWN	FALLBEHIND	CATCHUP	3	TRUE
544	53	6	23	2	7	BACK_LEFT	VELOCITY_3	CATCHUP	30	29	DOWN	CATCHUP	FALLBEHIND	4	TRUE
545	53	6	23	2	7	BACK_LEFT	VELOCITY_3	CATCHUP	30	29	DOWN	CATCHUP	CATCHUP	4	TRUE
546	53	6	23	2	1	BACK_LEFT	VELOCITY_1	CATCHUP	30	29	DOWN	CATCHUP	FALLBEHIND	4	TRUE
547	53	6	23	2	1	BACK_LEFT	VELOCITY_1	CATCHUP	30	29	DOWN	CATCHUP	CATCHUP	4	TRUE
548	53	6	23	2	2	BACK_LEFT	VELOCITY_1	FALLBEHIND	30	25	UP	CATCHUP	CATCHUP	7	TRUE
549	53	6	23	2	1	BACK_LEFT	VELOCITY_1	CATCHUP	30	27	DOWN	CATCHUP	CATCHUP	4	TRUE
550	53	6	23	2	2	BACK_LEFT	VELOCITY_1	FALLBEHIND	30	24	UP	CATCHUP	CATCHUP	7	TRUE
551	53	6	23	2	8	BACK_LEFT	VELOCITY_3	FALLBEHIND	30	22	UP	FALLBEHIND	FALLBEHIND	2	TRUE
552	53	6	23	2	1	BACK_LEFT	VELOCITY_1	CATCHUP	30	27	DOWN	FALLBEHIND	CATCHUP	5	TRUE
553	53	6	23	2	7	BACK_LEFT	VELOCITY_3	CATCHUP	30	28	DOWN	CATCHUP	CATCHUP	4	TRUE
554	53	6	23	2	8	BACK_LEFT	VELOCITY_3	FALLBEHIND	30	22	UP	FALLBEHIND	FALLBEHIND	2	TRUE
555	53	6	23	2	11	BACK_LEFT	VELOCITY_4	FALLBEHIND	30	15	UP	CATCHUP	FALLBEHIND	5	TRUE
556	53	6	23	2	8	BACK_LEFT	VELOCITY_3	FALLBEHIND	30	23	UP	CATCHUP	FALLBEHIND	3	TRUE
557	53	6	23	2	2	BACK_LEFT	VELOCITY_1	FALLBEHIND	30	23	UP	FALLBEHIND	CATCHUP	8	TRUE
558	53	6	23	2	11	BACK_LEFT	VELOCITY_4	FALLBEHIND	30	14	UP	FALLBEHIND	CATCHUP	6	TRUE
559	53	6	23	2	11	BACK_LEFT	VELOCITY_4	FALLBEHIND	30	14	UP	FALLBEHIND	FALLBEHIND	6	TRUE
560	53	6	23	2	7	BACK_LEFT	VELOCITY_3	CATCHUP	30	28	DOWN	CATCHUP	CATCHUP	4	TRUE
561	53	6	23	2	1	BACK_LEFT	VELOCITY_1	CATCHUP	30	29	DOWN	CATCHUP	FALLBEHIND	6	TRUE
562	53	6	23	2	7	BACK_LEFT	VELOCITY_3	CATCHUP	30	27	DOWN	CATCHUP	CATCHUP	4	TRUE
563	53	6	23	2	1	BACK_LEFT	VELOCITY_1	CATCHUP	30	29	DOWN	CATCHUP	CATCHUP	6	TRUE
564	53	6	23	2	4	BACK_LEFT	VELOCITY_2	CATCHUP	30	27	DOWN	CATCHUP	CATCHUP	6	TRUE
565	53	6	23	2	1	BACK_LEFT	VELOCITY_1	CATCHUP	30	27	DOWN	CATCHUP	CATCHUP	6	TRUE
566	53	6	23	2	4	BACK_LEFT	VELOCITY_2	CATCHUP	30	25	DOWN	CATCHUP	CATCHUP	6	TRUE
567	53	6	23	2	7	BACK_LEFT	VELOCITY_3	CATCHUP	30	27	DOWN	CATCHUP	CATCHUP	4	TRUE
568	53	6	23	2	10	BACK_LEFT	VELOCITY_4	CATCHUP	30	23	DOWN	FALLBEHIND	CATCHUP	7	TRUE
569	53	6	23	2	10	BACK_LEFT	VELOCITY_4	CATCHUP	30	25	DOWN	FALLBEHIND	FALLBEHIND	7	TRUE
570	53	6	23	2	10	BACK_LEFT	VELOCITY_4	CATCHUP	30	27	DOWN	CATCHUP	FALLBEHIND	0	TRUE
571	53	6	23	2	4	BACK_LEFT	VELOCITY_2	CATCHUP	30	25	DOWN	FALLBEHIND	CATCHUP	7	TRUE
572	53	6	23	2	11	BACK_LEFT	VELOCITY_4	FALLBEHIND	30	15	UP	FALLBEHIND	FALLBEHIND	6	TRUE
573	53	6	23	2	8	BACK_LEFT	VELOCITY_3	FALLBEHIND	30	22	UP	FALLBEHIND	CATCHUP	4	TRUE
574	53	6	23	2	10	BACK_LEFT	VELOCITY_4	CATCHUP	30	27	DOWN	FALLBEHIND	CATCHUP	1	TRUE
575	53	6	23	2	8	BACK_LEFT	VELOCITY_3	FALLBEHIND	30	22	UP	FALLBEHIND	FALLBEHIND	4	TRUE
576	53	6	23	2	7	BACK_LEFT	VELOCITY_3	CATCHUP	30	26	DOWN	FALLBEHIND	CATCHUP	5	TRUE
577	53	6	23	2	10	BACK_LEFT	VELOCITY_4	CATCHUP	30	28	DOWN	FALLBEHIND	FALLBEHIND	1	TRUE
578	53	6	23	2	7	BACK_LEFT	VELOCITY_3	CATCHUP	30	27	DOWN	CATCHUP	FALLBEHIND	6	TRUE
579	53	6	23	2	11	BACK_LEFT	VELOCITY_4	FALLBEHIND	30	15	UP	FALLBEHIND	FALLBEHIND	6	TRUE
580	53	6	23	2	7	BACK_LEFT	VELOCITY_3	CATCHUP	30	27	DOWN	CATCHUP	CATCHUP	6	TRUE
581	53	6	23	2	7	BACK_LEFT	VELOCITY_3	CATCHUP	30	26	DOWN	FALLBEHIND	CATCHUP	7	TRUE
582	53	6	23	2	10	BACK_LEFT	VELOCITY_4	CATCHUP	30	29	DOWN	FALLBEHIND	FALLBEHIND	1	TRUE
583	53	6	23	2	10	BACK_LEFT	VELOCITY_4	CATCHUP	30	30	DOWN	FALLBEHIND	FALLBEHIND	1	TRUE
584	53	6	23	2	7	BACK_LEFT	VELOCITY_3	CATCHUP	30	27	DOWN	FALLBEHIND	FALLBEHIND	7	TRUE
585	53	6	23	2	1	BACK_LEFT	VELOCITY_1	CATCHUP	30	27	DOWN	FALLBEHIND	CATCHUP	7	TRUE
586	53	6	23	2	8	BACK_LEFT	VELOCITY_3	FALLBEHIND	30	23	UP	FALLBEHIND	FALLBEHIND	4	TRUE
587	53	6	23	2	8	BACK_LEFT	VELOCITY_3	FALLBEHIND	30	23	UP	FALLBEHIND	FALLBEHIND	4	TRUE
588	53	6	23	2	4	BACK_LEFT	VELOCITY_2	CATCHUP	30	27	DOWN	FALLBEHIND	FALLBEHIND	7	TRUE
589	53	6	23	2	7	BACK_LEFT	VELOCITY_3	CATCHUP	30	28	DOWN	CATCHUP	FALLBEHIND	8	TRUE
590	53	6	23	2	4	BACK_LEFT	VELOCITY_2	CATCHUP	30	29	DOWN	CATCHUP	FALLBEHIND	0	TRUE
591	53	6	23	2	8	BACK_LEFT	VELOCITY_3	FALLBEHIND	30	24	UP	CATCHUP	FALLBEHIND	5	TRUE
592	53	6	23	2	4	BACK_LEFT	VELOCITY_2	CATCHUP	30	29	DOWN	CATCHUP	CATCHUP	0	TRUE
593	53	6	23	2	4	BACK_LEFT	VELOCITY_2	CATCHUP	30	28	DOWN	CATCHUP	CATCHUP	0	TRUE
594	53	6	23	2	11	BACK_LEFT	VELOCITY_4	FALLBEHIND	30	16	UP	CATCHUP	FALLBEHIND	7	TRUE
595	53	6	23	2	1	BACK_LEFT	VELOCITY_1	CATCHUP	30	29	DOWN	FALLBEHIND	FALLBEHIND	7	TRUE
596	53	6	23	2	8	BACK_LEFT	VELOCITY_3	FALLBEHIND	30	23	UP	CATCHUP	CATCHUP	5	TRUE
597	53	6	23	2	1	BACK_LEFT	VELOCITY_1	CATCHUP	30	31	DOWN	FALLBEHIND	FALLBEHIND	7	TRUE
598	53	6	23	2	8	BACK_LEFT	VELOCITY_3	FALLBEHIND	30	22	UP	FALLBEHIND	CATCHUP	6	TRUE
599	53	6	23	2	10	BACK_LEFT	VELOCITY_4	CATCHUP	30	31	DOWN	CATCHUP	FALLBEHIND	2	TRUE
600	53	6	23	2	1	BACK_LEFT	VELOCITY_1	CATCHUP	30	33	DOWN	CATCHUP	FALLBEHIND	0	TRUE
601	53	6	23	2	4	BACK_LEFT	VELOCITY_2	CATCHUP	30	28	DOWN	CATCHUP	CATCHUP	0	TRUE
602	53	6	23	2	1	BACK_LEFT	VELOCITY_1	CATCHUP	30	33	DOWN	CATCHUP	CATCHUP	0	TRUE
603	53	6	23	2	8	BACK_LEFT	VELOCITY_3	FALLBEHIND	30	22	UP	CATCHUP	FALLBEHIND	7	TRUE
604	53	6	23	2	4	BACK_LEFT	VELOCITY_2	CATCHUP	30	27	DOWN	FALLBEHIND	CATCHUP	1	TRUE
605	53	6	23	2	8	BACK_LEFT	VELOCITY_3	FALLBEHIND	30	21	UP	FALLBEHIND	CATCHUP	8	TRUE
606	53	6	23	2	11	BACK_LEFT	VELOCITY_4	FALLBEHIND	30	15	UP	FALLBEHIND	CATCHUP	8	TRUE
607	53	6	23	2	4	BACK_LEFT	VELOCITY_2	CATCHUP	30	28	DOWN	CATCHUP	FALLBEHIND	2	TRUE
608	53	6	23	2	1	BACK_LEFT	VELOCITY_1	CATCHUP	30	32	DOWN	CATCHUP	CATCHUP	0	TRUE
609	53	6	23	2	1	BACK_LEFT	VELOCITY_1	CATCHUP	30	32	DOWN	CATCHUP	CATCHUP	0	TRUE
610	53	6	23	2	1	BACK_LEFT	VELOCITY_1	CATCHUP	30	31	DOWN	CATCHUP	CATCHUP	0	TRUE
611	53	6	23	2	1	BACK_LEFT	VELOCITY_1	CATCHUP	30	31	DOWN	CATCHUP	CATCHUP	0	TRUE
612	53	6	23	2	4	BACK_LEFT	VELOCITY_2	CATCHUP	30	28	DOWN	CATCHUP	CATCHUP	2	TRUE
613	53	6	23	2	10	BACK_LEFT	VELOCITY_4	CATCHUP	30	31	DOWN	CATCHUP	CATCHUP	2	TRUE
614	53	6	23	2	10	BACK_LEFT	VELOCITY_4	CATCHUP	30	30	DOWN	CATCHUP	CATCHUP	2	TRUE
615	53	6	23	2	10	BACK_LEFT	VELOCITY_4	CATCHUP	30	30	DOWN	CATCHUP	CATCHUP	2	TRUE
616	53	6	23	2	4	BACK_LEFT	VELOCITY_2	CATCHUP	30	27	DOWN	CATCHUP	CATCHUP	2	TRUE
617	53	6	23	2	4	BACK_LEFT	VELOCITY_2	CATCHUP	30	27	DOWN	FALLBEHIND	CATCHUP	3	TRUE
618	53	6	23	2	4	BACK_LEFT	VELOCITY_2	CATCHUP	30	28	DOWN	FALLBEHIND	FALLBEHIND	3	TRUE
619	53	6	23	2	1	BACK_LEFT	VELOCITY_1	CATCHUP	30	30	DOWN	FALLBEHIND	CATCHUP	1	TRUE
620	53	6	23	2	10	BACK_LEFT	VELOCITY_4	CATCHUP	30	29	DOWN	CATCHUP	CATCHUP	2	TRUE
621	53	6	23	2	10	BACK_LEFT	VELOCITY_4	CATCHUP	30	29	DOWN	CATCHUP	CATCHUP	2	TRUE
622	53	6	23	2	10	BACK_LEFT	VELOCITY_4	CATCHUP	30	28	DOWN	CATCHUP	CATCHUP	2	TRUE
623	53	6	23	2	10	BACK_LEFT	VELOCITY_4	CATCHUP	30	28	DOWN	CATCHUP	CATCHUP	2	TRUE
624	53	6	23	2	1	BACK_LEFT	VELOCITY_1	CATCHUP	30	31	DOWN	CATCHUP	FALLBEHIND	2	TRUE
625	53	6	23	2	4	BACK_LEFT	VELOCITY_2	CATCHUP	30	29	DOWN	FALLBEHIND	FALLBEHIND	3	TRUE
626	53	6	23	2	1	BACK_LEFT	VELOCITY_1	CATCHUP	30	31	DOWN	FALLBEHIND	CATCHUP	3	TRUE
627	53	6	23	2	10	BACK_LEFT	VELOCITY_4	CATCHUP	30	27	DOWN	FALLBEHIND	CATCHUP	3	TRUE
628	53	6	23	2	10	BACK_LEFT	VELOCITY_4	CATCHUP	30	28	DOWN	CATCHUP	FALLBEHIND	4	TRUE
629	53	6	23	2	4	BACK_LEFT	VELOCITY_2	CATCHUP	30	30	DOWN	CATCHUP	FALLBEHIND	4	TRUE
630	53	6	23	2	1	BACK_LEFT	VELOCITY_1	CATCHUP	30	32	DOWN	CATCHUP	FALLBEHIND	4	TRUE
631	53	6	23	2	4	BACK_LEFT	VELOCITY_2	CATCHUP	30	30	DOWN	CATCHUP	CATCHUP	4	TRUE
632	53	6	23	2	1	BACK_LEFT	VELOCITY_1	CATCHUP	30	32	DOWN	CATCHUP	CATCHUP	4	TRUE
633	53	6	23	2	1	BACK_LEFT	VELOCITY_1	CATCHUP	30	31	DOWN	CATCHUP	CATCHUP	4	TRUE
634	53	6	23	2	10	BACK_LEFT	VELOCITY_4	CATCHUP	30	28	DOWN	CATCHUP	CATCHUP	4	TRUE
635	53	6	23	2	10	BACK_LEFT	VELOCITY_4	CATCHUP	30	27	DOWN	FALLBEHIND	CATCHUP	5	TRUE
636	53	6	23	2	4	BACK_LEFT	VELOCITY_2	CATCHUP	30	29	DOWN	CATCHUP	CATCHUP	4	TRUE
637	53	6	23	2	10	BACK_LEFT	VELOCITY_4	CATCHUP	30	28	DOWN	CATCHUP	FALLBEHIND	6	TRUE
638	53	6	23	2	10	BACK_LEFT	VELOCITY_4	CATCHUP	30	28	DOWN	FALLBEHIND	CATCHUP	7	TRUE
639	53	6	23	2	4	BACK_LEFT	VELOCITY_2	CATCHUP	30	29	DOWN	FALLBEHIND	CATCHUP	5	TRUE
640	53	6	23	2	10	BACK_LEFT	VELOCITY_4	CATCHUP	30	29	DOWN	FALLBEHIND	FALLBEHIND	7	TRUE
641	53	6	23	2	10	BACK_LEFT	VELOCITY_4	CATCHUP	30	30	DOWN	FALLBEHIND	FALLBEHIND	7	TRUE
642	53	6	23	2	10	BACK_LEFT	VELOCITY_4	CATCHUP	30	31	DOWN	FALLBEHIND	FALLBEHIND	7	TRUE
643	53	6	23	2	10	BACK_LEFT	VELOCITY_4	CATCHUP	30	32	DOWN	CATCHUP	FALLBEHIND	8	TRUE
644	53	6	23	2	4	BACK_LEFT	VELOCITY_2	CATCHUP	30	30	DOWN	CATCHUP	FALLBEHIND	6	TRUE
645	53	6	23	2	1	BACK_LEFT	VELOCITY_1	CATCHUP	30	31	DOWN	CATCHUP	CATCHUP	4	TRUE
646	53	6	23	2	1	BACK_LEFT	VELOCITY_1	CATCHUP	30	30	DOWN	CATCHUP	CATCHUP	4	TRUE
647	53	6	23	2	4	BACK_LEFT	VELOCITY_2	CATCHUP	30	30	DOWN	CATCHUP	CATCHUP	6	TRUE
648	53	6	23	2	1	BACK_LEFT	VELOCITY_1	CATCHUP	30	30	DOWN	CATCHUP	CATCHUP	4	TRUE
649	53	6	23	2	4	BACK_LEFT	VELOCITY_2	CATCHUP	30	29	DOWN	CATCHUP	CATCHUP	6	TRUE
650	53	6	23	2	1	BACK_LEFT	VELOCITY_1	CATCHUP	30	29	DOWN	FALLBEHIND	CATCHUP	5	TRUE
651	53	6	23	2	4	BACK_LEFT	VELOCITY_2	CATCHUP	30	29	DOWN	CATCHUP	CATCHUP	6	TRUE
652	53	6	23	2	1	BACK_LEFT	VELOCITY_1	CATCHUP	30	30	DOWN	CATCHUP	FALLBEHIND	6	TRUE
653	53	6	23	2	4	BACK_LEFT	VELOCITY_2	CATCHUP	30	28	DOWN	CATCHUP	CATCHUP	6	TRUE
654	53	6	23	2	4	BACK_LEFT	VELOCITY_2	CATCHUP	30	28	DOWN	CATCHUP	CATCHUP	6	TRUE
655	53	6	23	2	1	BACK_LEFT	VELOCITY_1	CATCHUP	30	30	DOWN	CATCHUP	CATCHUP	6	TRUE
656	53	6	23	2	4	BACK_LEFT	VELOCITY_2	CATCHUP	30	27	DOWN	CATCHUP	CATCHUP	6	TRUE
657	53	6	23	2	1	BACK_LEFT	VELOCITY_1	CATCHUP	30	29	DOWN	CATCHUP	CATCHUP	6	TRUE
658	53	6	23	2	4	BACK_LEFT	VELOCITY_2	CATCHUP	30	27	DOWN	FALLBEHIND	CATCHUP	7	TRUE
659	53	6	23	2	4	BACK_LEFT	VELOCITY_2	CATCHUP	30	28	DOWN	FALLBEHIND	FALLBEHIND	7	TRUE
660	53	6	23	2	4	BACK_LEFT	VELOCITY_2	CATCHUP	30	29	DOWN	CATCHUP	FALLBEHIND	8	TRUE
661	53	6	23	2	1	BACK_LEFT	VELOCITY_1	CATCHUP	30	29	DOWN	CATCHUP	CATCHUP	6	TRUE
662	53	6	23	2	1	BACK_LEFT	VELOCITY_1	CATCHUP	30	28	DOWN	CATCHUP	CATCHUP	6	TRUE
663	53	6	23	2	1	BACK_LEFT	VELOCITY_1	CATCHUP	30	28	DOWN	FALLBEHIND	CATCHUP	7	TRUE
664	53	6	23	2	1	BACK_LEFT	VELOCITY_1	CATCHUP	30	29	DOWN	CATCHUP	FALLBEHIND	8	TRUE

## Sheet: 6_VP_07
trial	vpNr	vpName	vpAge	sex	stcsID	camPos	camCond	condition	velHaunted	velChaser	stcsType	answer	lastAnswer	alternations	2up1down
1	54	7	24	2	5	BACK_LEFT	VELOCITY_2	FALLBEHIND	30	5	UP	FALLBEHIND	FALLBEHIND	0	TRUE
2	54	7	24	2	1	BACK_LEFT	VELOCITY_1	CATCHUP	30	55	DOWN	CATCHUP	CATCHUP	0	TRUE
3	54	7	24	2	6	BACK_LEFT	VELOCITY_2	FALLBEHIND	30	5	UP	FALLBEHIND	FALLBEHIND	0	FALSE
4	54	7	24	2	5	BACK_LEFT	VELOCITY_2	FALLBEHIND	30	5	UP	FALLBEHIND	FALLBEHIND	0	TRUE
5	54	7	24	2	3	BACK_LEFT	VELOCITY_1	FALLBEHIND	30	5	UP	FALLBEHIND	FALLBEHIND	0	FALSE
6	54	7	24	2	9	BACK_LEFT	VELOCITY_3	FALLBEHIND	30	5	UP	FALLBEHIND	FALLBEHIND	0	FALSE
7	54	7	24	2	5	BACK_LEFT	VELOCITY_2	FALLBEHIND	30	7	UP	FALLBEHIND	FALLBEHIND	0	TRUE
8	54	7	24	2	10	BACK_LEFT	VELOCITY_4	CATCHUP	30	55	DOWN	CATCHUP	CATCHUP	0	TRUE
9	54	7	24	2	1	BACK_LEFT	VELOCITY_1	CATCHUP	30	55	DOWN	CATCHUP	CATCHUP	0	TRUE
10	54	7	24	2	5	BACK_LEFT	VELOCITY_2	FALLBEHIND	30	7	UP	FALLBEHIND	FALLBEHIND	0	TRUE
11	54	7	24	2	4	BACK_LEFT	VELOCITY_2	CATCHUP	30	55	DOWN	CATCHUP	CATCHUP	0	TRUE
12	54	7	24	2	12	BACK_LEFT	VELOCITY_4	FALLBEHIND	30	5	UP	FALLBEHIND	FALLBEHIND	0	FALSE
13	54	7	24	2	7	BACK_LEFT	VELOCITY_3	CATCHUP	30	55	DOWN	CATCHUP	CATCHUP	0	TRUE
14	54	7	24	2	1	BACK_LEFT	VELOCITY_1	CATCHUP	30	53	DOWN	CATCHUP	CATCHUP	0	TRUE
15	54	7	24	2	3	BACK_LEFT	VELOCITY_1	FALLBEHIND	30	7	UP	FALLBEHIND	FALLBEHIND	0	FALSE
16	54	7	24	2	5	BACK_LEFT	VELOCITY_2	FALLBEHIND	30	9	UP	FALLBEHIND	FALLBEHIND	0	TRUE
17	54	7	24	2	4	BACK_LEFT	VELOCITY_2	CATCHUP	30	55	DOWN	CATCHUP	CATCHUP	0	TRUE
18	54	7	24	2	2	BACK_LEFT	VELOCITY_1	FALLBEHIND	30	5	UP	FALLBEHIND	FALLBEHIND	0	TRUE
19	54	7	24	2	9	BACK_LEFT	VELOCITY_3	FALLBEHIND	30	7	UP	FALLBEHIND	FALLBEHIND	0	FALSE
20	54	7	24	2	10	BACK_LEFT	VELOCITY_4	CATCHUP	30	55	DOWN	CATCHUP	CATCHUP	0	TRUE
21	54	7	24	2	1	BACK_LEFT	VELOCITY_1	CATCHUP	30	53	DOWN	CATCHUP	CATCHUP	0	TRUE
22	54	7	24	2	10	BACK_LEFT	VELOCITY_4	CATCHUP	30	53	DOWN	CATCHUP	CATCHUP	0	TRUE
23	54	7	24	2	7	BACK_LEFT	VELOCITY_3	CATCHUP	30	55	DOWN	CATCHUP	CATCHUP	0	TRUE
24	54	7	24	2	10	BACK_LEFT	VELOCITY_4	CATCHUP	30	53	DOWN	CATCHUP	CATCHUP	0	TRUE
25	54	7	24	2	8	BACK_LEFT	VELOCITY_3	FALLBEHIND	30	5	UP	FALLBEHIND	FALLBEHIND	0	TRUE
26	54	7	24	2	1	BACK_LEFT	VELOCITY_1	CATCHUP	30	51	DOWN	CATCHUP	CATCHUP	0	TRUE
27	54	7	24	2	8	BACK_LEFT	VELOCITY_3	FALLBEHIND	30	5	UP	FALLBEHIND	FALLBEHIND	0	TRUE
28	54	7	24	2	7	BACK_LEFT	VELOCITY_3	CATCHUP	30	53	DOWN	CATCHUP	CATCHUP	0	TRUE
29	54	7	24	2	9	BACK_LEFT	VELOCITY_3	FALLBEHIND	30	9	UP	FALLBEHIND	FALLBEHIND	0	FALSE
30	54	7	24	2	12	BACK_LEFT	VELOCITY_4	FALLBEHIND	30	7	UP	FALLBEHIND	FALLBEHIND	0	FALSE
31	54	7	24	2	10	BACK_LEFT	VELOCITY_4	CATCHUP	30	51	DOWN	CATCHUP	CATCHUP	0	TRUE
32	54	7	24	2	10	BACK_LEFT	VELOCITY_4	CATCHUP	30	51	DOWN	CATCHUP	CATCHUP	0	TRUE
33	54	7	24	2	6	BACK_LEFT	VELOCITY_2	FALLBEHIND	30	7	UP	FALLBEHIND	FALLBEHIND	0	FALSE
34	54	7	24	2	3	BACK_LEFT	VELOCITY_1	FALLBEHIND	30	9	UP	FALLBEHIND	FALLBEHIND	0	FALSE
35	54	7	24	2	4	BACK_LEFT	VELOCITY_2	CATCHUP	30	53	DOWN	CATCHUP	CATCHUP	0	TRUE
36	54	7	24	2	6	BACK_LEFT	VELOCITY_2	FALLBEHIND	30	9	UP	FALLBEHIND	FALLBEHIND	0	FALSE
37	54	7	24	2	5	BACK_LEFT	VELOCITY_2	FALLBEHIND	30	9	UP	FALLBEHIND	FALLBEHIND	0	TRUE
38	54	7	24	2	12	BACK_LEFT	VELOCITY_4	FALLBEHIND	30	9	UP	FALLBEHIND	FALLBEHIND	0	FALSE
39	54	7	24	2	12	BACK_LEFT	VELOCITY_4	FALLBEHIND	30	11	UP	FALLBEHIND	FALLBEHIND	0	FALSE
40	54	7	24	2	7	BACK_LEFT	VELOCITY_3	CATCHUP	30	53	DOWN	CATCHUP	CATCHUP	0	TRUE
41	54	7	24	2	9	BACK_LEFT	VELOCITY_3	FALLBEHIND	30	11	UP	FALLBEHIND	FALLBEHIND	0	FALSE
42	54	7	24	2	8	BACK_LEFT	VELOCITY_3	FALLBEHIND	30	7	UP	FALLBEHIND	FALLBEHIND	0	TRUE
43	54	7	24	2	6	BACK_LEFT	VELOCITY_2	FALLBEHIND	30	11	UP	FALLBEHIND	FALLBEHIND	0	FALSE
44	54	7	24	2	5	BACK_LEFT	VELOCITY_2	FALLBEHIND	30	11	UP	FALLBEHIND	FALLBEHIND	0	TRUE
45	54	7	24	2	6	BACK_LEFT	VELOCITY_2	FALLBEHIND	30	13	UP	FALLBEHIND	FALLBEHIND	0	FALSE
46	54	7	24	2	7	BACK_LEFT	VELOCITY_3	CATCHUP	30	51	DOWN	CATCHUP	CATCHUP	0	TRUE
47	54	7	24	2	7	BACK_LEFT	VELOCITY_3	CATCHUP	30	51	DOWN	CATCHUP	CATCHUP	0	TRUE
48	54	7	24	2	10	BACK_LEFT	VELOCITY_4	CATCHUP	30	49	DOWN	CATCHUP	CATCHUP	0	TRUE
49	54	7	24	2	3	BACK_LEFT	VELOCITY_1	FALLBEHIND	30	11	UP	FALLBEHIND	FALLBEHIND	0	FALSE
50	54	7	24	2	5	BACK_LEFT	VELOCITY_2	FALLBEHIND	30	11	UP	FALLBEHIND	FALLBEHIND	0	TRUE
51	54	7	24	2	10	BACK_LEFT	VELOCITY_4	CATCHUP	30	49	DOWN	CATCHUP	CATCHUP	0	TRUE
52	54	7	24	2	4	BACK_LEFT	VELOCITY_2	CATCHUP	30	53	DOWN	CATCHUP	CATCHUP	0	TRUE
53	54	7	24	2	9	BACK_LEFT	VELOCITY_3	FALLBEHIND	30	13	UP	FALLBEHIND	FALLBEHIND	0	FALSE
54	54	7	24	2	9	BACK_LEFT	VELOCITY_3	FALLBEHIND	30	15	UP	FALLBEHIND	FALLBEHIND	0	FALSE
55	54	7	24	2	6	BACK_LEFT	VELOCITY_2	FALLBEHIND	30	15	UP	FALLBEHIND	FALLBEHIND	0	FALSE
56	54	7	24	2	3	BACK_LEFT	VELOCITY_1	FALLBEHIND	30	13	UP	FALLBEHIND	FALLBEHIND	0	FALSE
57	54	7	24	2	7	BACK_LEFT	VELOCITY_3	CATCHUP	30	49	DOWN	CATCHUP	CATCHUP	0	TRUE
58	54	7	24	2	4	BACK_LEFT	VELOCITY_2	CATCHUP	30	51	DOWN	CATCHUP	CATCHUP	0	TRUE
59	54	7	24	2	3	BACK_LEFT	VELOCITY_1	FALLBEHIND	30	15	UP	FALLBEHIND	FALLBEHIND	0	FALSE
60	54	7	24	2	11	BACK_LEFT	VELOCITY_4	FALLBEHIND	30	5	UP	FALLBEHIND	FALLBEHIND	0	TRUE
61	54	7	24	2	11	BACK_LEFT	VELOCITY_4	FALLBEHIND	30	5	UP	FALLBEHIND	FALLBEHIND	0	TRUE
62	54	7	24	2	7	BACK_LEFT	VELOCITY_3	CATCHUP	30	49	DOWN	CATCHUP	CATCHUP	0	TRUE
63	54	7	24	2	9	BACK_LEFT	VELOCITY_3	FALLBEHIND	30	17	UP	FALLBEHIND	FALLBEHIND	0	FALSE
64	54	7	24	2	5	BACK_LEFT	VELOCITY_2	FALLBEHIND	30	13	UP	FALLBEHIND	FALLBEHIND	0	TRUE
65	54	7	24	2	3	BACK_LEFT	VELOCITY_1	FALLBEHIND	30	17	UP	FALLBEHIND	FALLBEHIND	0	FALSE
66	54	7	24	2	3	BACK_LEFT	VELOCITY_1	FALLBEHIND	30	19	UP	FALLBEHIND	FALLBEHIND	0	FALSE
67	54	7	24	2	7	BACK_LEFT	VELOCITY_3	CATCHUP	30	47	DOWN	CATCHUP	CATCHUP	0	TRUE
68	54	7	24	2	11	BACK_LEFT	VELOCITY_4	FALLBEHIND	30	7	UP	FALLBEHIND	FALLBEHIND	0	TRUE
69	54	7	24	2	7	BACK_LEFT	VELOCITY_3	CATCHUP	30	47	DOWN	CATCHUP	CATCHUP	0	TRUE
70	54	7	24	2	11	BACK_LEFT	VELOCITY_4	FALLBEHIND	30	7	UP	FALLBEHIND	FALLBEHIND	0	TRUE
71	54	7	24	2	4	BACK_LEFT	VELOCITY_2	CATCHUP	30	51	DOWN	CATCHUP	CATCHUP	0	TRUE
72	54	7	24	2	8	BACK_LEFT	VELOCITY_3	FALLBEHIND	30	7	UP	FALLBEHIND	FALLBEHIND	0	TRUE
73	54	7	24	2	4	BACK_LEFT	VELOCITY_2	CATCHUP	30	49	DOWN	CATCHUP	CATCHUP	0	TRUE
74	54	7	24	2	12	BACK_LEFT	VELOCITY_4	FALLBEHIND	30	13	UP	FALLBEHIND	FALLBEHIND	0	FALSE
75	54	7	24	2	10	BACK_LEFT	VELOCITY_4	CATCHUP	30	47	DOWN	CATCHUP	CATCHUP	0	TRUE
76	54	7	24	2	4	BACK_LEFT	VELOCITY_2	CATCHUP	30	49	DOWN	CATCHUP	CATCHUP	0	TRUE
77	54	7	24	2	4	BACK_LEFT	VELOCITY_2	CATCHUP	30	47	DOWN	CATCHUP	CATCHUP	0	TRUE
78	54	7	24	2	6	BACK_LEFT	VELOCITY_2	FALLBEHIND	30	17	UP	FALLBEHIND	FALLBEHIND	0	FALSE
79	54	7	24	2	4	BACK_LEFT	VELOCITY_2	CATCHUP	30	47	DOWN	CATCHUP	CATCHUP	0	TRUE
80	54	7	24	2	3	BACK_LEFT	VELOCITY_1	FALLBEHIND	30	21	UP	FALLBEHIND	FALLBEHIND	0	FALSE
81	54	7	24	2	4	BACK_LEFT	VELOCITY_2	CATCHUP	30	45	DOWN	CATCHUP	CATCHUP	0	TRUE
82	54	7	24	2	2	BACK_LEFT	VELOCITY_1	FALLBEHIND	30	5	UP	FALLBEHIND	FALLBEHIND	0	TRUE
83	54	7	24	2	1	BACK_LEFT	VELOCITY_1	CATCHUP	30	51	DOWN	CATCHUP	CATCHUP	0	TRUE
84	54	7	24	2	11	BACK_LEFT	VELOCITY_4	FALLBEHIND	30	9	UP	FALLBEHIND	FALLBEHIND	0	TRUE
85	54	7	24	2	1	BACK_LEFT	VELOCITY_1	CATCHUP	30	49	DOWN	CATCHUP	CATCHUP	0	TRUE
86	54	7	24	2	6	BACK_LEFT	VELOCITY_2	FALLBEHIND	30	19	UP	FALLBEHIND	FALLBEHIND	0	FALSE
87	54	7	24	2	12	BACK_LEFT	VELOCITY_4	FALLBEHIND	30	15	UP	FALLBEHIND	FALLBEHIND	0	FALSE
88	54	7	24	2	3	BACK_LEFT	VELOCITY_1	FALLBEHIND	30	23	UP	FALLBEHIND	FALLBEHIND	0	FALSE
89	54	7	24	2	4	BACK_LEFT	VELOCITY_2	CATCHUP	30	45	DOWN	CATCHUP	CATCHUP	0	TRUE
90	54	7	24	2	2	BACK_LEFT	VELOCITY_1	FALLBEHIND	30	7	UP	FALLBEHIND	FALLBEHIND	0	TRUE
91	54	7	24	2	7	BACK_LEFT	VELOCITY_3	CATCHUP	30	45	DOWN	CATCHUP	CATCHUP	0	TRUE
92	54	7	24	2	9	BACK_LEFT	VELOCITY_3	FALLBEHIND	30	19	UP	FALLBEHIND	FALLBEHIND	0	FALSE
93	54	7	24	2	5	BACK_LEFT	VELOCITY_2	FALLBEHIND	30	13	UP	FALLBEHIND	FALLBEHIND	0	TRUE
94	54	7	24	2	3	BACK_LEFT	VELOCITY_1	FALLBEHIND	30	25	UP	FALLBEHIND	FALLBEHIND	0	FALSE
95	54	7	24	2	1	BACK_LEFT	VELOCITY_1	CATCHUP	30	49	DOWN	CATCHUP	CATCHUP	0	TRUE
96	54	7	24	2	3	BACK_LEFT	VELOCITY_1	FALLBEHIND	30	27	UP	CATCHUP	FALLBEHIND	1	FALSE
97	54	7	24	2	7	BACK_LEFT	VELOCITY_3	CATCHUP	30	45	DOWN	CATCHUP	CATCHUP	0	TRUE
98	54	7	24	2	12	BACK_LEFT	VELOCITY_4	FALLBEHIND	30	17	UP	FALLBEHIND	FALLBEHIND	0	FALSE
99	54	7	24	2	2	BACK_LEFT	VELOCITY_1	FALLBEHIND	30	7	UP	FALLBEHIND	FALLBEHIND	0	TRUE
100	54	7	24	2	5	BACK_LEFT	VELOCITY_2	FALLBEHIND	30	15	UP	FALLBEHIND	FALLBEHIND	0	TRUE
101	54	7	24	2	9	BACK_LEFT	VELOCITY_3	FALLBEHIND	30	21	UP	FALLBEHIND	FALLBEHIND	0	FALSE
102	54	7	24	2	11	BACK_LEFT	VELOCITY_4	FALLBEHIND	30	9	UP	FALLBEHIND	FALLBEHIND	0	TRUE
103	54	7	24	2	7	BACK_LEFT	VELOCITY_3	CATCHUP	30	43	DOWN	CATCHUP	CATCHUP	0	TRUE
104	54	7	24	2	5	BACK_LEFT	VELOCITY_2	FALLBEHIND	30	15	UP	FALLBEHIND	FALLBEHIND	0	TRUE
105	54	7	24	2	6	BACK_LEFT	VELOCITY_2	FALLBEHIND	30	21	UP	FALLBEHIND	FALLBEHIND	0	FALSE
106	54	7	24	2	7	BACK_LEFT	VELOCITY_3	CATCHUP	30	43	DOWN	CATCHUP	CATCHUP	0	TRUE
107	54	7	24	2	10	BACK_LEFT	VELOCITY_4	CATCHUP	30	47	DOWN	CATCHUP	CATCHUP	0	TRUE
108	54	7	24	2	8	BACK_LEFT	VELOCITY_3	FALLBEHIND	30	9	UP	FALLBEHIND	FALLBEHIND	0	TRUE
109	54	7	24	2	1	BACK_LEFT	VELOCITY_1	CATCHUP	30	47	DOWN	CATCHUP	CATCHUP	0	TRUE
110	54	7	24	2	8	BACK_LEFT	VELOCITY_3	FALLBEHIND	30	9	UP	FALLBEHIND	FALLBEHIND	0	TRUE
111	54	7	24	2	9	BACK_LEFT	VELOCITY_3	FALLBEHIND	30	23	UP	FALLBEHIND	FALLBEHIND	0	FALSE
112	54	7	24	2	6	BACK_LEFT	VELOCITY_2	FALLBEHIND	30	23	UP	FALLBEHIND	FALLBEHIND	0	FALSE
113	54	7	24	2	3	BACK_LEFT	VELOCITY_1	FALLBEHIND	30	25	UP	CATCHUP	CATCHUP	1	FALSE
114	54	7	24	2	8	BACK_LEFT	VELOCITY_3	FALLBEHIND	30	11	UP	FALLBEHIND	FALLBEHIND	0	TRUE
115	54	7	24	2	5	BACK_LEFT	VELOCITY_2	FALLBEHIND	30	17	UP	FALLBEHIND	FALLBEHIND	0	TRUE
116	54	7	24	2	5	BACK_LEFT	VELOCITY_2	FALLBEHIND	30	17	UP	FALLBEHIND	FALLBEHIND	0	TRUE
117	54	7	24	2	12	BACK_LEFT	VELOCITY_4	FALLBEHIND	30	19	UP	FALLBEHIND	FALLBEHIND	0	FALSE
118	54	7	24	2	7	BACK_LEFT	VELOCITY_3	CATCHUP	30	41	DOWN	CATCHUP	CATCHUP	0	TRUE
119	54	7	24	2	12	BACK_LEFT	VELOCITY_4	FALLBEHIND	30	21	UP	FALLBEHIND	FALLBEHIND	0	FALSE
120	54	7	24	2	4	BACK_LEFT	VELOCITY_2	CATCHUP	30	43	DOWN	CATCHUP	CATCHUP	0	TRUE
121	54	7	24	2	3	BACK_LEFT	VELOCITY_1	FALLBEHIND	30	23	UP	FALLBEHIND	CATCHUP	2	FALSE
122	54	7	24	2	4	BACK_LEFT	VELOCITY_2	CATCHUP	30	43	DOWN	CATCHUP	CATCHUP	0	TRUE
123	54	7	24	2	5	BACK_LEFT	VELOCITY_2	FALLBEHIND	30	19	UP	FALLBEHIND	FALLBEHIND	0	TRUE
124	54	7	24	2	7	BACK_LEFT	VELOCITY_3	CATCHUP	30	41	DOWN	CATCHUP	CATCHUP	0	TRUE
125	54	7	24	2	12	BACK_LEFT	VELOCITY_4	FALLBEHIND	30	23	UP	FALLBEHIND	FALLBEHIND	0	FALSE
126	54	7	24	2	9	BACK_LEFT	VELOCITY_3	FALLBEHIND	30	25	UP	CATCHUP	FALLBEHIND	1	FALSE
127	54	7	24	2	12	BACK_LEFT	VELOCITY_4	FALLBEHIND	30	25	UP	FALLBEHIND	FALLBEHIND	0	FALSE
128	54	7	24	2	2	BACK_LEFT	VELOCITY_1	FALLBEHIND	30	9	UP	FALLBEHIND	FALLBEHIND	0	TRUE
129	54	7	24	2	9	BACK_LEFT	VELOCITY_3	FALLBEHIND	30	23	UP	CATCHUP	CATCHUP	1	FALSE
130	54	7	24	2	3	BACK_LEFT	VELOCITY_1	FALLBEHIND	30	25	UP	CATCHUP	FALLBEHIND	3	FALSE
131	54	7	24	2	4	BACK_LEFT	VELOCITY_2	CATCHUP	30	41	DOWN	CATCHUP	CATCHUP	0	TRUE
132	54	7	24	2	8	BACK_LEFT	VELOCITY_3	FALLBEHIND	30	11	UP	FALLBEHIND	FALLBEHIND	0	TRUE
133	54	7	24	2	1	BACK_LEFT	VELOCITY_1	CATCHUP	30	47	DOWN	CATCHUP	CATCHUP	0	TRUE
134	54	7	24	2	1	BACK_LEFT	VELOCITY_1	CATCHUP	30	45	DOWN	CATCHUP	CATCHUP	0	TRUE
135	54	7	24	2	12	BACK_LEFT	VELOCITY_4	FALLBEHIND	30	27	UP	FALLBEHIND	FALLBEHIND	0	FALSE
136	54	7	24	2	5	BACK_LEFT	VELOCITY_2	FALLBEHIND	30	19	UP	CATCHUP	FALLBEHIND	1	TRUE
137	54	7	24	2	1	BACK_LEFT	VELOCITY_1	CATCHUP	30	45	DOWN	CATCHUP	CATCHUP	0	TRUE
138	54	7	24	2	12	BACK_LEFT	VELOCITY_4	FALLBEHIND	30	29	UP	FALLBEHIND	FALLBEHIND	0	FALSE
139	54	7	24	2	1	BACK_LEFT	VELOCITY_1	CATCHUP	30	43	DOWN	CATCHUP	CATCHUP	0	TRUE
140	54	7	24	2	1	BACK_LEFT	VELOCITY_1	CATCHUP	30	43	DOWN	CATCHUP	CATCHUP	0	TRUE
141	54	7	24	2	6	BACK_LEFT	VELOCITY_2	FALLBEHIND	30	25	UP	FALLBEHIND	FALLBEHIND	0	FALSE
142	54	7	24	2	9	BACK_LEFT	VELOCITY_3	FALLBEHIND	30	21	UP	FALLBEHIND	CATCHUP	2	FALSE
143	54	7	24	2	12	BACK_LEFT	VELOCITY_4	FALLBEHIND	30	31	UP	CATCHUP	FALLBEHIND	1	FALSE
144	54	7	24	2	8	BACK_LEFT	VELOCITY_3	FALLBEHIND	30	13	UP	FALLBEHIND	FALLBEHIND	0	TRUE
145	54	7	24	2	2	BACK_LEFT	VELOCITY_1	FALLBEHIND	30	9	UP	CATCHUP	FALLBEHIND	1	TRUE
146	54	7	24	2	5	BACK_LEFT	VELOCITY_2	FALLBEHIND	30	17	UP	CATCHUP	CATCHUP	1	TRUE
147	54	7	24	2	11	BACK_LEFT	VELOCITY_4	FALLBEHIND	30	11	UP	CATCHUP	FALLBEHIND	1	TRUE
148	54	7	24	2	2	BACK_LEFT	VELOCITY_1	FALLBEHIND	30	7	UP	FALLBEHIND	CATCHUP	2	TRUE
149	54	7	24	2	6	BACK_LEFT	VELOCITY_2	FALLBEHIND	30	27	UP	CATCHUP	FALLBEHIND	1	FALSE
150	54	7	24	2	5	BACK_LEFT	VELOCITY_2	FALLBEHIND	30	15	UP	CATCHUP	CATCHUP	1	TRUE
151	54	7	24	2	5	BACK_LEFT	VELOCITY_2	FALLBEHIND	30	13	UP	FALLBEHIND	CATCHUP	2	TRUE
152	54	7	24	2	12	BACK_LEFT	VELOCITY_4	FALLBEHIND	30	29	UP	CATCHUP	CATCHUP	1	FALSE
153	54	7	24	2	10	BACK_LEFT	VELOCITY_4	CATCHUP	30	45	DOWN	CATCHUP	CATCHUP	0	TRUE
154	54	7	24	2	4	BACK_LEFT	VELOCITY_2	CATCHUP	30	41	DOWN	CATCHUP	CATCHUP	0	TRUE
155	54	7	24	2	3	BACK_LEFT	VELOCITY_1	FALLBEHIND	30	23	UP	FALLBEHIND	CATCHUP	4	FALSE
156	54	7	24	2	6	BACK_LEFT	VELOCITY_2	FALLBEHIND	30	25	UP	CATCHUP	CATCHUP	1	FALSE
157	54	7	24	2	4	BACK_LEFT	VELOCITY_2	CATCHUP	30	39	DOWN	CATCHUP	CATCHUP	0	TRUE
158	54	7	24	2	2	BACK_LEFT	VELOCITY_1	FALLBEHIND	30	7	UP	FALLBEHIND	FALLBEHIND	2	TRUE
159	54	7	24	2	6	BACK_LEFT	VELOCITY_2	FALLBEHIND	30	23	UP	CATCHUP	CATCHUP	1	FALSE
160	54	7	24	2	9	BACK_LEFT	VELOCITY_3	FALLBEHIND	30	23	UP	CATCHUP	FALLBEHIND	3	FALSE
161	54	7	24	2	7	BACK_LEFT	VELOCITY_3	CATCHUP	30	39	DOWN	CATCHUP	CATCHUP	0	TRUE
162	54	7	24	2	12	BACK_LEFT	VELOCITY_4	FALLBEHIND	30	27	UP	CATCHUP	CATCHUP	1	FALSE
163	54	7	24	2	1	BACK_LEFT	VELOCITY_1	CATCHUP	30	41	DOWN	CATCHUP	CATCHUP	0	TRUE
164	54	7	24	2	8	BACK_LEFT	VELOCITY_3	FALLBEHIND	30	13	UP	FALLBEHIND	FALLBEHIND	0	TRUE
165	54	7	24	2	12	BACK_LEFT	VELOCITY_4	FALLBEHIND	30	25	UP	FALLBEHIND	CATCHUP	2	FALSE
166	54	7	24	2	4	BACK_LEFT	VELOCITY_2	CATCHUP	30	39	DOWN	FALLBEHIND	CATCHUP	1	TRUE
167	54	7	24	2	7	BACK_LEFT	VELOCITY_3	CATCHUP	30	39	DOWN	CATCHUP	CATCHUP	0	TRUE
168	54	7	24	2	12	BACK_LEFT	VELOCITY_4	FALLBEHIND	30	27	UP	FALLBEHIND	FALLBEHIND	2	FALSE
169	54	7	24	2	6	BACK_LEFT	VELOCITY_2	FALLBEHIND	30	21	UP	FALLBEHIND	CATCHUP	2	FALSE
170	54	7	24	2	1	BACK_LEFT	VELOCITY_1	CATCHUP	30	41	DOWN	CATCHUP	CATCHUP	0	TRUE
171	54	7	24	2	10	BACK_LEFT	VELOCITY_4	CATCHUP	30	45	DOWN	CATCHUP	CATCHUP	0	TRUE
172	54	7	24	2	4	BACK_LEFT	VELOCITY_2	CATCHUP	30	41	DOWN	CATCHUP	FALLBEHIND	2	TRUE
173	54	7	24	2	10	BACK_LEFT	VELOCITY_4	CATCHUP	30	43	DOWN	CATCHUP	CATCHUP	0	TRUE
174	54	7	24	2	12	BACK_LEFT	VELOCITY_4	FALLBEHIND	30	29	UP	FALLBEHIND	FALLBEHIND	2	FALSE
175	54	7	24	2	6	BACK_LEFT	VELOCITY_2	FALLBEHIND	30	23	UP	FALLBEHIND	FALLBEHIND	2	FALSE
176	54	7	24	2	1	BACK_LEFT	VELOCITY_1	CATCHUP	30	39	DOWN	CATCHUP	CATCHUP	0	TRUE
177	54	7	24	2	11	BACK_LEFT	VELOCITY_4	FALLBEHIND	30	9	UP	FALLBEHIND	CATCHUP	2	TRUE
178	54	7	24	2	2	BACK_LEFT	VELOCITY_1	FALLBEHIND	30	9	UP	FALLBEHIND	FALLBEHIND	2	TRUE
179	54	7	24	2	12	BACK_LEFT	VELOCITY_4	FALLBEHIND	30	31	UP	FALLBEHIND	FALLBEHIND	2	FALSE
180	54	7	24	2	8	BACK_LEFT	VELOCITY_3	FALLBEHIND	30	15	UP	FALLBEHIND	FALLBEHIND	0	TRUE
181	54	7	24	2	5	BACK_LEFT	VELOCITY_2	FALLBEHIND	30	13	UP	FALLBEHIND	FALLBEHIND	2	TRUE
182	54	7	24	2	9	BACK_LEFT	VELOCITY_3	FALLBEHIND	30	21	UP	CATCHUP	CATCHUP	3	FALSE
183	54	7	24	2	2	BACK_LEFT	VELOCITY_1	FALLBEHIND	30	9	UP	FALLBEHIND	FALLBEHIND	2	TRUE
184	54	7	24	2	5	BACK_LEFT	VELOCITY_2	FALLBEHIND	30	15	UP	FALLBEHIND	FALLBEHIND	2	TRUE
185	54	7	24	2	5	BACK_LEFT	VELOCITY_2	FALLBEHIND	30	15	UP	FALLBEHIND	FALLBEHIND	2	TRUE
186	54	7	24	2	9	BACK_LEFT	VELOCITY_3	FALLBEHIND	30	19	UP	FALLBEHIND	CATCHUP	4	FALSE
187	54	7	24	2	3	BACK_LEFT	VELOCITY_1	FALLBEHIND	30	25	UP	FALLBEHIND	FALLBEHIND	4	FALSE
188	54	7	24	2	3	BACK_LEFT	VELOCITY_1	FALLBEHIND	30	27	UP	CATCHUP	FALLBEHIND	5	FALSE
189	54	7	24	2	1	BACK_LEFT	VELOCITY_1	CATCHUP	30	39	DOWN	CATCHUP	CATCHUP	0	TRUE
190	54	7	24	2	8	BACK_LEFT	VELOCITY_3	FALLBEHIND	30	15	UP	FALLBEHIND	FALLBEHIND	0	TRUE
191	54	7	24	2	3	BACK_LEFT	VELOCITY_1	FALLBEHIND	30	25	UP	CATCHUP	CATCHUP	5	FALSE
192	54	7	24	2	4	BACK_LEFT	VELOCITY_2	CATCHUP	30	41	DOWN	CATCHUP	CATCHUP	2	TRUE
193	54	7	24	2	2	BACK_LEFT	VELOCITY_1	FALLBEHIND	30	11	UP	FALLBEHIND	FALLBEHIND	2	TRUE
194	54	7	24	2	6	BACK_LEFT	VELOCITY_2	FALLBEHIND	30	25	UP	FALLBEHIND	FALLBEHIND	2	FALSE
195	54	7	24	2	10	BACK_LEFT	VELOCITY_4	CATCHUP	30	43	DOWN	CATCHUP	CATCHUP	0	TRUE
196	54	7	24	2	2	BACK_LEFT	VELOCITY_1	FALLBEHIND	30	11	UP	FALLBEHIND	FALLBEHIND	2	TRUE
197	54	7	24	2	6	BACK_LEFT	VELOCITY_2	FALLBEHIND	30	27	UP	CATCHUP	FALLBEHIND	3	FALSE
198	54	7	24	2	1	BACK_LEFT	VELOCITY_1	CATCHUP	30	37	DOWN	CATCHUP	CATCHUP	0	TRUE
199	54	7	24	2	10	BACK_LEFT	VELOCITY_4	CATCHUP	30	41	DOWN	CATCHUP	CATCHUP	0	TRUE
200	54	7	24	2	6	BACK_LEFT	VELOCITY_2	FALLBEHIND	30	25	UP	CATCHUP	CATCHUP	3	FALSE
201	54	7	24	2	12	BACK_LEFT	VELOCITY_4	FALLBEHIND	30	33	UP	FALLBEHIND	FALLBEHIND	2	FALSE
202	54	7	24	2	5	BACK_LEFT	VELOCITY_2	FALLBEHIND	30	17	UP	FALLBEHIND	FALLBEHIND	2	TRUE
203	54	7	24	2	6	BACK_LEFT	VELOCITY_2	FALLBEHIND	30	23	UP	FALLBEHIND	CATCHUP	4	FALSE
204	54	7	24	2	6	BACK_LEFT	VELOCITY_2	FALLBEHIND	30	25	UP	CATCHUP	FALLBEHIND	5	FALSE
205	54	7	24	2	8	BACK_LEFT	VELOCITY_3	FALLBEHIND	30	17	UP	FALLBEHIND	FALLBEHIND	0	TRUE
206	54	7	24	2	8	BACK_LEFT	VELOCITY_3	FALLBEHIND	30	17	UP	FALLBEHIND	FALLBEHIND	0	TRUE
207	54	7	24	2	3	BACK_LEFT	VELOCITY_1	FALLBEHIND	30	23	UP	FALLBEHIND	CATCHUP	6	FALSE
208	54	7	24	2	5	BACK_LEFT	VELOCITY_2	FALLBEHIND	30	17	UP	FALLBEHIND	FALLBEHIND	2	TRUE
209	54	7	24	2	6	BACK_LEFT	VELOCITY_2	FALLBEHIND	30	23	UP	CATCHUP	CATCHUP	5	FALSE
210	54	7	24	2	9	BACK_LEFT	VELOCITY_3	FALLBEHIND	30	21	UP	FALLBEHIND	FALLBEHIND	4	FALSE
211	54	7	24	2	1	BACK_LEFT	VELOCITY_1	CATCHUP	30	37	DOWN	FALLBEHIND	CATCHUP	1	TRUE
212	54	7	24	2	3	BACK_LEFT	VELOCITY_1	FALLBEHIND	30	25	UP	FALLBEHIND	FALLBEHIND	6	FALSE
213	54	7	24	2	10	BACK_LEFT	VELOCITY_4	CATCHUP	30	41	DOWN	CATCHUP	CATCHUP	0	TRUE
214	54	7	24	2	7	BACK_LEFT	VELOCITY_3	CATCHUP	30	37	DOWN	CATCHUP	CATCHUP	0	TRUE
215	54	7	24	2	11	BACK_LEFT	VELOCITY_4	FALLBEHIND	30	9	UP	FALLBEHIND	FALLBEHIND	2	TRUE
216	54	7	24	2	3	BACK_LEFT	VELOCITY_1	FALLBEHIND	30	27	UP	FALLBEHIND	FALLBEHIND	6	FALSE
217	54	7	24	2	9	BACK_LEFT	VELOCITY_3	FALLBEHIND	30	23	UP	FALLBEHIND	FALLBEHIND	4	FALSE
218	54	7	24	2	10	BACK_LEFT	VELOCITY_4	CATCHUP	30	39	DOWN	CATCHUP	CATCHUP	0	TRUE
219	54	7	24	2	11	BACK_LEFT	VELOCITY_4	FALLBEHIND	30	11	UP	FALLBEHIND	FALLBEHIND	2	TRUE
220	54	7	24	2	2	BACK_LEFT	VELOCITY_1	FALLBEHIND	30	13	UP	FALLBEHIND	FALLBEHIND	2	TRUE
221	54	7	24	2	4	BACK_LEFT	VELOCITY_2	CATCHUP	30	39	DOWN	CATCHUP	CATCHUP	2	TRUE
222	54	7	24	2	4	BACK_LEFT	VELOCITY_2	CATCHUP	30	39	DOWN	CATCHUP	CATCHUP	2	TRUE
223	54	7	24	2	10	BACK_LEFT	VELOCITY_4	CATCHUP	30	39	DOWN	FALLBEHIND	CATCHUP	1	TRUE
224	54	7	24	2	8	BACK_LEFT	VELOCITY_3	FALLBEHIND	30	19	UP	FALLBEHIND	FALLBEHIND	0	TRUE
225	54	7	24	2	9	BACK_LEFT	VELOCITY_3	FALLBEHIND	30	25	UP	FALLBEHIND	FALLBEHIND	4	FALSE
226	54	7	24	2	8	BACK_LEFT	VELOCITY_3	FALLBEHIND	30	19	UP	FALLBEHIND	FALLBEHIND	0	TRUE
227	54	7	24	2	11	BACK_LEFT	VELOCITY_4	FALLBEHIND	30	11	UP	FALLBEHIND	FALLBEHIND	2	TRUE
228	54	7	24	2	6	BACK_LEFT	VELOCITY_2	FALLBEHIND	30	21	UP	FALLBEHIND	CATCHUP	6	FALSE
229	54	7	24	2	12	BACK_LEFT	VELOCITY_4	FALLBEHIND	30	35	UP	CATCHUP	FALLBEHIND	3	FALSE
230	54	7	24	2	7	BACK_LEFT	VELOCITY_3	CATCHUP	30	37	DOWN	CATCHUP	CATCHUP	0	TRUE
231	54	7	24	2	5	BACK_LEFT	VELOCITY_2	FALLBEHIND	30	19	UP	FALLBEHIND	FALLBEHIND	2	TRUE
232	54	7	24	2	9	BACK_LEFT	VELOCITY_3	FALLBEHIND	30	27	UP	FALLBEHIND	FALLBEHIND	4	FALSE
233	54	7	24	2	5	BACK_LEFT	VELOCITY_2	FALLBEHIND	30	19	UP	FALLBEHIND	FALLBEHIND	2	TRUE
234	54	7	24	2	10	BACK_LEFT	VELOCITY_4	CATCHUP	30	41	DOWN	CATCHUP	FALLBEHIND	2	TRUE
235	54	7	24	2	6	BACK_LEFT	VELOCITY_2	FALLBEHIND	30	23	UP	FALLBEHIND	FALLBEHIND	6	FALSE
236	54	7	24	2	10	BACK_LEFT	VELOCITY_4	CATCHUP	30	41	DOWN	CATCHUP	CATCHUP	2	TRUE
237	54	7	24	2	2	BACK_LEFT	VELOCITY_1	FALLBEHIND	30	13	UP	FALLBEHIND	FALLBEHIND	2	TRUE
238	54	7	24	2	3	BACK_LEFT	VELOCITY_1	FALLBEHIND	30	29	UP	FALLBEHIND	FALLBEHIND	6	FALSE
239	54	7	24	2	1	BACK_LEFT	VELOCITY_1	CATCHUP	30	39	DOWN	CATCHUP	FALLBEHIND	2	TRUE
240	54	7	24	2	6	BACK_LEFT	VELOCITY_2	FALLBEHIND	30	25	UP	CATCHUP	FALLBEHIND	7	FALSE
241	54	7	24	2	11	BACK_LEFT	VELOCITY_4	FALLBEHIND	30	13	UP	FALLBEHIND	FALLBEHIND	2	TRUE
242	54	7	24	2	7	BACK_LEFT	VELOCITY_3	CATCHUP	30	35	DOWN	CATCHUP	CATCHUP	0	TRUE
243	54	7	24	2	1	BACK_LEFT	VELOCITY_1	CATCHUP	30	39	DOWN	CATCHUP	CATCHUP	2	TRUE
244	54	7	24	2	3	BACK_LEFT	VELOCITY_1	FALLBEHIND	30	31	UP	CATCHUP	FALLBEHIND	7	FALSE
245	54	7	24	2	3	BACK_LEFT	VELOCITY_1	FALLBEHIND	30	29	UP	FALLBEHIND	CATCHUP	0	FALSE
246	54	7	24	2	3	BACK_LEFT	VELOCITY_1	FALLBEHIND	30	30	UP	FALLBEHIND	FALLBEHIND	0	FALSE
247	54	7	24	2	11	BACK_LEFT	VELOCITY_4	FALLBEHIND	30	13	UP	FALLBEHIND	FALLBEHIND	2	TRUE
248	54	7	24	2	4	BACK_LEFT	VELOCITY_2	CATCHUP	30	37	DOWN	CATCHUP	CATCHUP	2	TRUE
249	54	7	24	2	3	BACK_LEFT	VELOCITY_1	FALLBEHIND	30	31	UP	FALLBEHIND	FALLBEHIND	0	FALSE
250	54	7	24	2	7	BACK_LEFT	VELOCITY_3	CATCHUP	30	35	DOWN	CATCHUP	CATCHUP	0	TRUE
251	54	7	24	2	2	BACK_LEFT	VELOCITY_1	FALLBEHIND	30	15	UP	FALLBEHIND	FALLBEHIND	2	TRUE
252	54	7	24	2	5	BACK_LEFT	VELOCITY_2	FALLBEHIND	30	21	UP	FALLBEHIND	FALLBEHIND	2	TRUE
253	54	7	24	2	12	BACK_LEFT	VELOCITY_4	FALLBEHIND	30	33	UP	FALLBEHIND	CATCHUP	4	FALSE
254	54	7	24	2	1	BACK_LEFT	VELOCITY_1	CATCHUP	30	37	DOWN	CATCHUP	CATCHUP	2	TRUE
255	54	7	24	2	9	BACK_LEFT	VELOCITY_3	FALLBEHIND	30	29	UP	FALLBEHIND	FALLBEHIND	4	FALSE
256	54	7	24	2	11	BACK_LEFT	VELOCITY_4	FALLBEHIND	30	15	UP	CATCHUP	FALLBEHIND	3	TRUE
257	54	7	24	2	2	BACK_LEFT	VELOCITY_1	FALLBEHIND	30	15	UP	FALLBEHIND	FALLBEHIND	2	TRUE
258	54	7	24	2	2	BACK_LEFT	VELOCITY_1	FALLBEHIND	30	17	UP	FALLBEHIND	FALLBEHIND	2	TRUE
259	54	7	24	2	12	BACK_LEFT	VELOCITY_4	FALLBEHIND	30	35	UP	CATCHUP	FALLBEHIND	5	FALSE
260	54	7	24	2	9	BACK_LEFT	VELOCITY_3	FALLBEHIND	30	31	UP	FALLBEHIND	FALLBEHIND	4	FALSE
261	54	7	24	2	9	BACK_LEFT	VELOCITY_3	FALLBEHIND	30	33	UP	FALLBEHIND	FALLBEHIND	4	FALSE
262	54	7	24	2	10	BACK_LEFT	VELOCITY_4	CATCHUP	30	39	DOWN	CATCHUP	CATCHUP	2	TRUE
263	54	7	24	2	10	BACK_LEFT	VELOCITY_4	CATCHUP	30	39	DOWN	CATCHUP	CATCHUP	2	TRUE
264	54	7	24	2	9	BACK_LEFT	VELOCITY_3	FALLBEHIND	30	35	UP	CATCHUP	FALLBEHIND	5	FALSE
265	54	7	24	2	1	BACK_LEFT	VELOCITY_1	CATCHUP	30	37	DOWN	CATCHUP	CATCHUP	2	TRUE
266	54	7	24	2	2	BACK_LEFT	VELOCITY_1	FALLBEHIND	30	17	UP	FALLBEHIND	FALLBEHIND	2	TRUE
267	54	7	24	2	1	BACK_LEFT	VELOCITY_1	CATCHUP	30	35	DOWN	CATCHUP	CATCHUP	2	TRUE
268	54	7	24	2	12	BACK_LEFT	VELOCITY_4	FALLBEHIND	30	33	UP	FALLBEHIND	CATCHUP	6	FALSE
269	54	7	24	2	6	BACK_LEFT	VELOCITY_2	FALLBEHIND	30	23	UP	FALLBEHIND	CATCHUP	0	FALSE
270	54	7	24	2	7	BACK_LEFT	VELOCITY_3	CATCHUP	30	33	DOWN	FALLBEHIND	CATCHUP	1	TRUE
271	54	7	24	2	1	BACK_LEFT	VELOCITY_1	CATCHUP	30	35	DOWN	CATCHUP	CATCHUP	2	TRUE
272	54	7	24	2	3	BACK_LEFT	VELOCITY_1	FALLBEHIND	30	32	UP	FALLBEHIND	FALLBEHIND	0	FALSE
273	54	7	24	2	10	BACK_LEFT	VELOCITY_4	CATCHUP	30	37	DOWN	FALLBEHIND	CATCHUP	3	TRUE
274	54	7	24	2	8	BACK_LEFT	VELOCITY_3	FALLBEHIND	30	21	UP	FALLBEHIND	FALLBEHIND	0	TRUE
275	54	7	24	2	6	BACK_LEFT	VELOCITY_2	FALLBEHIND	30	24	UP	FALLBEHIND	FALLBEHIND	0	FALSE
276	54	7	24	2	10	BACK_LEFT	VELOCITY_4	CATCHUP	30	39	DOWN	CATCHUP	FALLBEHIND	4	TRUE
277	54	7	24	2	2	BACK_LEFT	VELOCITY_1	FALLBEHIND	30	19	UP	FALLBEHIND	FALLBEHIND	2	TRUE
278	54	7	24	2	11	BACK_LEFT	VELOCITY_4	FALLBEHIND	30	13	UP	FALLBEHIND	CATCHUP	4	TRUE
279	54	7	24	2	11	BACK_LEFT	VELOCITY_4	FALLBEHIND	30	13	UP	FALLBEHIND	FALLBEHIND	4	TRUE
280	54	7	24	2	2	BACK_LEFT	VELOCITY_1	FALLBEHIND	30	19	UP	FALLBEHIND	FALLBEHIND	2	TRUE
281	54	7	24	2	11	BACK_LEFT	VELOCITY_4	FALLBEHIND	30	15	UP	FALLBEHIND	FALLBEHIND	4	TRUE
282	54	7	24	2	12	BACK_LEFT	VELOCITY_4	FALLBEHIND	30	35	UP	FALLBEHIND	FALLBEHIND	6	FALSE
283	54	7	24	2	3	BACK_LEFT	VELOCITY_1	FALLBEHIND	30	33	UP	CATCHUP	FALLBEHIND	1	FALSE
284	54	7	24	2	10	BACK_LEFT	VELOCITY_4	CATCHUP	30	39	DOWN	CATCHUP	CATCHUP	4	TRUE
285	54	7	24	2	3	BACK_LEFT	VELOCITY_1	FALLBEHIND	30	32	UP	CATCHUP	CATCHUP	1	FALSE
286	54	7	24	2	11	BACK_LEFT	VELOCITY_4	FALLBEHIND	30	15	UP	FALLBEHIND	FALLBEHIND	4	TRUE
287	54	7	24	2	6	BACK_LEFT	VELOCITY_2	FALLBEHIND	30	25	UP	FALLBEHIND	FALLBEHIND	0	FALSE
288	54	7	24	2	5	BACK_LEFT	VELOCITY_2	FALLBEHIND	30	21	UP	FALLBEHIND	FALLBEHIND	2	TRUE
289	54	7	24	2	11	BACK_LEFT	VELOCITY_4	FALLBEHIND	30	17	UP	FALLBEHIND	FALLBEHIND	4	TRUE
290	54	7	24	2	12	BACK_LEFT	VELOCITY_4	FALLBEHIND	30	37	UP	CATCHUP	FALLBEHIND	7	FALSE
291	54	7	24	2	12	BACK_LEFT	VELOCITY_4	FALLBEHIND	30	35	UP	FALLBEHIND	CATCHUP	0	FALSE
292	54	7	24	2	3	BACK_LEFT	VELOCITY_1	FALLBEHIND	30	31	UP	FALLBEHIND	CATCHUP	2	FALSE
293	54	7	24	2	7	BACK_LEFT	VELOCITY_3	CATCHUP	30	35	DOWN	FALLBEHIND	FALLBEHIND	1	TRUE
294	54	7	24	2	4	BACK_LEFT	VELOCITY_2	CATCHUP	30	37	DOWN	CATCHUP	CATCHUP	2	TRUE
295	54	7	24	2	5	BACK_LEFT	VELOCITY_2	FALLBEHIND	30	23	UP	FALLBEHIND	FALLBEHIND	2	TRUE
296	54	7	24	2	12	BACK_LEFT	VELOCITY_4	FALLBEHIND	30	36	UP	CATCHUP	FALLBEHIND	1	FALSE
297	54	7	24	2	6	BACK_LEFT	VELOCITY_2	FALLBEHIND	30	26	UP	FALLBEHIND	FALLBEHIND	0	FALSE
298	54	7	24	2	7	BACK_LEFT	VELOCITY_3	CATCHUP	30	37	DOWN	CATCHUP	FALLBEHIND	2	TRUE
299	54	7	24	2	10	BACK_LEFT	VELOCITY_4	CATCHUP	30	37	DOWN	FALLBEHIND	CATCHUP	5	TRUE
300	54	7	24	2	2	BACK_LEFT	VELOCITY_1	FALLBEHIND	30	21	UP	FALLBEHIND	FALLBEHIND	2	TRUE
301	54	7	24	2	3	BACK_LEFT	VELOCITY_1	FALLBEHIND	30	32	UP	CATCHUP	FALLBEHIND	3	FALSE
302	54	7	24	2	2	BACK_LEFT	VELOCITY_1	FALLBEHIND	30	21	UP	CATCHUP	FALLBEHIND	3	TRUE
303	54	7	24	2	2	BACK_LEFT	VELOCITY_1	FALLBEHIND	30	19	UP	FALLBEHIND	CATCHUP	4	TRUE
304	54	7	24	2	11	BACK_LEFT	VELOCITY_4	FALLBEHIND	30	17	UP	FALLBEHIND	FALLBEHIND	4	TRUE
305	54	7	24	2	7	BACK_LEFT	VELOCITY_3	CATCHUP	30	37	DOWN	CATCHUP	CATCHUP	2	TRUE
306	54	7	24	2	1	BACK_LEFT	VELOCITY_1	CATCHUP	30	33	DOWN	CATCHUP	CATCHUP	2	TRUE
307	54	7	24	2	1	BACK_LEFT	VELOCITY_1	CATCHUP	30	33	DOWN	CATCHUP	CATCHUP	2	TRUE
308	54	7	24	2	2	BACK_LEFT	VELOCITY_1	FALLBEHIND	30	19	UP	FALLBEHIND	FALLBEHIND	4	TRUE
309	54	7	24	2	2	BACK_LEFT	VELOCITY_1	FALLBEHIND	30	21	UP	CATCHUP	FALLBEHIND	5	TRUE
310	54	7	24	2	12	BACK_LEFT	VELOCITY_4	FALLBEHIND	30	35	UP	FALLBEHIND	CATCHUP	2	FALSE
311	54	7	24	2	11	BACK_LEFT	VELOCITY_4	FALLBEHIND	30	19	UP	FALLBEHIND	FALLBEHIND	4	TRUE
312	54	7	24	2	6	BACK_LEFT	VELOCITY_2	FALLBEHIND	30	27	UP	CATCHUP	FALLBEHIND	1	FALSE
313	54	7	24	2	10	BACK_LEFT	VELOCITY_4	CATCHUP	30	39	DOWN	FALLBEHIND	FALLBEHIND	5	TRUE
314	54	7	24	2	4	BACK_LEFT	VELOCITY_2	CATCHUP	30	35	DOWN	CATCHUP	CATCHUP	2	TRUE
315	54	7	24	2	1	BACK_LEFT	VELOCITY_1	CATCHUP	30	31	DOWN	CATCHUP	CATCHUP	2	TRUE
316	54	7	24	2	11	BACK_LEFT	VELOCITY_4	FALLBEHIND	30	19	UP	FALLBEHIND	FALLBEHIND	4	TRUE
317	54	7	24	2	10	BACK_LEFT	VELOCITY_4	CATCHUP	30	41	DOWN	CATCHUP	FALLBEHIND	6	TRUE
318	54	7	24	2	12	BACK_LEFT	VELOCITY_4	FALLBEHIND	30	36	UP	CATCHUP	FALLBEHIND	3	FALSE
319	54	7	24	2	12	BACK_LEFT	VELOCITY_4	FALLBEHIND	30	35	UP	FALLBEHIND	CATCHUP	4	FALSE
320	54	7	24	2	8	BACK_LEFT	VELOCITY_3	FALLBEHIND	30	21	UP	CATCHUP	FALLBEHIND	1	TRUE
321	54	7	24	2	4	BACK_LEFT	VELOCITY_2	CATCHUP	30	35	DOWN	FALLBEHIND	CATCHUP	3	TRUE
322	54	7	24	2	6	BACK_LEFT	VELOCITY_2	FALLBEHIND	30	26	UP	FALLBEHIND	CATCHUP	2	FALSE
323	54	7	24	2	3	BACK_LEFT	VELOCITY_1	FALLBEHIND	30	31	UP	FALLBEHIND	CATCHUP	4	FALSE
324	54	7	24	2	6	BACK_LEFT	VELOCITY_2	FALLBEHIND	30	27	UP	CATCHUP	FALLBEHIND	3	FALSE
325	54	7	24	2	4	BACK_LEFT	VELOCITY_2	CATCHUP	30	37	DOWN	CATCHUP	FALLBEHIND	4	TRUE
326	54	7	24	2	1	BACK_LEFT	VELOCITY_1	CATCHUP	30	31	DOWN	CATCHUP	CATCHUP	2	TRUE
327	54	7	24	2	9	BACK_LEFT	VELOCITY_3	FALLBEHIND	30	33	UP	CATCHUP	CATCHUP	5	FALSE
328	54	7	24	2	8	BACK_LEFT	VELOCITY_3	FALLBEHIND	30	19	UP	FALLBEHIND	CATCHUP	2	TRUE
329	54	7	24	2	4	BACK_LEFT	VELOCITY_2	CATCHUP	30	37	DOWN	CATCHUP	CATCHUP	4	TRUE
330	54	7	24	2	1	BACK_LEFT	VELOCITY_1	CATCHUP	30	29	DOWN	CATCHUP	CATCHUP	2	TRUE
331	54	7	24	2	6	BACK_LEFT	VELOCITY_2	FALLBEHIND	30	26	UP	CATCHUP	CATCHUP	3	FALSE
332	54	7	24	2	12	BACK_LEFT	VELOCITY_4	FALLBEHIND	30	36	UP	CATCHUP	FALLBEHIND	5	FALSE
333	54	7	24	2	2	BACK_LEFT	VELOCITY_1	FALLBEHIND	30	19	UP	FALLBEHIND	CATCHUP	6	TRUE
334	54	7	24	2	5	BACK_LEFT	VELOCITY_2	FALLBEHIND	30	23	UP	FALLBEHIND	FALLBEHIND	2	TRUE
335	54	7	24	2	12	BACK_LEFT	VELOCITY_4	FALLBEHIND	30	35	UP	CATCHUP	CATCHUP	5	FALSE
336	54	7	24	2	3	BACK_LEFT	VELOCITY_1	FALLBEHIND	30	32	UP	FALLBEHIND	FALLBEHIND	4	FALSE
337	54	7	24	2	7	BACK_LEFT	VELOCITY_3	CATCHUP	30	35	DOWN	CATCHUP	CATCHUP	2	TRUE
338	54	7	24	2	10	BACK_LEFT	VELOCITY_4	CATCHUP	30	41	DOWN	CATCHUP	CATCHUP	6	TRUE
339	54	7	24	2	8	BACK_LEFT	VELOCITY_3	FALLBEHIND	30	19	UP	FALLBEHIND	FALLBEHIND	2	TRUE
340	54	7	24	2	8	BACK_LEFT	VELOCITY_3	FALLBEHIND	30	21	UP	FALLBEHIND	FALLBEHIND	2	TRUE
341	54	7	24	2	4	BACK_LEFT	VELOCITY_2	CATCHUP	30	35	DOWN	CATCHUP	CATCHUP	4	TRUE
342	54	7	24	2	5	BACK_LEFT	VELOCITY_2	FALLBEHIND	30	25	UP	FALLBEHIND	FALLBEHIND	2	TRUE
343	54	7	24	2	4	BACK_LEFT	VELOCITY_2	CATCHUP	30	35	DOWN	CATCHUP	CATCHUP	4	TRUE
344	54	7	24	2	6	BACK_LEFT	VELOCITY_2	FALLBEHIND	30	25	UP	CATCHUP	CATCHUP	3	FALSE
345	54	7	24	2	1	BACK_LEFT	VELOCITY_1	CATCHUP	30	29	DOWN	FALLBEHIND	CATCHUP	3	TRUE
346	54	7	24	2	9	BACK_LEFT	VELOCITY_3	FALLBEHIND	30	31	UP	FALLBEHIND	CATCHUP	6	FALSE
347	54	7	24	2	1	BACK_LEFT	VELOCITY_1	CATCHUP	30	31	DOWN	CATCHUP	FALLBEHIND	4	TRUE
348	54	7	24	2	12	BACK_LEFT	VELOCITY_4	FALLBEHIND	30	34	UP	CATCHUP	CATCHUP	5	FALSE
349	54	7	24	2	12	BACK_LEFT	VELOCITY_4	FALLBEHIND	30	33	UP	CATCHUP	CATCHUP	5	FALSE
350	54	7	24	2	4	BACK_LEFT	VELOCITY_2	CATCHUP	30	33	DOWN	CATCHUP	CATCHUP	4	TRUE
351	54	7	24	2	4	BACK_LEFT	VELOCITY_2	CATCHUP	30	33	DOWN	FALLBEHIND	CATCHUP	5	TRUE
352	54	7	24	2	7	BACK_LEFT	VELOCITY_3	CATCHUP	30	35	DOWN	CATCHUP	CATCHUP	2	TRUE
353	54	7	24	2	1	BACK_LEFT	VELOCITY_1	CATCHUP	30	31	DOWN	FALLBEHIND	CATCHUP	5	TRUE
354	54	7	24	2	11	BACK_LEFT	VELOCITY_4	FALLBEHIND	30	21	UP	FALLBEHIND	FALLBEHIND	4	TRUE
355	54	7	24	2	9	BACK_LEFT	VELOCITY_3	FALLBEHIND	30	33	UP	FALLBEHIND	FALLBEHIND	6	FALSE
356	54	7	24	2	5	BACK_LEFT	VELOCITY_2	FALLBEHIND	30	25	UP	FALLBEHIND	FALLBEHIND	2	TRUE
357	54	7	24	2	10	BACK_LEFT	VELOCITY_4	CATCHUP	30	39	DOWN	CATCHUP	CATCHUP	6	TRUE
358	54	7	24	2	1	BACK_LEFT	VELOCITY_1	CATCHUP	30	33	DOWN	CATCHUP	FALLBEHIND	6	TRUE
359	54	7	24	2	5	BACK_LEFT	VELOCITY_2	FALLBEHIND	30	27	UP	CATCHUP	FALLBEHIND	3	TRUE
360	54	7	24	2	5	BACK_LEFT	VELOCITY_2	FALLBEHIND	30	25	UP	CATCHUP	CATCHUP	3	TRUE
361	54	7	24	2	1	BACK_LEFT	VELOCITY_1	CATCHUP	30	33	DOWN	CATCHUP	CATCHUP	6	TRUE
362	54	7	24	2	2	BACK_LEFT	VELOCITY_1	FALLBEHIND	30	19	UP	FALLBEHIND	FALLBEHIND	6	TRUE
363	54	7	24	2	9	BACK_LEFT	VELOCITY_3	FALLBEHIND	30	35	UP	CATCHUP	FALLBEHIND	7	FALSE
364	54	7	24	2	1	BACK_LEFT	VELOCITY_1	CATCHUP	30	31	DOWN	CATCHUP	CATCHUP	6	TRUE
365	54	7	24	2	3	BACK_LEFT	VELOCITY_1	FALLBEHIND	30	33	UP	FALLBEHIND	FALLBEHIND	4	FALSE
366	54	7	24	2	10	BACK_LEFT	VELOCITY_4	CATCHUP	30	39	DOWN	CATCHUP	CATCHUP	6	TRUE
367	54	7	24	2	12	BACK_LEFT	VELOCITY_4	FALLBEHIND	30	32	UP	CATCHUP	CATCHUP	5	FALSE
368	54	7	24	2	6	BACK_LEFT	VELOCITY_2	FALLBEHIND	30	24	UP	CATCHUP	CATCHUP	3	FALSE
369	54	7	24	2	7	BACK_LEFT	VELOCITY_3	CATCHUP	30	33	DOWN	CATCHUP	CATCHUP	2	TRUE
370	54	7	24	2	9	BACK_LEFT	VELOCITY_3	FALLBEHIND	30	33	UP	CATCHUP	CATCHUP	7	FALSE
371	54	7	24	2	6	BACK_LEFT	VELOCITY_2	FALLBEHIND	30	23	UP	FALLBEHIND	CATCHUP	4	FALSE
372	54	7	24	2	1	BACK_LEFT	VELOCITY_1	CATCHUP	30	31	DOWN	CATCHUP	CATCHUP	6	TRUE
373	54	7	24	2	9	BACK_LEFT	VELOCITY_3	FALLBEHIND	30	31	UP	FALLBEHIND	CATCHUP	0	FALSE
374	54	7	24	2	6	BACK_LEFT	VELOCITY_2	FALLBEHIND	30	24	UP	FALLBEHIND	FALLBEHIND	4	FALSE
375	54	7	24	2	5	BACK_LEFT	VELOCITY_2	FALLBEHIND	30	23	UP	FALLBEHIND	CATCHUP	4	TRUE
376	54	7	24	2	7	BACK_LEFT	VELOCITY_3	CATCHUP	30	33	DOWN	FALLBEHIND	CATCHUP	3	TRUE
377	54	7	24	2	12	BACK_LEFT	VELOCITY_4	FALLBEHIND	30	31	UP	FALLBEHIND	CATCHUP	6	FALSE
378	54	7	24	2	1	BACK_LEFT	VELOCITY_1	CATCHUP	30	29	DOWN	FALLBEHIND	CATCHUP	7	TRUE
379	54	7	24	2	4	BACK_LEFT	VELOCITY_2	CATCHUP	30	35	DOWN	CATCHUP	FALLBEHIND	6	TRUE
380	54	7	24	2	1	BACK_LEFT	VELOCITY_1	CATCHUP	30	31	DOWN	CATCHUP	FALLBEHIND	0	TRUE
381	54	7	24	2	1	BACK_LEFT	VELOCITY_1	CATCHUP	30	31	DOWN	FALLBEHIND	CATCHUP	1	TRUE
382	54	7	24	2	2	BACK_LEFT	VELOCITY_1	FALLBEHIND	30	21	UP	FALLBEHIND	FALLBEHIND	6	TRUE
383	54	7	24	2	4	BACK_LEFT	VELOCITY_2	CATCHUP	30	35	DOWN	CATCHUP	CATCHUP	6	TRUE
384	54	7	24	2	2	BACK_LEFT	VELOCITY_1	FALLBEHIND	30	21	UP	FALLBEHIND	FALLBEHIND	6	TRUE
385	54	7	24	2	3	BACK_LEFT	VELOCITY_1	FALLBEHIND	30	34	UP	CATCHUP	FALLBEHIND	5	FALSE
386	54	7	24	2	5	BACK_LEFT	VELOCITY_2	FALLBEHIND	30	23	UP	CATCHUP	FALLBEHIND	5	TRUE
387	54	7	24	2	9	BACK_LEFT	VELOCITY_3	FALLBEHIND	30	32	UP	FALLBEHIND	FALLBEHIND	0	FALSE
388	54	7	24	2	11	BACK_LEFT	VELOCITY_4	FALLBEHIND	30	21	UP	FALLBEHIND	FALLBEHIND	4	TRUE
389	54	7	24	2	3	BACK_LEFT	VELOCITY_1	FALLBEHIND	30	33	UP	FALLBEHIND	CATCHUP	6	FALSE
390	54	7	24	2	8	BACK_LEFT	VELOCITY_3	FALLBEHIND	30	21	UP	FALLBEHIND	FALLBEHIND	2	TRUE
391	54	7	24	2	5	BACK_LEFT	VELOCITY_2	FALLBEHIND	30	21	UP	CATCHUP	CATCHUP	5	TRUE
392	54	7	24	2	8	BACK_LEFT	VELOCITY_3	FALLBEHIND	30	23	UP	FALLBEHIND	FALLBEHIND	2	TRUE
393	54	7	24	2	5	BACK_LEFT	VELOCITY_2	FALLBEHIND	30	19	UP	FALLBEHIND	CATCHUP	6	TRUE
394	54	7	24	2	11	BACK_LEFT	VELOCITY_4	FALLBEHIND	30	23	UP	FALLBEHIND	FALLBEHIND	4	TRUE
395	54	7	24	2	8	BACK_LEFT	VELOCITY_3	FALLBEHIND	30	23	UP	FALLBEHIND	FALLBEHIND	2	TRUE
396	54	7	24	2	8	BACK_LEFT	VELOCITY_3	FALLBEHIND	30	25	UP	CATCHUP	FALLBEHIND	3	TRUE
397	54	7	24	2	6	BACK_LEFT	VELOCITY_2	FALLBEHIND	30	25	UP	FALLBEHIND	FALLBEHIND	4	FALSE
398	54	7	24	2	5	BACK_LEFT	VELOCITY_2	FALLBEHIND	30	19	UP	FALLBEHIND	FALLBEHIND	6	TRUE
399	54	7	24	2	3	BACK_LEFT	VELOCITY_1	FALLBEHIND	30	34	UP	CATCHUP	FALLBEHIND	7	FALSE
400	54	7	24	2	1	BACK_LEFT	VELOCITY_1	CATCHUP	30	32	DOWN	CATCHUP	FALLBEHIND	2	TRUE
401	54	7	24	2	9	BACK_LEFT	VELOCITY_3	FALLBEHIND	30	33	UP	CATCHUP	FALLBEHIND	1	FALSE
402	54	7	24	2	3	BACK_LEFT	VELOCITY_1	FALLBEHIND	30	33	UP	FALLBEHIND	CATCHUP	8	FALSE
403	54	7	24	2	11	BACK_LEFT	VELOCITY_4	FALLBEHIND	30	23	UP	FALLBEHIND	FALLBEHIND	4	TRUE
404	54	7	24	2	11	BACK_LEFT	VELOCITY_4	FALLBEHIND	30	25	UP	FALLBEHIND	FALLBEHIND	4	TRUE
405	54	7	24	2	8	BACK_LEFT	VELOCITY_3	FALLBEHIND	30	23	UP	FALLBEHIND	CATCHUP	4	TRUE
406	54	7	24	2	2	BACK_LEFT	VELOCITY_1	FALLBEHIND	30	23	UP	CATCHUP	FALLBEHIND	7	TRUE
407	54	7	24	2	10	BACK_LEFT	VELOCITY_4	CATCHUP	30	37	DOWN	CATCHUP	CATCHUP	6	TRUE
408	54	7	24	2	5	BACK_LEFT	VELOCITY_2	FALLBEHIND	30	21	UP	FALLBEHIND	FALLBEHIND	6	TRUE
[truncated: 226 more rows]

## Sheet: 6_VP_08
trial	vpNr	vpName	vpAge	sex	stcsID	camPos	camCond	condition	velHaunted	velChaser	stcsType	answer	lastAnswer	alternations	2up1down
[truncated: 644 more rows]

[truncated: 82 more sheets: 6_VP_09, 6_VP_10, 6_VP_11, 6_VP_12, 6_VP_13, 6_VP_14, 6_VP_15, 5_VP_01, 5_VP_02, 5_VP_03, 5_VP_04, 5_VP_05, 5_VP_06, 5_VP_07, 5_VP_08, 5_VP_09, 5_VP_10, 5_VP_11, 5_VP_12, 5_VP_13 …]
